# Supplementary material for: A promiscuous ancestral enzyme´s structure unveils protein variable regions of the highly diverse metallo-β-lactamase family
Source: Commun Biol. 2021 Jan 29;4:132. doi: 10.1038/s42003-021-01671-8 (PMC7846560; doi:10.1038/s42003-021-01671-8)
Supplement: Supplementary file 3 — Supplementary Data 1 [file 42003_2021_1671_MOESM3_ESM.xlsx]

## Sheet: mTM-align_Igni18_monomer
Supplementary Data S1: Results of the structural searches performed with mTM-align and the DALI servers.
Job ID: mTM007808Query Structure Name: I18_mono Database: Chain, ~468k chains from PDB (version 2019-08-04)
No.	subject	TM-score	RMSD	Sequence Identity	Subject length	Aligned length	Description
1	3x2zA	0.8963	1.28	0.413	227	218	CRYSTAL STRUCTURE OF METALLO-BETA-LACTAMASE IN COMPLEX WITH NICKEL FROM THERMOTOGA MARITIMA
2	3x2xB	0.8955	1.29	0.408	227	218	CRYSTAL STRUCTURE OF METALLO-BETA-LACTAMASE H48A FROM THERMOTOGA MARITIMA
3	3x2zC	0.895	1.29	0.413	227	218	CRYSTAL STRUCTURE OF METALLO-BETA-LACTAMASE IN COMPLEX WITH NICKEL FROM THERMOTOGA MARITIMA
4	3x2zB	0.895	1.29	0.413	227	218	CRYSTAL STRUCTURE OF METALLO-BETA-LACTAMASE IN COMPLEX WITH NICKEL FROM THERMOTOGA MARITIMA
5	3x2xA	0.895	1.3	0.408	227	218	CRYSTAL STRUCTURE OF METALLO-BETA-LACTAMASE H48A FROM THERMOTOGA MARITIMA
6	3x2xC	0.8947	1.3	0.408	227	218	CRYSTAL STRUCTURE OF METALLO-BETA-LACTAMASE H48A FROM THERMOTOGA MARITIMA
7	4qn9B	0.88	2.12	0.206	322	228	STRUCTURE OF HUMAN NAPE-PLD
8	3x2yA	0.8794	1.9	0.408	227	218	CRYSTAL STRUCTURE OF METALLO-BETA-LACTAMASE H8A FROM THERMOTOGA MARITIMA
9	3x2yC	0.878	1.9	0.408	227	218	CRYSTAL STRUCTURE OF METALLO-BETA-LACTAMASE H8A FROM THERMOTOGA MARITIMA
10	3x2yB	0.8768	1.79	0.41	227	217	CRYSTAL STRUCTURE OF METALLO-BETA-LACTAMASE H8A FROM THERMOTOGA MARITIMA
11	4qn9A	0.8756	2.18	0.206	321	228	STRUCTURE OF HUMAN NAPE-PLD
12	3x30A	0.8678	1.27	0.412	219	211	CRYSTAL STRUCTURE OF METALLO-BETA-LACTAMASE FROM THERMOTOGA MARITIMA
13	3bv6A	0.8418	2.69	0.211	353	228	CRYSTAL STRUCTURE OF UNCHARACTERIZED METALLO PROTEIN FROM VIBRIO CHOLERAE WITH BETA-LACTAMASE LIKE FOLD
14	3bv6E	0.8415	2.69	0.211	354	228	CRYSTAL STRUCTURE OF UNCHARACTERIZED METALLO PROTEIN FROM VIBRIO CHOLERAE WITH BETA-LACTAMASE LIKE FOLD
15	3bv6F	0.8414	2.69	0.211	354	228	CRYSTAL STRUCTURE OF UNCHARACTERIZED METALLO PROTEIN FROM VIBRIO CHOLERAE WITH BETA-LACTAMASE LIKE FOLD
16	3bv6D	0.8414	2.69	0.215	354	228	CRYSTAL STRUCTURE OF UNCHARACTERIZED METALLO PROTEIN FROM VIBRIO CHOLERAE WITH BETA-LACTAMASE LIKE FOLD
17	3bv6B	0.8413	2.7	0.211	354	228	CRYSTAL STRUCTURE OF UNCHARACTERIZED METALLO PROTEIN FROM VIBRIO CHOLERAE WITH BETA-LACTAMASE LIKE FOLD
18	3bv6C	0.8411	2.7	0.211	353	228	CRYSTAL STRUCTURE OF UNCHARACTERIZED METALLO PROTEIN FROM VIBRIO CHOLERAE WITH BETA-LACTAMASE LIKE FOLD
19	2wymE	0.8344	2.53	0.194	300	222	STRUCTURE OF A METALLO-B-LACTAMASE
20	2wymB	0.8343	2.63	0.193	300	223	STRUCTURE OF A METALLO-B-LACTAMASE
21	2wymA	0.8334	2.55	0.194	303	222	STRUCTURE OF A METALLO-B-LACTAMASE
22	2wymF	0.8317	2.58	0.197	300	223	STRUCTURE OF A METALLO-B-LACTAMASE
23	2wymD	0.8305	2.55	0.195	300	221	STRUCTURE OF A METALLO-B-LACTAMASE
24	2wymC	0.8289	2.65	0.202	297	223	STRUCTURE OF A METALLO-B-LACTAMASE
25	2wylE	0.8169	2.59	0.196	294	219	APO STRUCTURE OF A METALLO-B-LACTAMASE
26	2wylA	0.816	2.71	0.191	296	220	APO STRUCTURE OF A METALLO-B-LACTAMASE
27	2wylC	0.8156	2.64	0.196	291	219	APO STRUCTURE OF A METALLO-B-LACTAMASE
28	2wylB	0.815	2.73	0.191	294	220	APO STRUCTURE OF A METALLO-B-LACTAMASE
29	2wylF	0.8131	2.65	0.2	294	220	APO STRUCTURE OF A METALLO-B-LACTAMASE
30	2wylD	0.8116	2.67	0.193	292	218	APO STRUCTURE OF A METALLO-B-LACTAMASE
31	6brmB	0.8049	2.92	0.197	263	223	THE CRYSTAL STRUCTURE OF ISOTHIOCYANATE HYDROLASE FROM DELIA RADICUM GUT BACTERIA
32	5habB	0.8046	2.92	0.186	463	221	CRYSTAL STRUCTURE OF MPY-RNASE J (MUTANT H84A) AN ARCHAEAL RNASE J FROM METHANOLOBUS PSYCHROPHILUS R15 COMPLEX WITH RNA
33	6brmC	0.8027	2.92	0.202	262	223	THE CRYSTAL STRUCTURE OF ISOTHIOCYANATE HYDROLASE FROM DELIA RADICUM GUT BACTERIA
34	6brmD	0.8026	2.87	0.213	261	221	THE CRYSTAL STRUCTURE OF ISOTHIOCYANATE HYDROLASE FROM DELIA RADICUM GUT BACTERIA
35	6brmF	0.8024	2.93	0.197	261	223	THE CRYSTAL STRUCTURE OF ISOTHIOCYANATE HYDROLASE FROM DELIA RADICUM GUT BACTERIA
36	6brmA	0.8024	2.93	0.202	262	223	THE CRYSTAL STRUCTURE OF ISOTHIOCYANATE HYDROLASE FROM DELIA RADICUM GUT BACTERIA
37	6brmG	0.8019	2.86	0.213	261	221	THE CRYSTAL STRUCTURE OF ISOTHIOCYANATE HYDROLASE FROM DELIA RADICUM GUT BACTERIA
38	5haaB	0.8006	2.98	0.19	460	221	CRYSTAL STRUCTURE OF MPY-RNASE J AN ARCHAEAL RNASE J FROM METHANOLOBUS PSYCHROPHILUS R15
39	4jo0A	0.7996	3.1	0.162	522	222	CRYSTAL STRUCTURE OF CMLA A DIIRON BETA-HYDROXYLASE FROM STREPTOMYCES VENEZUELAE
40	5habA	0.7995	2.99	0.186	456	221	CRYSTAL STRUCTURE OF MPY-RNASE J (MUTANT H84A) AN ARCHAEAL RNASE J FROM METHANOLOBUS PSYCHROPHILUS R15 COMPLEX WITH RNA
41	5ws2B	0.7994	2.99	0.19	463	221	CRYSTAL STRUCTURE OF MPY-RNASE J (MUTANT S247A) AN ARCHAEAL RNASE J FROM METHANOLOBUS PSYCHROPHILUS R15 COMPLEX WITH RNA
42	6brmE	0.7989	2.93	0.198	261	222	THE CRYSTAL STRUCTURE OF ISOTHIOCYANATE HYDROLASE FROM DELIA RADICUM GUT BACTERIA
43	6brmH	0.7985	2.94	0.198	256	222	THE CRYSTAL STRUCTURE OF ISOTHIOCYANATE HYDROLASE FROM DELIA RADICUM GUT BACTERIA
44	5ws2A	0.7973	3.02	0.19	463	221	CRYSTAL STRUCTURE OF MPY-RNASE J (MUTANT S247A) AN ARCHAEAL RNASE J FROM METHANOLOBUS PSYCHROPHILUS R15 COMPLEX WITH RNA
45	5kikA	0.7968	3.05	0.158	521	221	CMLA BETA-HYDROXYLASE IN CHEMICALLY REDUCED DIFERROUS STATE
46	5haaA	0.7953	3	0.191	447	220	CRYSTAL STRUCTURE OF MPY-RNASE J AN ARCHAEAL RNASE J FROM METHANOLOBUS PSYCHROPHILUS R15
47	5kilA	0.7949	3.14	0.163	510	221	CMLA BETA-HYDROXYLASE E377D MUTANT
48	5a0vA	0.7932	2.95	0.164	454	219	CATALYSIS AND 5 END SENSING BY RIBONUCLEASE RNASE J OF THE METALLO-BETA-LACTAMASE FAMILY
49	5a0tA	0.793	2.94	0.164	454	219	CATALYSIS AND 5 END SENSING BY RIBONUCLEASE RNASE J OF THE METALLO-BETA-LACTAMASE FAMILY
50	2xr1B	0.7926	2.88	0.181	611	216	DIMERIC ARCHAEAL CLEAVAGE AND POLYADENYLATION SPECIFICITY FACTOR WITH N-TERMINAL KH DOMAINS (KH-CPSF) FROM METHANOSARCINA MAZEI
51	2xr1A	0.792	2.89	0.181	605	216	DIMERIC ARCHAEAL CLEAVAGE AND POLYADENYLATION SPECIFICITY FACTOR WITH N-TERMINAL KH DOMAINS (KH-CPSF) FROM METHANOSARCINA MAZEI
52	5a0tB	0.7919	2.99	0.169	451	219	CATALYSIS AND 5 END SENSING BY RIBONUCLEASE RNASE J OF THE METALLO-BETA-LACTAMASE FAMILY
53	5a0vB	0.7915	2.98	0.169	451	219	CATALYSIS AND 5 END SENSING BY RIBONUCLEASE RNASE J OF THE METALLO-BETA-LACTAMASE FAMILY
54	3af5A	0.7912	2.87	0.148	638	216	THE CRYSTAL STRUCTURE OF AN ARCHAEAL CPSF SUBUNIT PH1404 FROM PYROCOCCUS HORIKOSHII
55	2ycbA	0.791	2.94	0.167	634	216	STRUCTURE OF THE ARCHAEAL BETA-CASP PROTEIN WITH N-TERMINAL KH DOMAINS FROM METHANOTHERMOBACTER THERMAUTOTROPHICUS
56	2ycbB	0.7908	2.88	0.172	635	215	STRUCTURE OF THE ARCHAEAL BETA-CASP PROTEIN WITH N-TERMINAL KH DOMAINS FROM METHANOTHERMOBACTER THERMAUTOTROPHICUS
57	3af6A	0.7901	2.87	0.148	637	216	THE CRYSTAL STRUCTURE OF AN ARCHAEAL CPSF SUBUNIT PH1404 FROM PYROCOCCUS HORIKOSHII COMPLEXED WITH RNA-ANALOG
58	2i7tA	0.7891	2.91	0.191	404	215	STRUCTURE OF HUMAN CPSF-73
59	6i1dA	0.7883	2.91	0.181	458	215	STRUCTURE OF THE YSH1-MPE1 NUCLEASE COMPLEX FROM S.CEREVISIAE
60	4xwtA	0.7875	2.98	0.169	543	219	CRYSTAL STRUCTURE OF RNASE J COMPLEXED WITH UMP
61	2i7vA	0.7873	2.91	0.191	433	215	STRUCTURE OF HUMAN CPSF-73
62	4xwwA	0.7864	2.98	0.169	545	219	CRYSTAL STRUCTURE OF RNASE J COMPLEXED WITH RNA
63	4xwtB	0.7861	3	0.169	543	219	CRYSTAL STRUCTURE OF RNASE J COMPLEXED WITH UMP
64	3rpcA	0.7858	2.99	0.189	252	217	THE CRYSTAL STRUCTURE OF A POSSIBLE METAL-DEPENDENT HYDROLASE FROM VEILLONELLA PARVULA DSM 2008
65	4xwwB	0.7849	3	0.169	543	219	CRYSTAL STRUCTURE OF RNASE J COMPLEXED WITH RNA
66	3zq4E	0.7843	2.97	0.183	544	218	UNUSUAL DUAL ENDO- AND EXO-NUCLEASE ACTIVITY IN THE DEGRADOSOME EXPLAINED BY CRYSTAL STRUCTURE ANALYSIS OF RNASE J1
67	3zq4C	0.7843	2.97	0.183	542	218	UNUSUAL DUAL ENDO- AND EXO-NUCLEASE ACTIVITY IN THE DEGRADOSOME EXPLAINED BY CRYSTAL STRUCTURE ANALYSIS OF RNASE J1
68	3zq4A	0.7843	2.97	0.183	550	218	UNUSUAL DUAL ENDO- AND EXO-NUCLEASE ACTIVITY IN THE DEGRADOSOME EXPLAINED BY CRYSTAL STRUCTURE ANALYSIS OF RNASE J1
69	3zq4D	0.7842	2.97	0.183	538	218	UNUSUAL DUAL ENDO- AND EXO-NUCLEASE ACTIVITY IN THE DEGRADOSOME EXPLAINED BY CRYSTAL STRUCTURE ANALYSIS OF RNASE J1
70	6j4nB	0.7839	2.91	0.12	372	216	STRUCTURE OF PAPUA NEW GUINEA MBL-1(PNGM-1) NATIVE
71	4ojxA	0.7836	3.27	0.152	363	223	CRYSTAL STRUCTURE OF YEAST PHOSPHODIESTERASE-1 IN COMPLEX WITH GMP
72	6j4nA	0.7835	2.92	0.125	372	216	STRUCTURE OF PAPUA NEW GUINEA MBL-1(PNGM-1) NATIVE
73	3rpcC	0.7832	3.02	0.189	252	217	THE CRYSTAL STRUCTURE OF A POSSIBLE METAL-DEPENDENT HYDROLASE FROM VEILLONELLA PARVULA DSM 2008
74	4ojvA	0.7831	3.25	0.152	363	223	CRYSTAL STRUCTURE OF UNLIGANDED YEAST PDE1
75	3rpcB	0.7831	2.99	0.194	252	216	THE CRYSTAL STRUCTURE OF A POSSIBLE METAL-DEPENDENT HYDROLASE FROM VEILLONELLA PARVULA DSM 2008
76	6j4nC	0.783	2.92	0.12	372	216	STRUCTURE OF PAPUA NEW GUINEA MBL-1(PNGM-1) NATIVE
77	6j4nE	0.7826	2.92	0.12	372	216	STRUCTURE OF PAPUA NEW GUINEA MBL-1(PNGM-1) NATIVE
78	6j4nG	0.7823	2.99	0.12	372	217	STRUCTURE OF PAPUA NEW GUINEA MBL-1(PNGM-1) NATIVE
79	6j4nH	0.7821	2.93	0.125	372	216	STRUCTURE OF PAPUA NEW GUINEA MBL-1(PNGM-1) NATIVE
80	6j4nD	0.7821	2.99	0.12	372	217	STRUCTURE OF PAPUA NEW GUINEA MBL-1(PNGM-1) NATIVE
81	6j4nF	0.7819	2.93	0.125	372	216	STRUCTURE OF PAPUA NEW GUINEA MBL-1(PNGM-1) NATIVE
82	3rpcD	0.7817	3.05	0.184	252	217	THE CRYSTAL STRUCTURE OF A POSSIBLE METAL-DEPENDENT HYDROLASE FROM VEILLONELLA PARVULA DSM 2008
83	4gcwA	0.7757	2.82	0.136	307	213	CRYSTAL STRUCTURE OF RNASE Z IN COMPLEX WITH PRECURSOR TRNA(THR)
84	3t3nA	0.7746	3.11	0.192	550	219	MOLECULAR BASIS FOR THE RECOGNITION AND CLEAVAGE OF RNA (UUCCGU) BY THE BIFUNCTIONAL 5 -3 EXO/ENDORIBONUCLEASE RNASE J
85	2fk6A	0.7734	2.97	0.126	307	214	CRYSTAL STRUCTURE OF RNASE Z/TRNA(THR) COMPLEX
86	2i7xA	0.7725	3.19	0.133	499	218	STRUCTURE OF YEAST CPSF-100 (YDH1P)
87	3t3oA	0.7722	3.17	0.186	553	220	MOLECULAR BASIS FOR THE RECOGNITION AND CLEAVAGE OF RNA (CUGG) BY THE BIFUNCTIONAL 5 -3 EXO/ENDORIBONUCLEASE RNASE J
88	2cbnA	0.7644	3.02	0.136	306	213	CRYSTAL STRUCTURE OF ZIPD FROM ESCHERICHIA COLI
89	4z67A	0.7641	3.14	0.127	309	220	THE 1.5-ANGSTROM CRYSTAL STRUCTURE OF MN(2+)-BOUND PQQB FROM PSEUDOMONAS PUTIDA
90	3bk2A	0.7631	3.22	0.193	535	218	CRYSTAL STRUCTURE ANALYSIS OF THE RNASE J/UMP COMPLEX
91	4z5zA	0.7624	3.16	0.127	308	220	THE 2.5-ANGSTROM CRYSTAL STRUCTURE OF MG(2+)-BOUND PQQB FROM PSEUDOMONAS PUTIDA
92	1y44A	0.7616	2.74	0.139	265	209	CRYSTAL STRUCTURE OF RNASE Z
93	6e13A	0.7615	3.2	0.123	308	220	PSEUDOMONAS PUTIDA PQQB WITH A NON-PHYSIOLOGICAL ZINC AT THE ACTIVE SITE BINDS THE SUBSTRATE MIMIC
94	5mtzB	0.7615	3.29	0.116	737	216	CRYSTAL STRUCTURE OF A LONG FORM RNASE Z FROM YEAST
95	3bk1A	0.7613	3.16	0.194	537	217	CRYSTAL STRUCTURE ANALYSIS OF RNASE J
96	5mtzA	0.7604	3.26	0.111	750	216	CRYSTAL STRUCTURE OF A LONG FORM RNASE Z FROM YEAST
97	4z60A	0.7593	3.22	0.123	308	220	THE 2.5-ANGSTROM OF CRYSTAL STRUCTURE OF ZN(2+)-BOUND PQQB FROM PSEUDOMONAS PUTIDA
98	4z6xA	0.7584	3.21	0.136	309	220	THE 1.68-ANGSTROM CRYSTAL STRUCTURE OF ACITIVE-SITE METAL-FREE PQQB FROM PSEUDOMONAS PUTIDA
99	6jkwB	0.7581	3.13	0.123	355	212	SELENO-METHIONINE PNGM-1 FROM DEEP-SEA SEDIMENT METAGENOME
100	6jkwG	0.7576	3.13	0.123	355	212	SELENO-METHIONINE PNGM-1 FROM DEEP-SEA SEDIMENT METAGENOME
101	6jkwA	0.7575	3.14	0.123	355	212	SELENO-METHIONINE PNGM-1 FROM DEEP-SEA SEDIMENT METAGENOME
102	6jkwD	0.7573	3.14	0.123	355	212	SELENO-METHIONINE PNGM-1 FROM DEEP-SEA SEDIMENT METAGENOME
103	4z5yA	0.7572	3.22	0.136	308	220	THE 1.56-ANGSTROM CRYSTAL STRUCTURE OF COPPER(II)-BOUND PQQB FROM PSEUDOMONAS PUTIDA
104	3jxpA	0.7571	3.15	0.138	304	218	CRYSTAL STRUCTURE OF THE COENZYME PQQ SYNTHESIS PROTEIN (PQQB) FROM PSEUDOMONAS PUTIDA
105	6jkwE	0.7569	3.14	0.123	355	212	SELENO-METHIONINE PNGM-1 FROM DEEP-SEA SEDIMENT METAGENOME
106	6jkwF	0.7566	3.14	0.123	355	212	SELENO-METHIONINE PNGM-1 FROM DEEP-SEA SEDIMENT METAGENOME
107	6jkwC	0.7566	3.15	0.123	355	212	SELENO-METHIONINE PNGM-1 FROM DEEP-SEA SEDIMENT METAGENOME
108	6jkwH	0.7564	3.15	0.123	355	212	SELENO-METHIONINE PNGM-1 FROM DEEP-SEA SEDIMENT METAGENOME
109	1zkpA	0.7544	2.93	0.142	246	211	1.5A RESOLUTION CRYSTAL STRUCTURE OF A METALLO BETA LACTAMASE FAMILY PROTEIN THE ELAC HOMOLGUE OF BACILLUS ANTHRACIS A PUTATIVE RIBONUCLEASE
110	1zkpC	0.7523	2.63	0.136	240	206	1.5A RESOLUTION CRYSTAL STRUCTURE OF A METALLO BETA LACTAMASE FAMILY PROTEIN THE ELAC HOMOLGUE OF BACILLUS ANTHRACIS A PUTATIVE RIBONUCLEASE
111	1zkpD	0.7511	2.94	0.138	246	210	1.5A RESOLUTION CRYSTAL STRUCTURE OF A METALLO BETA LACTAMASE FAMILY PROTEIN THE ELAC HOMOLGUE OF BACILLUS ANTHRACIS A PUTATIVE RIBONUCLEASE
112	4z7rA	0.7507	3.05	0.108	299	213	THE 1.98-ANGSTROM CRYSTAL STRUCTURE OF ZN(2+)-BOUND PQQB FROM METHYLOBACTERIUM EXTORQUENS
113	2e7yA	0.7496	3.05	0.162	272	210	HIGH RESOLUTION STRUCTURE OF T. MARITIMA TRNASE Z
114	1zkpB	0.7486	2.74	0.135	246	207	1.5A RESOLUTION CRYSTAL STRUCTURE OF A METALLO BETA LACTAMASE FAMILY PROTEIN THE ELAC HOMOLGUE OF BACILLUS ANTHRACIS A PUTATIVE RIBONUCLEASE
115	3ielA	0.7424	3.02	0.14	431	207	CRYSTAL STRUCTURE OF TTHA0252 FROM THERMUS THERMOPHILUS HB8 COMPLEXED WITH UMP
116	3ielB	0.7423	3.02	0.14	431	207	CRYSTAL STRUCTURE OF TTHA0252 FROM THERMUS THERMOPHILUS HB8 COMPLEXED WITH UMP
117	3ie0A	0.7421	3.03	0.144	431	208	CRYSTAL STRUCTURE OF S378Y MUTANT TTHA0252 FROM THERMUS THERMOPHILUS HB8
118	3iekA	0.742	3.02	0.145	431	207	CRYSTAL STRUCTURE OF NATIVE TTHA0252 FROM THERMUS THERMOPHILUS HB8
119	3idzA	0.7415	3.03	0.14	431	207	CRYSTAL STRUCTURE OF S378Q MUTANT TTHA0252 FROM THERMUS THERMOPHILUS HB8
120	3a4yB	0.7415	2.99	0.135	431	207	CRYSTAL STRUCTURE OF H61A MUTANT TTHA0252 FROM THERMUS THERMOPHILUS HB8
121	1y44B	0.7414	3.15	0.124	292	210	CRYSTAL STRUCTURE OF RNASE Z
122	3ie2D	0.7411	3.03	0.139	431	208	CRYSTAL STRUCTURE OF H400V MUTANT TTHA0252 FROM THERMUS THERMOPHILUS HB8
123	3ie2A	0.7409	3.08	0.135	431	208	CRYSTAL STRUCTURE OF H400V MUTANT TTHA0252 FROM THERMUS THERMOPHILUS HB8
124	3a4yA	0.7409	3.03	0.135	431	207	CRYSTAL STRUCTURE OF H61A MUTANT TTHA0252 FROM THERMUS THERMOPHILUS HB8
125	3ie1A	0.7407	3.04	0.14	431	207	CRYSTAL STRUCTURE OF H380A MUTANT TTHA0252 FROM THERMUS THERMOPHILUS HB8 COMPLEXED WITH RNA
126	3iemB	0.7405	3.03	0.139	431	208	CRYSTAL STRUCTURE OF TTHA0252 FROM THERMUS THERMOPHILUS HB8 COMPLEXED WITH RNA ANALOG
127	3iemA	0.7404	3.04	0.14	431	207	CRYSTAL STRUCTURE OF TTHA0252 FROM THERMUS THERMOPHILUS HB8 COMPLEXED WITH RNA ANALOG
128	3ielD	0.7404	3.02	0.14	431	207	CRYSTAL STRUCTURE OF TTHA0252 FROM THERMUS THERMOPHILUS HB8 COMPLEXED WITH UMP
129	3ie2C	0.7404	3.01	0.135	431	207	CRYSTAL STRUCTURE OF H400V MUTANT TTHA0252 FROM THERMUS THERMOPHILUS HB8
130	3idzD	0.7404	3.03	0.14	431	207	CRYSTAL STRUCTURE OF S378Q MUTANT TTHA0252 FROM THERMUS THERMOPHILUS HB8
131	3a4yC	0.7404	3.02	0.135	431	207	CRYSTAL STRUCTURE OF H61A MUTANT TTHA0252 FROM THERMUS THERMOPHILUS HB8
132	3idzB	0.7402	3.02	0.14	431	207	CRYSTAL STRUCTURE OF S378Q MUTANT TTHA0252 FROM THERMUS THERMOPHILUS HB8
133	3iekB	0.7397	3.06	0.144	431	208	CRYSTAL STRUCTURE OF NATIVE TTHA0252 FROM THERMUS THERMOPHILUS HB8
134	3ie0B	0.7397	3.06	0.144	431	208	CRYSTAL STRUCTURE OF S378Y MUTANT TTHA0252 FROM THERMUS THERMOPHILUS HB8
135	3ie0D	0.7394	3.07	0.144	431	208	CRYSTAL STRUCTURE OF S378Y MUTANT TTHA0252 FROM THERMUS THERMOPHILUS HB8
136	3iekD	0.7393	3.03	0.144	431	208	CRYSTAL STRUCTURE OF NATIVE TTHA0252 FROM THERMUS THERMOPHILUS HB8
137	3kl7A	0.7391	2.29	0.259	215	193	CRYSTAL STRUCTURE OF PUTATIVE METAL-DEPENDENT HYDROLASE (YP_001302908.1) FROM PARABACTEROIDES DISTASONIS ATCC 8503 AT 2.30 A RESOLUTION
138	3idzC	0.739	2.95	0.141	431	206	CRYSTAL STRUCTURE OF S378Q MUTANT TTHA0252 FROM THERMUS THERMOPHILUS HB8
139	3ie1D	0.7389	3.05	0.144	431	208	CRYSTAL STRUCTURE OF H380A MUTANT TTHA0252 FROM THERMUS THERMOPHILUS HB8 COMPLEXED WITH RNA
140	3a4yD	0.7388	3.07	0.139	431	208	CRYSTAL STRUCTURE OF H61A MUTANT TTHA0252 FROM THERMUS THERMOPHILUS HB8
141	3iemC	0.7387	3.06	0.144	431	208	CRYSTAL STRUCTURE OF TTHA0252 FROM THERMUS THERMOPHILUS HB8 COMPLEXED WITH RNA ANALOG
142	3iemD	0.7386	3.04	0.144	431	208	CRYSTAL STRUCTURE OF TTHA0252 FROM THERMUS THERMOPHILUS HB8 COMPLEXED WITH RNA ANALOG
143	3ie2B	0.7383	3.08	0.139	431	208	CRYSTAL STRUCTURE OF H400V MUTANT TTHA0252 FROM THERMUS THERMOPHILUS HB8
144	3ielC	0.7382	3.08	0.144	431	208	CRYSTAL STRUCTURE OF TTHA0252 FROM THERMUS THERMOPHILUS HB8 COMPLEXED WITH UMP
145	3iekC	0.7382	3.07	0.149	431	208	CRYSTAL STRUCTURE OF NATIVE TTHA0252 FROM THERMUS THERMOPHILUS HB8
146	3ie0C	0.738	3.06	0.139	431	208	CRYSTAL STRUCTURE OF S378Y MUTANT TTHA0252 FROM THERMUS THERMOPHILUS HB8
147	3ie1B	0.7366	3.01	0.15	431	207	CRYSTAL STRUCTURE OF H380A MUTANT TTHA0252 FROM THERMUS THERMOPHILUS HB8 COMPLEXED WITH RNA
148	3ie1C	0.7362	3	0.145	431	207	CRYSTAL STRUCTURE OF H380A MUTANT TTHA0252 FROM THERMUS THERMOPHILUS HB8 COMPLEXED WITH RNA
149	3md7A	0.7351	3.11	0.158	270	209	CRYSTAL STRUCTURE OF A BETA-LACTAMASE-LIKE PROTEIN BOUND TO GMP FROM BRUCELLA MELITENSIS
150	3py6A	0.735	3.1	0.158	270	209	CRYSTAL STRUCTURE OF A BETA-LACTAMASE-LIKE PROTEIN FROM BRUCELLA MELITENSIS BOUND TO GMP
151	2az4A	0.735	3.04	0.161	425	205	CRYSTAL STRUCTURE OF A PROTEIN OF UNKNOWN FUNCTION FROM ENTEROCOCCUS FAECALIS V583
152	3py5A	0.7344	3.11	0.144	270	209	CRYSTAL STRUCTURE OF A BETA-LACTAMASE-LIKE PROTEIN FROM BRUCELLA MELITENSIS BOUND TO AMP
153	1ww1A	0.7341	3.29	0.159	250	208	CRYSTAL STRUCTURE OF TRNASE Z FROM THERMOTOGA MARITIMA
154	2dkfB	0.7339	3	0.146	424	205	CRYSTAL STRUCTURE OF TTHA0252 FROM THERMUS THERMOPHILUS HB8 A RNA DEGRADATION PROTEIN OF THE METALLO-BETA-LACTAMASE SUPERFAMILY
155	2az4B	0.7339	2.94	0.162	426	204	CRYSTAL STRUCTURE OF A PROTEIN OF UNKNOWN FUNCTION FROM ENTEROCOCCUS FAECALIS V583
156	2dkfC	0.7336	3.02	0.141	424	205	CRYSTAL STRUCTURE OF TTHA0252 FROM THERMUS THERMOPHILUS HB8 A RNA DEGRADATION PROTEIN OF THE METALLO-BETA-LACTAMASE SUPERFAMILY
157	2dkfD	0.733	3.11	0.145	424	207	CRYSTAL STRUCTURE OF TTHA0252 FROM THERMUS THERMOPHILUS HB8 A RNA DEGRADATION PROTEIN OF THE METALLO-BETA-LACTAMASE SUPERFAMILY
158	3qh8A	0.7327	3.12	0.144	272	209	CRYSTAL STRUCTURE OF A BETA-LACTAMASE-LIKE PROTEIN BOUND TO AMP FROM BRUCELLA MELITENSIS LONG WAVELENGTH SYNCHROTRON DATA
159	2dkfA	0.732	3.07	0.146	424	206	CRYSTAL STRUCTURE OF TTHA0252 FROM THERMUS THERMOPHILUS HB8 A RNA DEGRADATION PROTEIN OF THE METALLO-BETA-LACTAMASE SUPERFAMILY
160	2e7yB	0.7314	3.01	0.147	269	204	HIGH RESOLUTION STRUCTURE OF T. MARITIMA TRNASE Z
161	3p2uB	0.7292	3.1	0.141	250	205	CRYSTAL STRUCTURE OF PHNP IN COMPLEX WITH ORTHOVANADATE
162	3g1pB	0.7292	3.1	0.146	250	205	CRYSTALS STRUCTURE OF PHNP FROM E.COLI K-12
163	3p2uA	0.7286	3.06	0.147	249	204	CRYSTAL STRUCTURE OF PHNP IN COMPLEX WITH ORTHOVANADATE
164	3g1pA	0.7275	3.08	0.147	249	204	CRYSTALS STRUCTURE OF PHNP FROM E.COLI K-12
165	6b9vA	0.7274	3.07	0.151	254	205	CRYSTAL STRUCTURE OF A NEW DIPHOSPHATASE FROM THE PHNP FAMILY
166	1xtoA	0.7251	3.31	0.123	293	212	CRYSTAL STRUCTURE OF THE COENZYME PQQ SYNTHESIS PROTEIN (PQQB) FROM PSEUDOMONAS PUTIDA NORTHEAST STRUCTURAL GENOMICS TARGET PPR6
167	3zwfA	0.7245	2.9	0.134	259	201	CRYSTAL STRUCTURE OF HUMAN TRNASE Z SHORT FORM (ELAC1).
168	6b9vB	0.7223	3.07	0.137	253	204	CRYSTAL STRUCTURE OF A NEW DIPHOSPHATASE FROM THE PHNP FAMILY
169	3zwfB	0.7209	2.84	0.136	259	199	CRYSTAL STRUCTURE OF HUMAN TRNASE Z SHORT FORM (ELAC1).
170	4z7rB	0.7134	3.16	0.107	279	206	THE 1.98-ANGSTROM CRYSTAL STRUCTURE OF ZN(2+)-BOUND PQQB FROM METHYLOBACTERIUM EXTORQUENS
171	1ww1B	0.7107	2.94	0.146	238	198	CRYSTAL STRUCTURE OF TRNASE Z FROM THERMOTOGA MARITIMA
172	2p4zA	0.7092	3.58	0.131	275	213	A FERREDOXIN-LIKE METALLO-BETA-LACTAMASE SUPERFAMILY PROTEIN FROM THERMOANAEROBACTER TENGCONGENSIS
173	2p4zB	0.7091	3.58	0.131	276	213	A FERREDOXIN-LIKE METALLO-BETA-LACTAMASE SUPERFAMILY PROTEIN FROM THERMOANAEROBACTER TENGCONGENSIS
174	1wraB	0.7061	4.03	0.141	308	220	CRYSTAL STRUCTURE OF PHOSPHORYLCHOLINE ESTERASE DOMAIN OF THE VIRULENCE FACTOR CHOLINE BINDING PROTEIN E FROM STREPTOCOCCUS PNEUMONIAE
175	1wraA	0.7051	4.02	0.141	305	220	CRYSTAL STRUCTURE OF PHOSPHORYLCHOLINE ESTERASE DOMAIN OF THE VIRULENCE FACTOR CHOLINE BINDING PROTEIN E FROM STREPTOCOCCUS PNEUMONIAE
176	2bibA	0.7027	4.04	0.132	540	220	CRYSTAL STRUCTURE OF THE COMPLETE MODULAR TEICHIOIC ACID PHOSPHORYLCHOLINE ESTERASE PCE (CBPE) FROM STREPTOCOCCUS PNEUMONIAE
177	3h3eA	0.6757	3.75	0.145	252	207	CRYSTAL STRUCTURE OF TM1679 A METAL-DEPENDENT HYDROLASE OF THE BETA-LACTAMASE SUPERFAMILY
178	1vjnA	0.6612	2.44	0.217	190	175	CRYSTAL STRUCTURE OF A PUTATIVE ZN-DEPENDENT HYDROLASE OF THE METALLO- BETA-LACTAMASE SUPERFAMILY (TM0207) FROM THERMOTOGA MARITIMA AT 2.00 A RESOLUTION
179	5q5tA	0.6525	3.31	0.114	341	184	PANDDA ANALYSIS GROUP DEPOSITION -- CRYSTAL STRUCTURE OF DCLRE1A AFTER INITIAL REFINEMENT WITH NO LIGAND MODELLED (STRUCTURE 130)
180	5q46A	0.6525	3.31	0.114	341	184	PANDDA ANALYSIS GROUP DEPOSITION -- CRYSTAL STRUCTURE OF DCLRE1A AFTER INITIAL REFINEMENT WITH NO LIGAND MODELLED (STRUCTURE 71)
181	5q6bA	0.6522	3.33	0.114	341	184	PANDDA ANALYSIS GROUP DEPOSITION -- CRYSTAL STRUCTURE OF DCLRE1A AFTER INITIAL REFINEMENT WITH NO LIGAND MODELLED (STRUCTURE 148)
182	5nzwA	0.6522	3.31	0.114	334	184	CRYSTAL STRUCTURE OF DNA CROSS-LINK REPAIR PROTEIN 1A IN COMPLEX WITH CEFTRIAXONE
183	5q9rA	0.652	3.33	0.114	341	184	PANDDA ANALYSIS GROUP DEPOSITION -- CRYSTAL STRUCTURE OF DCLRE1A AFTER INITIAL REFINEMENT WITH NO LIGAND MODELLED (STRUCTURE 273)
184	5q93A	0.652	3.31	0.114	341	184	PANDDA ANALYSIS GROUP DEPOSITION -- CRYSTAL STRUCTURE OF DCLRE1A AFTER INITIAL REFINEMENT WITH NO LIGAND MODELLED (STRUCTURE 249)
185	5q63A	0.652	3.31	0.114	341	184	PANDDA ANALYSIS GROUP DEPOSITION -- CRYSTAL STRUCTURE OF DCLRE1A AFTER INITIAL REFINEMENT WITH NO LIGAND MODELLED (STRUCTURE 140)
186	5q5yA	0.652	3.32	0.114	341	184	PANDDA ANALYSIS GROUP DEPOSITION -- CRYSTAL STRUCTURE OF DCLRE1A AFTER INITIAL REFINEMENT WITH NO LIGAND MODELLED (STRUCTURE 135)
187	5q59A	0.652	3.33	0.114	341	184	PANDDA ANALYSIS GROUP DEPOSITION -- CRYSTAL STRUCTURE OF DCLRE1A AFTER INITIAL REFINEMENT WITH NO LIGAND MODELLED (STRUCTURE 110)
188	5q77A	0.6517	3.17	0.115	341	182	PANDDA ANALYSIS GROUP DEPOSITION -- CRYSTAL STRUCTURE OF DCLRE1A AFTER INITIAL REFINEMENT WITH NO LIGAND MODELLED (STRUCTURE 180)
189	5q4oA	0.6517	3.33	0.114	341	184	PANDDA ANALYSIS GROUP DEPOSITION -- CRYSTAL STRUCTURE OF DCLRE1A AFTER INITIAL REFINEMENT WITH NO LIGAND MODELLED (STRUCTURE 89)
190	5q61A	0.6516	3.34	0.114	341	184	PANDDA ANALYSIS GROUP DEPOSITION -- CRYSTAL STRUCTURE OF DCLRE1A AFTER INITIAL REFINEMENT WITH NO LIGAND MODELLED (STRUCTURE 138)
191	1vjnB	0.6515	2.27	0.218	185	170	CRYSTAL STRUCTURE OF A PUTATIVE ZN-DEPENDENT HYDROLASE OF THE METALLO- BETA-LACTAMASE SUPERFAMILY (TM0207) FROM THERMOTOGA MARITIMA AT 2.00 A RESOLUTION
192	5q8rA	0.6514	3.33	0.114	341	184	PANDDA ANALYSIS GROUP DEPOSITION -- CRYSTAL STRUCTURE OF DCLRE1A AFTER INITIAL REFINEMENT WITH NO LIGAND MODELLED (STRUCTURE 237)
193	5q5aA	0.6514	3.34	0.114	341	184	PANDDA ANALYSIS GROUP DEPOSITION -- CRYSTAL STRUCTURE OF DCLRE1A AFTER INITIAL REFINEMENT WITH NO LIGAND MODELLED (STRUCTURE 111)
194	5q4tA	0.6513	3.34	0.114	341	184	PANDDA ANALYSIS GROUP DEPOSITION -- CRYSTAL STRUCTURE OF DCLRE1A AFTER INITIAL REFINEMENT WITH NO LIGAND MODELLED (STRUCTURE 94)
195	5q2vA	0.6513	3.34	0.114	341	184	PANDDA ANALYSIS GROUP DEPOSITION -- CRYSTAL STRUCTURE OF DCLRE1A AFTER INITIAL REFINEMENT WITH NO LIGAND MODELLED (STRUCTURE 23)
196	5q8qA	0.6512	3.34	0.114	341	184	PANDDA ANALYSIS GROUP DEPOSITION -- CRYSTAL STRUCTURE OF DCLRE1A AFTER INITIAL REFINEMENT WITH NO LIGAND MODELLED (STRUCTURE 236)
197	5q89A	0.6512	3.32	0.114	341	184	PANDDA ANALYSIS GROUP DEPOSITION -- CRYSTAL STRUCTURE OF DCLRE1A AFTER INITIAL REFINEMENT WITH NO LIGAND MODELLED (STRUCTURE 218)
198	5q6yA	0.6512	3.33	0.114	341	184	PANDDA ANALYSIS GROUP DEPOSITION -- CRYSTAL STRUCTURE OF DCLRE1A AFTER INITIAL REFINEMENT WITH NO LIGAND MODELLED (STRUCTURE 171)
199	5q4wA	0.6512	3.33	0.114	341	184	PANDDA ANALYSIS GROUP DEPOSITION -- CRYSTAL STRUCTURE OF DCLRE1A AFTER INITIAL REFINEMENT WITH NO LIGAND MODELLED (STRUCTURE 97)
200	5q2oA	0.6512	3.33	0.114	341	184	PANDDA ANALYSIS GROUP DEPOSITION -- CRYSTAL STRUCTURE OF DCLRE1A AFTER INITIAL REFINEMENT WITH NO LIGAND MODELLED (STRUCTURE 16)
201	5nzyA	0.6512	3.31	0.114	341	184	CRYSTAL STRUCTURE OF DNA CROSS-LINK REPAIR PROTEIN 1A IN COMPLEX WITH CEFOTAXIME
202	5q6iA	0.6511	3.35	0.114	341	184	PANDDA ANALYSIS GROUP DEPOSITION -- CRYSTAL STRUCTURE OF DCLRE1A AFTER INITIAL REFINEMENT WITH NO LIGAND MODELLED (STRUCTURE 155)
203	5q50A	0.6511	3.33	0.114	341	184	PANDDA ANALYSIS GROUP DEPOSITION -- CRYSTAL STRUCTURE OF DCLRE1A AFTER INITIAL REFINEMENT WITH NO LIGAND MODELLED (STRUCTURE 101)
204	5q4jA	0.6511	3.34	0.114	341	184	PANDDA ANALYSIS GROUP DEPOSITION -- CRYSTAL STRUCTURE OF DCLRE1A AFTER INITIAL REFINEMENT WITH NO LIGAND MODELLED (STRUCTURE 84)
205	5q3zA	0.6511	3.33	0.114	341	184	PANDDA ANALYSIS GROUP DEPOSITION -- CRYSTAL STRUCTURE OF DCLRE1A AFTER INITIAL REFINEMENT WITH NO LIGAND MODELLED (STRUCTURE 63)
206	5q3bA	0.6511	3.33	0.114	341	184	PANDDA ANALYSIS GROUP DEPOSITION -- CRYSTAL STRUCTURE OF DCLRE1A AFTER INITIAL REFINEMENT WITH NO LIGAND MODELLED (STRUCTURE 39)
207	5q2iA	0.6511	3.34	0.114	341	184	PANDDA ANALYSIS GROUP DEPOSITION -- CRYSTAL STRUCTURE OF DCLRE1A AFTER INITIAL REFINEMENT WITH NO LIGAND MODELLED (STRUCTURE 10)
208	5q7hA	0.651	3.33	0.114	341	184	PANDDA ANALYSIS GROUP DEPOSITION -- CRYSTAL STRUCTURE OF DCLRE1A AFTER INITIAL REFINEMENT WITH NO LIGAND MODELLED (STRUCTURE 190)
209	5q56A	0.651	3.34	0.114	341	184	PANDDA ANALYSIS GROUP DEPOSITION -- CRYSTAL STRUCTURE OF DCLRE1A AFTER INITIAL REFINEMENT WITH NO LIGAND MODELLED (STRUCTURE 107)
210	5q52A	0.651	3.34	0.114	341	184	PANDDA ANALYSIS GROUP DEPOSITION -- CRYSTAL STRUCTURE OF DCLRE1A AFTER INITIAL REFINEMENT WITH NO LIGAND MODELLED (STRUCTURE 103)
211	5q41A	0.651	3.34	0.114	341	184	PANDDA ANALYSIS GROUP DEPOSITION -- CRYSTAL STRUCTURE OF DCLRE1A AFTER INITIAL REFINEMENT WITH NO LIGAND MODELLED (STRUCTURE 65)
212	5q3sA	0.651	3.34	0.114	341	184	PANDDA ANALYSIS GROUP DEPOSITION -- CRYSTAL STRUCTURE OF DCLRE1A AFTER INITIAL REFINEMENT WITH NO LIGAND MODELLED (STRUCTURE 56)
213	5q9yA	0.6509	3.35	0.114	341	184	PANDDA ANALYSIS GROUP DEPOSITION -- CRYSTAL STRUCTURE OF DCLRE1A AFTER INITIAL REFINEMENT WITH NO LIGAND MODELLED (STRUCTURE 280)
214	5q8gA	0.6509	3.33	0.114	341	184	PANDDA ANALYSIS GROUP DEPOSITION -- CRYSTAL STRUCTURE OF DCLRE1A AFTER INITIAL REFINEMENT WITH NO LIGAND MODELLED (STRUCTURE 225)
215	5q68A	0.6509	3.29	0.12	341	183	PANDDA ANALYSIS GROUP DEPOSITION -- CRYSTAL STRUCTURE OF DCLRE1A AFTER INITIAL REFINEMENT WITH NO LIGAND MODELLED (STRUCTURE 145)
216	5q5jA	0.6509	3.33	0.114	341	184	PANDDA ANALYSIS GROUP DEPOSITION -- CRYSTAL STRUCTURE OF DCLRE1A AFTER INITIAL REFINEMENT WITH NO LIGAND MODELLED (STRUCTURE 120)
217	5q4uA	0.6509	3.33	0.114	341	184	PANDDA ANALYSIS GROUP DEPOSITION -- CRYSTAL STRUCTURE OF DCLRE1A AFTER INITIAL REFINEMENT WITH NO LIGAND MODELLED (STRUCTURE 95)
218	5q4sA	0.6509	3.34	0.114	341	184	PANDDA ANALYSIS GROUP DEPOSITION -- CRYSTAL STRUCTURE OF DCLRE1A AFTER INITIAL REFINEMENT WITH NO LIGAND MODELLED (STRUCTURE 93)
219	5q2yA	0.6509	3.34	0.114	341	184	PANDDA ANALYSIS GROUP DEPOSITION -- CRYSTAL STRUCTURE OF DCLRE1A AFTER INITIAL REFINEMENT WITH NO LIGAND MODELLED (STRUCTURE 26)
220	5q67A	0.6508	3.35	0.114	341	184	PANDDA ANALYSIS GROUP DEPOSITION -- CRYSTAL STRUCTURE OF DCLRE1A AFTER INITIAL REFINEMENT WITH NO LIGAND MODELLED (STRUCTURE 144)
221	5q5dA	0.6508	3.34	0.114	341	184	PANDDA ANALYSIS GROUP DEPOSITION -- CRYSTAL STRUCTURE OF DCLRE1A AFTER INITIAL REFINEMENT WITH NO LIGAND MODELLED (STRUCTURE 114)
222	5q57A	0.6508	3.35	0.114	341	184	PANDDA ANALYSIS GROUP DEPOSITION -- CRYSTAL STRUCTURE OF DCLRE1A AFTER INITIAL REFINEMENT WITH NO LIGAND MODELLED (STRUCTURE 108)
223	5q3wA	0.6508	3.34	0.114	341	184	PANDDA ANALYSIS GROUP DEPOSITION -- CRYSTAL STRUCTURE OF DCLRE1A AFTER INITIAL REFINEMENT WITH NO LIGAND MODELLED (STRUCTURE 60)
224	5q8cA	0.6507	3.33	0.114	341	184	PANDDA ANALYSIS GROUP DEPOSITION -- CRYSTAL STRUCTURE OF DCLRE1A AFTER INITIAL REFINEMENT WITH NO LIGAND MODELLED (STRUCTURE 221)
225	5q7gA	0.6507	3.34	0.114	341	184	PANDDA ANALYSIS GROUP DEPOSITION -- CRYSTAL STRUCTURE OF DCLRE1A AFTER INITIAL REFINEMENT WITH NO LIGAND MODELLED (STRUCTURE 189)
226	5q6mA	0.6507	3.36	0.114	341	184	PANDDA ANALYSIS GROUP DEPOSITION -- CRYSTAL STRUCTURE OF DCLRE1A AFTER INITIAL REFINEMENT WITH NO LIGAND MODELLED (STRUCTURE 159)
227	5q5eA	0.6507	3.34	0.114	341	184	PANDDA ANALYSIS GROUP DEPOSITION -- CRYSTAL STRUCTURE OF DCLRE1A AFTER INITIAL REFINEMENT WITH NO LIGAND MODELLED (STRUCTURE 115)
228	5q3iA	0.6507	3.34	0.114	341	184	PANDDA ANALYSIS GROUP DEPOSITION -- CRYSTAL STRUCTURE OF DCLRE1A AFTER INITIAL REFINEMENT WITH NO LIGAND MODELLED (STRUCTURE 46)
229	5q30A	0.6507	3.34	0.114	341	184	PANDDA ANALYSIS GROUP DEPOSITION -- CRYSTAL STRUCTURE OF DCLRE1A AFTER INITIAL REFINEMENT WITH NO LIGAND MODELLED (STRUCTURE 28)
230	5q9hA	0.6506	3.35	0.114	341	184	PANDDA ANALYSIS GROUP DEPOSITION -- CRYSTAL STRUCTURE OF DCLRE1A AFTER INITIAL REFINEMENT WITH NO LIGAND MODELLED (STRUCTURE 263)
231	5q84A	0.6506	3.35	0.114	341	184	PANDDA ANALYSIS GROUP DEPOSITION -- CRYSTAL STRUCTURE OF DCLRE1A AFTER INITIAL REFINEMENT WITH NO LIGAND MODELLED (STRUCTURE 213)
232	5q7xA	0.6506	3.33	0.114	341	184	PANDDA ANALYSIS GROUP DEPOSITION -- CRYSTAL STRUCTURE OF DCLRE1A AFTER INITIAL REFINEMENT WITH NO LIGAND MODELLED (STRUCTURE 206)
233	5q5lA	0.6506	3.2	0.115	341	182	PANDDA ANALYSIS GROUP DEPOSITION -- CRYSTAL STRUCTURE OF DCLRE1A AFTER INITIAL REFINEMENT WITH NO LIGAND MODELLED (STRUCTURE 122)
234	5q4yA	0.6506	3.34	0.114	341	184	PANDDA ANALYSIS GROUP DEPOSITION -- CRYSTAL STRUCTURE OF DCLRE1A AFTER INITIAL REFINEMENT WITH NO LIGAND MODELLED (STRUCTURE 99)
235	5q4xA	0.6506	3.34	0.114	341	184	PANDDA ANALYSIS GROUP DEPOSITION -- CRYSTAL STRUCTURE OF DCLRE1A AFTER INITIAL REFINEMENT WITH NO LIGAND MODELLED (STRUCTURE 98)
236	5q3pA	0.6506	3.34	0.114	341	184	PANDDA ANALYSIS GROUP DEPOSITION -- CRYSTAL STRUCTURE OF DCLRE1A AFTER INITIAL REFINEMENT WITH NO LIGAND MODELLED (STRUCTURE 53)
237	5q3lA	0.6506	3.35	0.114	341	184	PANDDA ANALYSIS GROUP DEPOSITION -- CRYSTAL STRUCTURE OF DCLRE1A AFTER INITIAL REFINEMENT WITH NO LIGAND MODELLED (STRUCTURE 49)
238	5q39A	0.6506	3.34	0.114	341	184	PANDDA ANALYSIS GROUP DEPOSITION -- CRYSTAL STRUCTURE OF DCLRE1A AFTER INITIAL REFINEMENT WITH NO LIGAND MODELLED (STRUCTURE 37)
239	5q2bA	0.6506	3.33	0.114	341	184	PANDDA ANALYSIS GROUP DEPOSITION -- CRYSTAL STRUCTURE OF DCLRE1A AFTER INITIAL REFINEMENT WITH NO LIGAND MODELLED (STRUCTURE 3)
240	5q9vA	0.6505	3.35	0.114	341	184	PANDDA ANALYSIS GROUP DEPOSITION -- CRYSTAL STRUCTURE OF DCLRE1A AFTER INITIAL REFINEMENT WITH NO LIGAND MODELLED (STRUCTURE 277)
241	5q7kA	0.6505	3.2	0.115	341	182	PANDDA ANALYSIS GROUP DEPOSITION -- CRYSTAL STRUCTURE OF DCLRE1A AFTER INITIAL REFINEMENT WITH NO LIGAND MODELLED (STRUCTURE 193)
242	5q5gA	0.6505	3.34	0.114	341	184	PANDDA ANALYSIS GROUP DEPOSITION -- CRYSTAL STRUCTURE OF DCLRE1A AFTER INITIAL REFINEMENT WITH NO LIGAND MODELLED (STRUCTURE 117)
243	5q58A	0.6505	3.34	0.114	341	184	PANDDA ANALYSIS GROUP DEPOSITION -- CRYSTAL STRUCTURE OF DCLRE1A AFTER INITIAL REFINEMENT WITH NO LIGAND MODELLED (STRUCTURE 109)
244	5q3dA	0.6505	3.35	0.114	341	184	PANDDA ANALYSIS GROUP DEPOSITION -- CRYSTAL STRUCTURE OF DCLRE1A AFTER INITIAL REFINEMENT WITH NO LIGAND MODELLED (STRUCTURE 41)
245	5q2sA	0.6505	3.34	0.114	341	184	PANDDA ANALYSIS GROUP DEPOSITION -- CRYSTAL STRUCTURE OF DCLRE1A AFTER INITIAL REFINEMENT WITH NO LIGAND MODELLED (STRUCTURE 20)
246	5q94A	0.6504	3.35	0.114	341	184	PANDDA ANALYSIS GROUP DEPOSITION -- CRYSTAL STRUCTURE OF DCLRE1A AFTER INITIAL REFINEMENT WITH NO LIGAND MODELLED (STRUCTURE 250)
247	5q8tA	0.6504	3.2	0.115	341	182	PANDDA ANALYSIS GROUP DEPOSITION -- CRYSTAL STRUCTURE OF DCLRE1A AFTER INITIAL REFINEMENT WITH NO LIGAND MODELLED (STRUCTURE 239)
248	5q8eA	0.6504	3.34	0.114	341	184	PANDDA ANALYSIS GROUP DEPOSITION -- CRYSTAL STRUCTURE OF DCLRE1A AFTER INITIAL REFINEMENT WITH NO LIGAND MODELLED (STRUCTURE 223)
249	5q4gA	0.6504	3.35	0.114	341	184	PANDDA ANALYSIS GROUP DEPOSITION -- CRYSTAL STRUCTURE OF DCLRE1A AFTER INITIAL REFINEMENT WITH NO LIGAND MODELLED (STRUCTURE 81)
250	5q49A	0.6504	3.2	0.115	341	182	PANDDA ANALYSIS GROUP DEPOSITION -- CRYSTAL STRUCTURE OF DCLRE1A AFTER INITIAL REFINEMENT WITH NO LIGAND MODELLED (STRUCTURE 74)
251	5q3kA	0.6504	3.34	0.114	341	184	PANDDA ANALYSIS GROUP DEPOSITION -- CRYSTAL STRUCTURE OF DCLRE1A AFTER INITIAL REFINEMENT WITH NO LIGAND MODELLED (STRUCTURE 48)
252	5q3hA	0.6504	3.35	0.114	341	184	PANDDA ANALYSIS GROUP DEPOSITION -- CRYSTAL STRUCTURE OF DCLRE1A AFTER INITIAL REFINEMENT WITH NO LIGAND MODELLED (STRUCTURE 45)
253	5q36A	0.6504	3.34	0.114	341	184	PANDDA ANALYSIS GROUP DEPOSITION -- CRYSTAL STRUCTURE OF DCLRE1A AFTER INITIAL REFINEMENT WITH NO LIGAND MODELLED (STRUCTURE 34)
254	5q9pA	0.6503	3.35	0.114	341	184	PANDDA ANALYSIS GROUP DEPOSITION -- CRYSTAL STRUCTURE OF DCLRE1A AFTER INITIAL REFINEMENT WITH NO LIGAND MODELLED (STRUCTURE 271)
255	5q8sA	0.6503	3.36	0.114	341	184	PANDDA ANALYSIS GROUP DEPOSITION -- CRYSTAL STRUCTURE OF DCLRE1A AFTER INITIAL REFINEMENT WITH NO LIGAND MODELLED (STRUCTURE 238)
256	5q7pA	0.6503	3.2	0.115	341	182	PANDDA ANALYSIS GROUP DEPOSITION -- CRYSTAL STRUCTURE OF DCLRE1A AFTER INITIAL REFINEMENT WITH NO LIGAND MODELLED (STRUCTURE 198)
257	5q7jA	0.6503	3.34	0.114	341	184	PANDDA ANALYSIS GROUP DEPOSITION -- CRYSTAL STRUCTURE OF DCLRE1A AFTER INITIAL REFINEMENT WITH NO LIGAND MODELLED (STRUCTURE 192)
258	5q6fA	0.6503	3.36	0.114	341	184	PANDDA ANALYSIS GROUP DEPOSITION -- CRYSTAL STRUCTURE OF DCLRE1A AFTER INITIAL REFINEMENT WITH NO LIGAND MODELLED (STRUCTURE 152)
259	5q6cA	0.6503	3.3	0.12	341	183	PANDDA ANALYSIS GROUP DEPOSITION -- CRYSTAL STRUCTURE OF DCLRE1A AFTER INITIAL REFINEMENT WITH NO LIGAND MODELLED (STRUCTURE 149)
260	5q5kA	0.6503	3.35	0.114	341	184	PANDDA ANALYSIS GROUP DEPOSITION -- CRYSTAL STRUCTURE OF DCLRE1A AFTER INITIAL REFINEMENT WITH NO LIGAND MODELLED (STRUCTURE 121)
261	5q4vA	0.6503	3.34	0.114	341	184	PANDDA ANALYSIS GROUP DEPOSITION -- CRYSTAL STRUCTURE OF DCLRE1A AFTER INITIAL REFINEMENT WITH NO LIGAND MODELLED (STRUCTURE 96)
262	5q4nA	0.6503	3.34	0.114	341	184	PANDDA ANALYSIS GROUP DEPOSITION -- CRYSTAL STRUCTURE OF DCLRE1A AFTER INITIAL REFINEMENT WITH NO LIGAND MODELLED (STRUCTURE 88)
263	5q3vA	0.6503	3.35	0.114	341	184	PANDDA ANALYSIS GROUP DEPOSITION -- CRYSTAL STRUCTURE OF DCLRE1A AFTER INITIAL REFINEMENT WITH NO LIGAND MODELLED (STRUCTURE 59)
264	5q2xA	0.6503	3.35	0.114	341	184	PANDDA ANALYSIS GROUP DEPOSITION -- CRYSTAL STRUCTURE OF DCLRE1A AFTER INITIAL REFINEMENT WITH NO LIGAND MODELLED (STRUCTURE 25)
265	5qa2A	0.6502	3.36	0.114	341	184	PANDDA ANALYSIS GROUP DEPOSITION -- CRYSTAL STRUCTURE OF DCLRE1A AFTER INITIAL REFINEMENT WITH NO LIGAND MODELLED (STRUCTURE 284)
266	5q9sA	0.6502	3.36	0.114	341	184	PANDDA ANALYSIS GROUP DEPOSITION -- CRYSTAL STRUCTURE OF DCLRE1A AFTER INITIAL REFINEMENT WITH NO LIGAND MODELLED (STRUCTURE 274)
267	5q9cA	0.6502	3.35	0.114	341	184	PANDDA ANALYSIS GROUP DEPOSITION -- CRYSTAL STRUCTURE OF DCLRE1A AFTER INITIAL REFINEMENT WITH NO LIGAND MODELLED (STRUCTURE 258)
268	5q9aA	0.6502	3.35	0.114	341	184	PANDDA ANALYSIS GROUP DEPOSITION -- CRYSTAL STRUCTURE OF DCLRE1A AFTER INITIAL REFINEMENT WITH NO LIGAND MODELLED (STRUCTURE 256)
269	5q98A	0.6502	3.35	0.114	341	184	PANDDA ANALYSIS GROUP DEPOSITION -- CRYSTAL STRUCTURE OF DCLRE1A AFTER INITIAL REFINEMENT WITH NO LIGAND MODELLED (STRUCTURE 254)
270	5q8yA	0.6502	3.35	0.114	341	184	PANDDA ANALYSIS GROUP DEPOSITION -- CRYSTAL STRUCTURE OF DCLRE1A AFTER INITIAL REFINEMENT WITH NO LIGAND MODELLED (STRUCTURE 244)
271	5q8uA	0.6502	3.34	0.114	341	184	PANDDA ANALYSIS GROUP DEPOSITION -- CRYSTAL STRUCTURE OF DCLRE1A AFTER INITIAL REFINEMENT WITH NO LIGAND MODELLED (STRUCTURE 240)
272	5q87A	0.6502	3.33	0.114	341	184	PANDDA ANALYSIS GROUP DEPOSITION -- CRYSTAL STRUCTURE OF DCLRE1A AFTER INITIAL REFINEMENT WITH NO LIGAND MODELLED (STRUCTURE 216)
273	5q7fA	0.6502	3.35	0.114	341	184	PANDDA ANALYSIS GROUP DEPOSITION -- CRYSTAL STRUCTURE OF DCLRE1A AFTER INITIAL REFINEMENT WITH NO LIGAND MODELLED (STRUCTURE 188)
274	5q6eA	0.6502	3.35	0.114	341	184	PANDDA ANALYSIS GROUP DEPOSITION -- CRYSTAL STRUCTURE OF DCLRE1A AFTER INITIAL REFINEMENT WITH NO LIGAND MODELLED (STRUCTURE 151)
275	5q5qA	0.6502	3.35	0.114	341	184	PANDDA ANALYSIS GROUP DEPOSITION -- CRYSTAL STRUCTURE OF DCLRE1A AFTER INITIAL REFINEMENT WITH NO LIGAND MODELLED (STRUCTURE 127)
276	5q5mA	0.6502	3.35	0.114	341	184	PANDDA ANALYSIS GROUP DEPOSITION -- CRYSTAL STRUCTURE OF DCLRE1A AFTER INITIAL REFINEMENT WITH NO LIGAND MODELLED (STRUCTURE 123)
277	5q4rA	0.6502	3.2	0.115	341	182	PANDDA ANALYSIS GROUP DEPOSITION -- CRYSTAL STRUCTURE OF DCLRE1A AFTER INITIAL REFINEMENT WITH NO LIGAND MODELLED (STRUCTURE 92)
278	5q42A	0.6502	3.35	0.114	341	184	PANDDA ANALYSIS GROUP DEPOSITION -- CRYSTAL STRUCTURE OF DCLRE1A AFTER INITIAL REFINEMENT WITH NO LIGAND MODELLED (STRUCTURE 66)
279	5q3tA	0.6502	3.34	0.114	341	184	PANDDA ANALYSIS GROUP DEPOSITION -- CRYSTAL STRUCTURE OF DCLRE1A AFTER INITIAL REFINEMENT WITH NO LIGAND MODELLED (STRUCTURE 57)
280	5qa1A	0.6501	3.36	0.114	341	184	PANDDA ANALYSIS GROUP DEPOSITION -- CRYSTAL STRUCTURE OF DCLRE1A AFTER INITIAL REFINEMENT WITH NO LIGAND MODELLED (STRUCTURE 283)
281	5q9zA	0.6501	3.36	0.114	341	184	PANDDA ANALYSIS GROUP DEPOSITION -- CRYSTAL STRUCTURE OF DCLRE1A AFTER INITIAL REFINEMENT WITH NO LIGAND MODELLED (STRUCTURE 281)
282	5q9iA	0.6501	3.36	0.114	341	184	PANDDA ANALYSIS GROUP DEPOSITION -- CRYSTAL STRUCTURE OF DCLRE1A AFTER INITIAL REFINEMENT WITH NO LIGAND MODELLED (STRUCTURE 264)
283	5q8wA	0.6501	3.35	0.114	341	184	PANDDA ANALYSIS GROUP DEPOSITION -- CRYSTAL STRUCTURE OF DCLRE1A AFTER INITIAL REFINEMENT WITH NO LIGAND MODELLED (STRUCTURE 242)
284	5q8jA	0.6501	3.34	0.114	341	184	PANDDA ANALYSIS GROUP DEPOSITION -- CRYSTAL STRUCTURE OF DCLRE1A AFTER INITIAL REFINEMENT WITH NO LIGAND MODELLED (STRUCTURE 229)
285	5q8bA	0.6501	3.35	0.114	341	184	PANDDA ANALYSIS GROUP DEPOSITION -- CRYSTAL STRUCTURE OF DCLRE1A AFTER INITIAL REFINEMENT WITH NO LIGAND MODELLED (STRUCTURE 220)
286	5q7zA	0.6501	3.36	0.114	341	184	PANDDA ANALYSIS GROUP DEPOSITION -- CRYSTAL STRUCTURE OF DCLRE1A AFTER INITIAL REFINEMENT WITH NO LIGAND MODELLED (STRUCTURE 208)
287	5q7yA	0.6501	3.36	0.114	341	184	PANDDA ANALYSIS GROUP DEPOSITION -- CRYSTAL STRUCTURE OF DCLRE1A AFTER INITIAL REFINEMENT WITH NO LIGAND MODELLED (STRUCTURE 207)
288	5q71A	0.6501	3.2	0.115	341	182	PANDDA ANALYSIS GROUP DEPOSITION -- CRYSTAL STRUCTURE OF DCLRE1A AFTER INITIAL REFINEMENT WITH NO LIGAND MODELLED (STRUCTURE 174)
289	5q6kA	0.6501	3.36	0.114	341	184	PANDDA ANALYSIS GROUP DEPOSITION -- CRYSTAL STRUCTURE OF DCLRE1A AFTER INITIAL REFINEMENT WITH NO LIGAND MODELLED (STRUCTURE 157)
290	5q5zA	0.6501	3.36	0.114	341	184	PANDDA ANALYSIS GROUP DEPOSITION -- CRYSTAL STRUCTURE OF DCLRE1A AFTER INITIAL REFINEMENT WITH NO LIGAND MODELLED (STRUCTURE 136)
291	5q5rA	0.6501	3.34	0.114	341	184	PANDDA ANALYSIS GROUP DEPOSITION -- CRYSTAL STRUCTURE OF DCLRE1A AFTER INITIAL REFINEMENT WITH NO LIGAND MODELLED (STRUCTURE 128)
292	5q5bA	0.6501	3.35	0.114	341	184	PANDDA ANALYSIS GROUP DEPOSITION -- CRYSTAL STRUCTURE OF DCLRE1A AFTER INITIAL REFINEMENT WITH NO LIGAND MODELLED (STRUCTURE 112)
293	5q3yA	0.6501	3.35	0.114	341	184	PANDDA ANALYSIS GROUP DEPOSITION -- CRYSTAL STRUCTURE OF DCLRE1A AFTER INITIAL REFINEMENT WITH NO LIGAND MODELLED (STRUCTURE 62)
294	5q38A	0.6501	3.35	0.114	341	184	PANDDA ANALYSIS GROUP DEPOSITION -- CRYSTAL STRUCTURE OF DCLRE1A AFTER INITIAL REFINEMENT WITH NO LIGAND MODELLED (STRUCTURE 36)
295	5q2wA	0.6501	3.35	0.114	341	184	PANDDA ANALYSIS GROUP DEPOSITION -- CRYSTAL STRUCTURE OF DCLRE1A AFTER INITIAL REFINEMENT WITH NO LIGAND MODELLED (STRUCTURE 24)
296	5q2gA	0.6501	3.2	0.115	341	182	PANDDA ANALYSIS GROUP DEPOSITION -- CRYSTAL STRUCTURE OF DCLRE1A AFTER INITIAL REFINEMENT WITH NO LIGAND MODELLED (STRUCTURE 8)
297	5q9lA	0.65	3.36	0.114	341	184	PANDDA ANALYSIS GROUP DEPOSITION -- CRYSTAL STRUCTURE OF DCLRE1A AFTER INITIAL REFINEMENT WITH NO LIGAND MODELLED (STRUCTURE 267)
298	5q95A	0.65	3.36	0.114	341	184	PANDDA ANALYSIS GROUP DEPOSITION -- CRYSTAL STRUCTURE OF DCLRE1A AFTER INITIAL REFINEMENT WITH NO LIGAND MODELLED (STRUCTURE 251)
299	5q8mA	0.65	3.36	0.114	341	184	PANDDA ANALYSIS GROUP DEPOSITION -- CRYSTAL STRUCTURE OF DCLRE1A AFTER INITIAL REFINEMENT WITH NO LIGAND MODELLED (STRUCTURE 232)
300	5q81A	0.65	3.36	0.114	341	184	PANDDA ANALYSIS GROUP DEPOSITION -- CRYSTAL STRUCTURE OF DCLRE1A AFTER INITIAL REFINEMENT WITH NO LIGAND MODELLED (STRUCTURE 210)
301	5q69A	0.65	3.31	0.12	341	183	PANDDA ANALYSIS GROUP DEPOSITION -- CRYSTAL STRUCTURE OF DCLRE1A AFTER INITIAL REFINEMENT WITH NO LIGAND MODELLED (STRUCTURE 146)
302	5q5sA	0.65	3.36	0.114	341	184	PANDDA ANALYSIS GROUP DEPOSITION -- CRYSTAL STRUCTURE OF DCLRE1A AFTER INITIAL REFINEMENT WITH NO LIGAND MODELLED (STRUCTURE 129)
303	5q5nA	0.65	3.35	0.114	341	184	PANDDA ANALYSIS GROUP DEPOSITION -- CRYSTAL STRUCTURE OF DCLRE1A AFTER INITIAL REFINEMENT WITH NO LIGAND MODELLED (STRUCTURE 124)
304	5q40A	0.65	3.36	0.114	341	184	PANDDA ANALYSIS GROUP DEPOSITION -- CRYSTAL STRUCTURE OF DCLRE1A AFTER INITIAL REFINEMENT WITH NO LIGAND MODELLED (STRUCTURE 64)
305	5q32A	0.65	3.35	0.114	341	184	PANDDA ANALYSIS GROUP DEPOSITION -- CRYSTAL STRUCTURE OF DCLRE1A AFTER INITIAL REFINEMENT WITH NO LIGAND MODELLED (STRUCTURE 30)
306	5q9fA	0.6499	3.36	0.114	341	184	PANDDA ANALYSIS GROUP DEPOSITION -- CRYSTAL STRUCTURE OF DCLRE1A AFTER INITIAL REFINEMENT WITH NO LIGAND MODELLED (STRUCTURE 261)
307	5q9dA	0.6499	3.35	0.114	341	184	PANDDA ANALYSIS GROUP DEPOSITION -- CRYSTAL STRUCTURE OF DCLRE1A AFTER INITIAL REFINEMENT WITH NO LIGAND MODELLED (STRUCTURE 259)
308	5q96A	0.6499	3.36	0.114	341	184	PANDDA ANALYSIS GROUP DEPOSITION -- CRYSTAL STRUCTURE OF DCLRE1A AFTER INITIAL REFINEMENT WITH NO LIGAND MODELLED (STRUCTURE 252)
309	5q8zA	0.6499	3.35	0.114	341	184	PANDDA ANALYSIS GROUP DEPOSITION -- CRYSTAL STRUCTURE OF DCLRE1A AFTER INITIAL REFINEMENT WITH NO LIGAND MODELLED (STRUCTURE 245)
310	5q79A	0.6499	3.36	0.114	341	184	PANDDA ANALYSIS GROUP DEPOSITION -- CRYSTAL STRUCTURE OF DCLRE1A AFTER INITIAL REFINEMENT WITH NO LIGAND MODELLED (STRUCTURE 182)
311	5q6dA	0.6499	3.36	0.114	341	184	PANDDA ANALYSIS GROUP DEPOSITION -- CRYSTAL STRUCTURE OF DCLRE1A AFTER INITIAL REFINEMENT WITH NO LIGAND MODELLED (STRUCTURE 150)
312	5q60A	0.6499	3.36	0.114	341	184	PANDDA ANALYSIS GROUP DEPOSITION -- CRYSTAL STRUCTURE OF DCLRE1A AFTER INITIAL REFINEMENT WITH NO LIGAND MODELLED (STRUCTURE 137)
313	5q5xA	0.6499	3.35	0.114	341	184	PANDDA ANALYSIS GROUP DEPOSITION -- CRYSTAL STRUCTURE OF DCLRE1A AFTER INITIAL REFINEMENT WITH NO LIGAND MODELLED (STRUCTURE 134)
314	5q5wA	0.6499	3.36	0.114	341	184	PANDDA ANALYSIS GROUP DEPOSITION -- CRYSTAL STRUCTURE OF DCLRE1A AFTER INITIAL REFINEMENT WITH NO LIGAND MODELLED (STRUCTURE 133)
315	5q5oA	0.6499	3.37	0.114	341	184	PANDDA ANALYSIS GROUP DEPOSITION -- CRYSTAL STRUCTURE OF DCLRE1A AFTER INITIAL REFINEMENT WITH NO LIGAND MODELLED (STRUCTURE 125)
316	5q4dA	0.6499	3.2	0.115	341	182	PANDDA ANALYSIS GROUP DEPOSITION -- CRYSTAL STRUCTURE OF DCLRE1A AFTER INITIAL REFINEMENT WITH NO LIGAND MODELLED (STRUCTURE 78)
317	5q3xA	0.6499	3.36	0.114	341	184	PANDDA ANALYSIS GROUP DEPOSITION -- CRYSTAL STRUCTURE OF DCLRE1A AFTER INITIAL REFINEMENT WITH NO LIGAND MODELLED (STRUCTURE 61)
318	5q2mA	0.6499	3.2	0.115	341	182	PANDDA ANALYSIS GROUP DEPOSITION -- CRYSTAL STRUCTURE OF DCLRE1A AFTER INITIAL REFINEMENT WITH NO LIGAND MODELLED (STRUCTURE 14)
319	5q9xA	0.6498	3.36	0.114	341	184	PANDDA ANALYSIS GROUP DEPOSITION -- CRYSTAL STRUCTURE OF DCLRE1A AFTER INITIAL REFINEMENT WITH NO LIGAND MODELLED (STRUCTURE 279)
320	5q9oA	0.6498	3.36	0.114	341	184	PANDDA ANALYSIS GROUP DEPOSITION -- CRYSTAL STRUCTURE OF DCLRE1A AFTER INITIAL REFINEMENT WITH NO LIGAND MODELLED (STRUCTURE 270)
321	5q9jA	0.6498	3.36	0.114	341	184	PANDDA ANALYSIS GROUP DEPOSITION -- CRYSTAL STRUCTURE OF DCLRE1A AFTER INITIAL REFINEMENT WITH NO LIGAND MODELLED (STRUCTURE 265)
322	5q9gA	0.6498	3.35	0.114	341	184	PANDDA ANALYSIS GROUP DEPOSITION -- CRYSTAL STRUCTURE OF DCLRE1A AFTER INITIAL REFINEMENT WITH NO LIGAND MODELLED (STRUCTURE 262)
323	5q9bA	0.6498	3.36	0.114	341	184	PANDDA ANALYSIS GROUP DEPOSITION -- CRYSTAL STRUCTURE OF DCLRE1A AFTER INITIAL REFINEMENT WITH NO LIGAND MODELLED (STRUCTURE 257)
324	5q8hA	0.6498	3.35	0.114	341	184	PANDDA ANALYSIS GROUP DEPOSITION -- CRYSTAL STRUCTURE OF DCLRE1A AFTER INITIAL REFINEMENT WITH NO LIGAND MODELLED (STRUCTURE 227)
325	5q80A	0.6498	3.36	0.114	341	184	PANDDA ANALYSIS GROUP DEPOSITION -- CRYSTAL STRUCTURE OF DCLRE1A AFTER INITIAL REFINEMENT WITH NO LIGAND MODELLED (STRUCTURE 209)
326	5q6tA	0.6498	3.36	0.114	341	184	PANDDA ANALYSIS GROUP DEPOSITION -- CRYSTAL STRUCTURE OF DCLRE1A AFTER INITIAL REFINEMENT WITH NO LIGAND MODELLED (STRUCTURE 166)
327	5q9tA	0.6497	3.23	0.109	341	183	PANDDA ANALYSIS GROUP DEPOSITION -- CRYSTAL STRUCTURE OF DCLRE1A AFTER INITIAL REFINEMENT WITH NO LIGAND MODELLED (STRUCTURE 275)
328	5q99A	0.6497	3.23	0.109	341	183	PANDDA ANALYSIS GROUP DEPOSITION -- CRYSTAL STRUCTURE OF DCLRE1A AFTER INITIAL REFINEMENT WITH NO LIGAND MODELLED (STRUCTURE 255)
329	5q97A	0.6497	3.36	0.114	341	184	PANDDA ANALYSIS GROUP DEPOSITION -- CRYSTAL STRUCTURE OF DCLRE1A AFTER INITIAL REFINEMENT WITH NO LIGAND MODELLED (STRUCTURE 253)
330	5q7tA	0.6497	3.36	0.114	341	184	PANDDA ANALYSIS GROUP DEPOSITION -- CRYSTAL STRUCTURE OF DCLRE1A AFTER INITIAL REFINEMENT WITH NO LIGAND MODELLED (STRUCTURE 202)
331	5q6zA	0.6497	3.36	0.114	341	184	PANDDA ANALYSIS GROUP DEPOSITION -- CRYSTAL STRUCTURE OF DCLRE1A AFTER INITIAL REFINEMENT WITH NO LIGAND MODELLED (STRUCTURE 172)
332	5q6jA	0.6497	3.31	0.12	341	183	PANDDA ANALYSIS GROUP DEPOSITION -- CRYSTAL STRUCTURE OF DCLRE1A AFTER INITIAL REFINEMENT WITH NO LIGAND MODELLED (STRUCTURE 156)
333	5q33A	0.6497	3.36	0.114	341	184	PANDDA ANALYSIS GROUP DEPOSITION -- CRYSTAL STRUCTURE OF DCLRE1A AFTER INITIAL REFINEMENT WITH NO LIGAND MODELLED (STRUCTURE 31)
334	5q1lA	0.6497	3.36	0.114	341	184	PANDDA ANALYSIS GROUP DEPOSITION -- CRYSTAL STRUCTURE OF DCLRE1A IN COMPLEX WITH FMOPL000073A
335	5q8lA	0.6496	3.36	0.114	341	184	PANDDA ANALYSIS GROUP DEPOSITION -- CRYSTAL STRUCTURE OF DCLRE1A AFTER INITIAL REFINEMENT WITH NO LIGAND MODELLED (STRUCTURE 231)
336	5q83A	0.6496	3.37	0.114	341	184	PANDDA ANALYSIS GROUP DEPOSITION -- CRYSTAL STRUCTURE OF DCLRE1A AFTER INITIAL REFINEMENT WITH NO LIGAND MODELLED (STRUCTURE 212)
337	5q6rA	0.6496	3.36	0.114	341	184	PANDDA ANALYSIS GROUP DEPOSITION -- CRYSTAL STRUCTURE OF DCLRE1A AFTER INITIAL REFINEMENT WITH NO LIGAND MODELLED (STRUCTURE 164)
338	5q6lA	0.6496	3.31	0.12	341	183	PANDDA ANALYSIS GROUP DEPOSITION -- CRYSTAL STRUCTURE OF DCLRE1A AFTER INITIAL REFINEMENT WITH NO LIGAND MODELLED (STRUCTURE 158)
339	5q66A	0.6496	3.35	0.114	341	184	PANDDA ANALYSIS GROUP DEPOSITION -- CRYSTAL STRUCTURE OF DCLRE1A AFTER INITIAL REFINEMENT WITH NO LIGAND MODELLED (STRUCTURE 143)
340	5q5vA	0.6496	3.37	0.114	341	184	PANDDA ANALYSIS GROUP DEPOSITION -- CRYSTAL STRUCTURE OF DCLRE1A AFTER INITIAL REFINEMENT WITH NO LIGAND MODELLED (STRUCTURE 132)
341	5q4hA	0.6496	3.35	0.114	341	184	PANDDA ANALYSIS GROUP DEPOSITION -- CRYSTAL STRUCTURE OF DCLRE1A AFTER INITIAL REFINEMENT WITH NO LIGAND MODELLED (STRUCTURE 82)
342	5q3jA	0.6496	3.36	0.114	341	184	PANDDA ANALYSIS GROUP DEPOSITION -- CRYSTAL STRUCTURE OF DCLRE1A AFTER INITIAL REFINEMENT WITH NO LIGAND MODELLED (STRUCTURE 47)
343	5qa0A	0.6495	3.37	0.114	341	184	PANDDA ANALYSIS GROUP DEPOSITION -- CRYSTAL STRUCTURE OF DCLRE1A AFTER INITIAL REFINEMENT WITH NO LIGAND MODELLED (STRUCTURE 282)
344	5q7lA	0.6495	3.37	0.114	341	184	PANDDA ANALYSIS GROUP DEPOSITION -- CRYSTAL STRUCTURE OF DCLRE1A AFTER INITIAL REFINEMENT WITH NO LIGAND MODELLED (STRUCTURE 194)
345	5q6sA	0.6495	3.36	0.114	341	184	PANDDA ANALYSIS GROUP DEPOSITION -- CRYSTAL STRUCTURE OF DCLRE1A AFTER INITIAL REFINEMENT WITH NO LIGAND MODELLED (STRUCTURE 165)
346	5q6hA	0.6495	3.37	0.114	341	184	PANDDA ANALYSIS GROUP DEPOSITION -- CRYSTAL STRUCTURE OF DCLRE1A AFTER INITIAL REFINEMENT WITH NO LIGAND MODELLED (STRUCTURE 154)
347	5q3oA	0.6495	3.35	0.114	341	184	PANDDA ANALYSIS GROUP DEPOSITION -- CRYSTAL STRUCTURE OF DCLRE1A AFTER INITIAL REFINEMENT WITH NO LIGAND MODELLED (STRUCTURE 52)
348	5q20A	0.6495	3.36	0.114	341	184	PANDDA ANALYSIS GROUP DEPOSITION -- CRYSTAL STRUCTURE OF DCLRE1A IN COMPLEX WITH FMOPL000524A
349	5q8vA	0.6494	3.37	0.114	341	184	PANDDA ANALYSIS GROUP DEPOSITION -- CRYSTAL STRUCTURE OF DCLRE1A AFTER INITIAL REFINEMENT WITH NO LIGAND MODELLED (STRUCTURE 241)
350	5q85A	0.6494	3.36	0.114	341	184	PANDDA ANALYSIS GROUP DEPOSITION -- CRYSTAL STRUCTURE OF DCLRE1A AFTER INITIAL REFINEMENT WITH NO LIGAND MODELLED (STRUCTURE 214)
351	5q6wA	0.6494	3.37	0.114	341	184	PANDDA ANALYSIS GROUP DEPOSITION -- CRYSTAL STRUCTURE OF DCLRE1A AFTER INITIAL REFINEMENT WITH NO LIGAND MODELLED (STRUCTURE 169)
352	5q3qA	0.6494	3.37	0.114	341	184	PANDDA ANALYSIS GROUP DEPOSITION -- CRYSTAL STRUCTURE OF DCLRE1A AFTER INITIAL REFINEMENT WITH NO LIGAND MODELLED (STRUCTURE 54)
353	5nzxA	0.6494	3.34	0.114	336	184	CRYSTAL STRUCTURE OF DNA CROSS-LINK REPAIR PROTEIN 1A IN COMPLEX WITH CEFTRIAXONE (ALTERNATIVE SITE)
354	5q9nA	0.6493	3.37	0.114	341	184	PANDDA ANALYSIS GROUP DEPOSITION -- CRYSTAL STRUCTURE OF DCLRE1A AFTER INITIAL REFINEMENT WITH NO LIGAND MODELLED (STRUCTURE 269)
355	5q92A	0.6493	3.37	0.114	341	184	PANDDA ANALYSIS GROUP DEPOSITION -- CRYSTAL STRUCTURE OF DCLRE1A AFTER INITIAL REFINEMENT WITH NO LIGAND MODELLED (STRUCTURE 248)
356	5q8kA	0.6493	3.37	0.114	341	184	PANDDA ANALYSIS GROUP DEPOSITION -- CRYSTAL STRUCTURE OF DCLRE1A AFTER INITIAL REFINEMENT WITH NO LIGAND MODELLED (STRUCTURE 230)
357	5q6vA	0.6493	3.37	0.114	341	184	PANDDA ANALYSIS GROUP DEPOSITION -- CRYSTAL STRUCTURE OF DCLRE1A AFTER INITIAL REFINEMENT WITH NO LIGAND MODELLED (STRUCTURE 168)
358	5q6qA	0.6493	3.37	0.114	341	184	PANDDA ANALYSIS GROUP DEPOSITION -- CRYSTAL STRUCTURE OF DCLRE1A AFTER INITIAL REFINEMENT WITH NO LIGAND MODELLED (STRUCTURE 163)
359	5q5uA	0.6493	3.36	0.114	341	184	PANDDA ANALYSIS GROUP DEPOSITION -- CRYSTAL STRUCTURE OF DCLRE1A AFTER INITIAL REFINEMENT WITH NO LIGAND MODELLED (STRUCTURE 131)
360	5q5pA	0.6493	3.36	0.114	341	184	PANDDA ANALYSIS GROUP DEPOSITION -- CRYSTAL STRUCTURE OF DCLRE1A AFTER INITIAL REFINEMENT WITH NO LIGAND MODELLED (STRUCTURE 126)
361	5q8iA	0.6492	3.36	0.114	341	184	PANDDA ANALYSIS GROUP DEPOSITION -- CRYSTAL STRUCTURE OF DCLRE1A AFTER INITIAL REFINEMENT WITH NO LIGAND MODELLED (STRUCTURE 228)
362	5q7nA	0.6492	3.24	0.115	341	182	PANDDA ANALYSIS GROUP DEPOSITION -- CRYSTAL STRUCTURE OF DCLRE1A AFTER INITIAL REFINEMENT WITH NO LIGAND MODELLED (STRUCTURE 196)
363	5q6pA	0.6492	3.38	0.114	341	184	PANDDA ANALYSIS GROUP DEPOSITION -- CRYSTAL STRUCTURE OF DCLRE1A AFTER INITIAL REFINEMENT WITH NO LIGAND MODELLED (STRUCTURE 162)
364	5q6oA	0.6492	3.38	0.114	341	184	PANDDA ANALYSIS GROUP DEPOSITION -- CRYSTAL STRUCTURE OF DCLRE1A AFTER INITIAL REFINEMENT WITH NO LIGAND MODELLED (STRUCTURE 161)
365	5q6aA	0.6492	3.3	0.12	341	183	PANDDA ANALYSIS GROUP DEPOSITION -- CRYSTAL STRUCTURE OF DCLRE1A AFTER INITIAL REFINEMENT WITH NO LIGAND MODELLED (STRUCTURE 147)
366	5q65A	0.6492	3.36	0.114	341	184	PANDDA ANALYSIS GROUP DEPOSITION -- CRYSTAL STRUCTURE OF DCLRE1A AFTER INITIAL REFINEMENT WITH NO LIGAND MODELLED (STRUCTURE 142)
367	5q64A	0.6492	3.37	0.114	341	184	PANDDA ANALYSIS GROUP DEPOSITION -- CRYSTAL STRUCTURE OF DCLRE1A AFTER INITIAL REFINEMENT WITH NO LIGAND MODELLED (STRUCTURE 141)
368	5q34A	0.6492	3.36	0.114	341	184	PANDDA ANALYSIS GROUP DEPOSITION -- CRYSTAL STRUCTURE OF DCLRE1A AFTER INITIAL REFINEMENT WITH NO LIGAND MODELLED (STRUCTURE 32)
369	5q27A	0.6492	3.37	0.114	341	184	PANDDA ANALYSIS GROUP DEPOSITION -- CRYSTAL STRUCTURE OF DCLRE1A IN COMPLEX WITH FMOPL000421A
370	5q24A	0.6492	3.38	0.114	341	184	PANDDA ANALYSIS GROUP DEPOSITION -- CRYSTAL STRUCTURE OF DCLRE1A IN COMPLEX WITH FMOPL000676A
371	5q9wA	0.6491	3.37	0.114	341	184	PANDDA ANALYSIS GROUP DEPOSITION -- CRYSTAL STRUCTURE OF DCLRE1A AFTER INITIAL REFINEMENT WITH NO LIGAND MODELLED (STRUCTURE 278)
372	5q7wA	0.6491	3.36	0.114	341	184	PANDDA ANALYSIS GROUP DEPOSITION -- CRYSTAL STRUCTURE OF DCLRE1A AFTER INITIAL REFINEMENT WITH NO LIGAND MODELLED (STRUCTURE 205)
373	5q7mA	0.6491	3.37	0.114	341	184	PANDDA ANALYSIS GROUP DEPOSITION -- CRYSTAL STRUCTURE OF DCLRE1A AFTER INITIAL REFINEMENT WITH NO LIGAND MODELLED (STRUCTURE 195)
374	5q6gA	0.6491	3.38	0.114	341	184	PANDDA ANALYSIS GROUP DEPOSITION -- CRYSTAL STRUCTURE OF DCLRE1A AFTER INITIAL REFINEMENT WITH NO LIGAND MODELLED (STRUCTURE 153)
375	5q3eA	0.6491	3.37	0.114	341	184	PANDDA ANALYSIS GROUP DEPOSITION -- CRYSTAL STRUCTURE OF DCLRE1A AFTER INITIAL REFINEMENT WITH NO LIGAND MODELLED (STRUCTURE 42)
376	5q3cA	0.6491	3.36	0.114	341	184	PANDDA ANALYSIS GROUP DEPOSITION -- CRYSTAL STRUCTURE OF DCLRE1A AFTER INITIAL REFINEMENT WITH NO LIGAND MODELLED (STRUCTURE 40)
377	5q2zA	0.6491	3.37	0.114	341	184	PANDDA ANALYSIS GROUP DEPOSITION -- CRYSTAL STRUCTURE OF DCLRE1A AFTER INITIAL REFINEMENT WITH NO LIGAND MODELLED (STRUCTURE 27)
378	5q9uA	0.649	3.37	0.114	341	184	PANDDA ANALYSIS GROUP DEPOSITION -- CRYSTAL STRUCTURE OF DCLRE1A AFTER INITIAL REFINEMENT WITH NO LIGAND MODELLED (STRUCTURE 276)
379	5q9qA	0.649	3.37	0.114	341	184	PANDDA ANALYSIS GROUP DEPOSITION -- CRYSTAL STRUCTURE OF DCLRE1A AFTER INITIAL REFINEMENT WITH NO LIGAND MODELLED (STRUCTURE 272)
380	5q9kA	0.649	3.38	0.114	341	184	PANDDA ANALYSIS GROUP DEPOSITION -- CRYSTAL STRUCTURE OF DCLRE1A AFTER INITIAL REFINEMENT WITH NO LIGAND MODELLED (STRUCTURE 266)
381	5q91A	0.649	3.37	0.114	341	184	PANDDA ANALYSIS GROUP DEPOSITION -- CRYSTAL STRUCTURE OF DCLRE1A AFTER INITIAL REFINEMENT WITH NO LIGAND MODELLED (STRUCTURE 247)
382	5q82A	0.649	3.37	0.114	341	184	PANDDA ANALYSIS GROUP DEPOSITION -- CRYSTAL STRUCTURE OF DCLRE1A AFTER INITIAL REFINEMENT WITH NO LIGAND MODELLED (STRUCTURE 211)
383	5q7uA	0.649	3.38	0.114	341	184	PANDDA ANALYSIS GROUP DEPOSITION -- CRYSTAL STRUCTURE OF DCLRE1A AFTER INITIAL REFINEMENT WITH NO LIGAND MODELLED (STRUCTURE 203)
384	5q7rA	0.649	3.36	0.114	341	184	PANDDA ANALYSIS GROUP DEPOSITION -- CRYSTAL STRUCTURE OF DCLRE1A AFTER INITIAL REFINEMENT WITH NO LIGAND MODELLED (STRUCTURE 200)
385	5q45A	0.649	3.38	0.114	341	184	PANDDA ANALYSIS GROUP DEPOSITION -- CRYSTAL STRUCTURE OF DCLRE1A AFTER INITIAL REFINEMENT WITH NO LIGAND MODELLED (STRUCTURE 70)
386	5q3uA	0.649	3.37	0.114	341	184	PANDDA ANALYSIS GROUP DEPOSITION -- CRYSTAL STRUCTURE OF DCLRE1A AFTER INITIAL REFINEMENT WITH NO LIGAND MODELLED (STRUCTURE 58)
387	5q90A	0.6489	3.38	0.114	341	184	PANDDA ANALYSIS GROUP DEPOSITION -- CRYSTAL STRUCTURE OF DCLRE1A AFTER INITIAL REFINEMENT WITH NO LIGAND MODELLED (STRUCTURE 246)
388	5q8oA	0.6489	3.38	0.114	341	184	PANDDA ANALYSIS GROUP DEPOSITION -- CRYSTAL STRUCTURE OF DCLRE1A AFTER INITIAL REFINEMENT WITH NO LIGAND MODELLED (STRUCTURE 234)
389	5q88A	0.6489	3.37	0.114	341	184	PANDDA ANALYSIS GROUP DEPOSITION -- CRYSTAL STRUCTURE OF DCLRE1A AFTER INITIAL REFINEMENT WITH NO LIGAND MODELLED (STRUCTURE 217)
390	5q6nA	0.6489	3.32	0.12	341	183	PANDDA ANALYSIS GROUP DEPOSITION -- CRYSTAL STRUCTURE OF DCLRE1A AFTER INITIAL REFINEMENT WITH NO LIGAND MODELLED (STRUCTURE 160)
391	5q37A	0.6489	3.36	0.114	341	184	PANDDA ANALYSIS GROUP DEPOSITION -- CRYSTAL STRUCTURE OF DCLRE1A AFTER INITIAL REFINEMENT WITH NO LIGAND MODELLED (STRUCTURE 35)
392	5q1kA	0.6489	3.36	0.114	331	184	PANDDA ANALYSIS GROUP DEPOSITION -- CRYSTAL STRUCTURE OF DCLRE1A IN COMPLEX WITH FMOPL000074A
393	5q9mA	0.6488	3.37	0.114	341	184	PANDDA ANALYSIS GROUP DEPOSITION -- CRYSTAL STRUCTURE OF DCLRE1A AFTER INITIAL REFINEMENT WITH NO LIGAND MODELLED (STRUCTURE 268)
394	5q9eA	0.6488	3.38	0.114	341	184	PANDDA ANALYSIS GROUP DEPOSITION -- CRYSTAL STRUCTURE OF DCLRE1A AFTER INITIAL REFINEMENT WITH NO LIGAND MODELLED (STRUCTURE 260)
395	5q8xA	0.6488	3.37	0.114	341	184	PANDDA ANALYSIS GROUP DEPOSITION -- CRYSTAL STRUCTURE OF DCLRE1A AFTER INITIAL REFINEMENT WITH NO LIGAND MODELLED (STRUCTURE 243)
396	5q51A	0.6488	3.36	0.114	341	184	PANDDA ANALYSIS GROUP DEPOSITION -- CRYSTAL STRUCTURE OF DCLRE1A AFTER INITIAL REFINEMENT WITH NO LIGAND MODELLED (STRUCTURE 102)
397	5q3rA	0.6488	3.37	0.114	341	184	PANDDA ANALYSIS GROUP DEPOSITION -- CRYSTAL STRUCTURE OF DCLRE1A AFTER INITIAL REFINEMENT WITH NO LIGAND MODELLED (STRUCTURE 55)
398	5q3gA	0.6488	3.37	0.114	341	184	PANDDA ANALYSIS GROUP DEPOSITION -- CRYSTAL STRUCTURE OF DCLRE1A AFTER INITIAL REFINEMENT WITH NO LIGAND MODELLED (STRUCTURE 44)
399	5q3fA	0.6488	3.36	0.114	341	184	PANDDA ANALYSIS GROUP DEPOSITION -- CRYSTAL STRUCTURE OF DCLRE1A AFTER INITIAL REFINEMENT WITH NO LIGAND MODELLED (STRUCTURE 43)
400	5q8aA	0.6487	3.37	0.114	341	184	PANDDA ANALYSIS GROUP DEPOSITION -- CRYSTAL STRUCTURE OF DCLRE1A AFTER INITIAL REFINEMENT WITH NO LIGAND MODELLED (STRUCTURE 219)
401	5q7eA	0.6487	3.37	0.114	341	184	PANDDA ANALYSIS GROUP DEPOSITION -- CRYSTAL STRUCTURE OF DCLRE1A AFTER INITIAL REFINEMENT WITH NO LIGAND MODELLED (STRUCTURE 187)
402	5q62A	0.6487	3.37	0.114	341	184	PANDDA ANALYSIS GROUP DEPOSITION -- CRYSTAL STRUCTURE OF DCLRE1A AFTER INITIAL REFINEMENT WITH NO LIGAND MODELLED (STRUCTURE 139)
403	5q4zA	0.6487	3.37	0.114	341	184	PANDDA ANALYSIS GROUP DEPOSITION -- CRYSTAL STRUCTURE OF DCLRE1A AFTER INITIAL REFINEMENT WITH NO LIGAND MODELLED (STRUCTURE 100)
404	5q48A	0.6487	3.38	0.114	341	184	PANDDA ANALYSIS GROUP DEPOSITION -- CRYSTAL STRUCTURE OF DCLRE1A AFTER INITIAL REFINEMENT WITH NO LIGAND MODELLED (STRUCTURE 73)
405	5q3mA	0.6487	3.26	0.109	341	183	PANDDA ANALYSIS GROUP DEPOSITION -- CRYSTAL STRUCTURE OF DCLRE1A AFTER INITIAL REFINEMENT WITH NO LIGAND MODELLED (STRUCTURE 50)
406	5q2qA	0.6487	3.37	0.114	341	184	PANDDA ANALYSIS GROUP DEPOSITION -- CRYSTAL STRUCTURE OF DCLRE1A AFTER INITIAL REFINEMENT WITH NO LIGAND MODELLED (STRUCTURE 18)
407	5q1vA	0.6487	3.38	0.114	339	184	PANDDA ANALYSIS GROUP DEPOSITION -- CRYSTAL STRUCTURE OF DCLRE1A IN COMPLEX WITH FMOPL000166A
408	5q8pA	0.6486	3.39	0.114	341	184	PANDDA ANALYSIS GROUP DEPOSITION -- CRYSTAL STRUCTURE OF DCLRE1A AFTER INITIAL REFINEMENT WITH NO LIGAND MODELLED (STRUCTURE 235)
409	5q7vA	0.6486	3.38	0.114	341	184	PANDDA ANALYSIS GROUP DEPOSITION -- CRYSTAL STRUCTURE OF DCLRE1A AFTER INITIAL REFINEMENT WITH NO LIGAND MODELLED (STRUCTURE 204)
410	5q78A	0.6486	3.37	0.114	341	184	PANDDA ANALYSIS GROUP DEPOSITION -- CRYSTAL STRUCTURE OF DCLRE1A AFTER INITIAL REFINEMENT WITH NO LIGAND MODELLED (STRUCTURE 181)
411	5q5hA	0.6486	3.38	0.114	341	184	PANDDA ANALYSIS GROUP DEPOSITION -- CRYSTAL STRUCTURE OF DCLRE1A AFTER INITIAL REFINEMENT WITH NO LIGAND MODELLED (STRUCTURE 118)
412	5q4aA	0.6486	3.38	0.114	341	184	PANDDA ANALYSIS GROUP DEPOSITION -- CRYSTAL STRUCTURE OF DCLRE1A AFTER INITIAL REFINEMENT WITH NO LIGAND MODELLED (STRUCTURE 75)
413	5q35A	0.6486	3.37	0.114	341	184	PANDDA ANALYSIS GROUP DEPOSITION -- CRYSTAL STRUCTURE OF DCLRE1A AFTER INITIAL REFINEMENT WITH NO LIGAND MODELLED (STRUCTURE 33)
414	5q1wA	0.6486	3.39	0.114	326	184	PANDDA ANALYSIS GROUP DEPOSITION -- CRYSTAL STRUCTURE OF DCLRE1A IN COMPLEX WITH FMOPL000546A
415	5q1uA	0.6486	3.38	0.114	332	184	PANDDA ANALYSIS GROUP DEPOSITION -- CRYSTAL STRUCTURE OF DCLRE1A IN COMPLEX WITH FMOPL000351A
416	5q1rA	0.6486	3.38	0.114	341	184	PANDDA ANALYSIS GROUP DEPOSITION -- CRYSTAL STRUCTURE OF DCLRE1A IN COMPLEX WITH FMOPL000291A
417	5q8fA	0.6485	3.39	0.114	341	184	PANDDA ANALYSIS GROUP DEPOSITION -- CRYSTAL STRUCTURE OF DCLRE1A AFTER INITIAL REFINEMENT WITH NO LIGAND MODELLED (STRUCTURE 224)
418	5q7qA	0.6485	3.38	0.114	341	184	PANDDA ANALYSIS GROUP DEPOSITION -- CRYSTAL STRUCTURE OF DCLRE1A AFTER INITIAL REFINEMENT WITH NO LIGAND MODELLED (STRUCTURE 199)
419	5q76A	0.6485	3.39	0.114	341	184	PANDDA ANALYSIS GROUP DEPOSITION -- CRYSTAL STRUCTURE OF DCLRE1A AFTER INITIAL REFINEMENT WITH NO LIGAND MODELLED (STRUCTURE 179)
420	5q5cA	0.6485	3.24	0.115	341	182	PANDDA ANALYSIS GROUP DEPOSITION -- CRYSTAL STRUCTURE OF DCLRE1A AFTER INITIAL REFINEMENT WITH NO LIGAND MODELLED (STRUCTURE 113)
421	5q47A	0.6485	3.38	0.114	341	184	PANDDA ANALYSIS GROUP DEPOSITION -- CRYSTAL STRUCTURE OF DCLRE1A AFTER INITIAL REFINEMENT WITH NO LIGAND MODELLED (STRUCTURE 72)
422	5q3nA	0.6485	3.38	0.114	341	184	PANDDA ANALYSIS GROUP DEPOSITION -- CRYSTAL STRUCTURE OF DCLRE1A AFTER INITIAL REFINEMENT WITH NO LIGAND MODELLED (STRUCTURE 51)
423	5q31A	0.6485	3.38	0.114	341	184	PANDDA ANALYSIS GROUP DEPOSITION -- CRYSTAL STRUCTURE OF DCLRE1A AFTER INITIAL REFINEMENT WITH NO LIGAND MODELLED (STRUCTURE 29)
424	5q23A	0.6485	3.24	0.115	341	182	PANDDA ANALYSIS GROUP DEPOSITION -- CRYSTAL STRUCTURE OF DCLRE1A IN COMPLEX WITH FMOPL000543A
425	5q8nA	0.6484	3.38	0.114	341	184	PANDDA ANALYSIS GROUP DEPOSITION -- CRYSTAL STRUCTURE OF DCLRE1A AFTER INITIAL REFINEMENT WITH NO LIGAND MODELLED (STRUCTURE 233)
426	5q4lA	0.6484	3.39	0.114	341	184	PANDDA ANALYSIS GROUP DEPOSITION -- CRYSTAL STRUCTURE OF DCLRE1A AFTER INITIAL REFINEMENT WITH NO LIGAND MODELLED (STRUCTURE 86)
427	5q2uA	0.6484	3.39	0.114	341	184	PANDDA ANALYSIS GROUP DEPOSITION -- CRYSTAL STRUCTURE OF DCLRE1A AFTER INITIAL REFINEMENT WITH NO LIGAND MODELLED (STRUCTURE 22)
428	5q7dA	0.6483	3.39	0.114	341	184	PANDDA ANALYSIS GROUP DEPOSITION -- CRYSTAL STRUCTURE OF DCLRE1A AFTER INITIAL REFINEMENT WITH NO LIGAND MODELLED (STRUCTURE 186)
429	5q4kA	0.6483	3.39	0.114	341	184	PANDDA ANALYSIS GROUP DEPOSITION -- CRYSTAL STRUCTURE OF DCLRE1A AFTER INITIAL REFINEMENT WITH NO LIGAND MODELLED (STRUCTURE 85)
430	5q3aA	0.6483	3.38	0.114	341	184	PANDDA ANALYSIS GROUP DEPOSITION -- CRYSTAL STRUCTURE OF DCLRE1A AFTER INITIAL REFINEMENT WITH NO LIGAND MODELLED (STRUCTURE 38)
431	5q28A	0.6483	2.97	0.112	336	179	PANDDA ANALYSIS GROUP DEPOSITION -- CRYSTAL STRUCTURE OF DCLRE1A IN COMPLEX WITH FMOPL000186A
432	5q25A	0.6483	3.38	0.114	341	184	PANDDA ANALYSIS GROUP DEPOSITION -- CRYSTAL STRUCTURE OF DCLRE1A IN COMPLEX WITH FMOPL000532A
433	5q7iA	0.6482	3.24	0.115	341	182	PANDDA ANALYSIS GROUP DEPOSITION -- CRYSTAL STRUCTURE OF DCLRE1A AFTER INITIAL REFINEMENT WITH NO LIGAND MODELLED (STRUCTURE 191)
434	5q74A	0.6482	3.38	0.114	341	184	PANDDA ANALYSIS GROUP DEPOSITION -- CRYSTAL STRUCTURE OF DCLRE1A AFTER INITIAL REFINEMENT WITH NO LIGAND MODELLED (STRUCTURE 177)
435	5q54A	0.6482	3.38	0.114	341	184	PANDDA ANALYSIS GROUP DEPOSITION -- CRYSTAL STRUCTURE OF DCLRE1A AFTER INITIAL REFINEMENT WITH NO LIGAND MODELLED (STRUCTURE 105)
436	5q44A	0.6482	3.39	0.114	341	184	PANDDA ANALYSIS GROUP DEPOSITION -- CRYSTAL STRUCTURE OF DCLRE1A AFTER INITIAL REFINEMENT WITH NO LIGAND MODELLED (STRUCTURE 69)
437	5q2tA	0.6482	3.39	0.114	341	184	PANDDA ANALYSIS GROUP DEPOSITION -- CRYSTAL STRUCTURE OF DCLRE1A AFTER INITIAL REFINEMENT WITH NO LIGAND MODELLED (STRUCTURE 21)
438	5q2fA	0.6482	3.39	0.114	341	184	PANDDA ANALYSIS GROUP DEPOSITION -- CRYSTAL STRUCTURE OF DCLRE1A AFTER INITIAL REFINEMENT WITH NO LIGAND MODELLED (STRUCTURE 7)
439	5q86A	0.6481	3.24	0.115	341	182	PANDDA ANALYSIS GROUP DEPOSITION -- CRYSTAL STRUCTURE OF DCLRE1A AFTER INITIAL REFINEMENT WITH NO LIGAND MODELLED (STRUCTURE 215)
440	5q75A	0.6481	3.39	0.114	341	184	PANDDA ANALYSIS GROUP DEPOSITION -- CRYSTAL STRUCTURE OF DCLRE1A AFTER INITIAL REFINEMENT WITH NO LIGAND MODELLED (STRUCTURE 178)
441	5q70A	0.6481	3.39	0.114	341	184	PANDDA ANALYSIS GROUP DEPOSITION -- CRYSTAL STRUCTURE OF DCLRE1A AFTER INITIAL REFINEMENT WITH NO LIGAND MODELLED (STRUCTURE 173)
442	5q53A	0.6481	3.38	0.114	341	184	PANDDA ANALYSIS GROUP DEPOSITION -- CRYSTAL STRUCTURE OF DCLRE1A AFTER INITIAL REFINEMENT WITH NO LIGAND MODELLED (STRUCTURE 104)
443	5q55A	0.648	3.4	0.114	341	184	PANDDA ANALYSIS GROUP DEPOSITION -- CRYSTAL STRUCTURE OF DCLRE1A AFTER INITIAL REFINEMENT WITH NO LIGAND MODELLED (STRUCTURE 106)
444	5q4eA	0.648	3.39	0.114	341	184	PANDDA ANALYSIS GROUP DEPOSITION -- CRYSTAL STRUCTURE OF DCLRE1A AFTER INITIAL REFINEMENT WITH NO LIGAND MODELLED (STRUCTURE 79)
445	5q4cA	0.648	3.25	0.115	341	182	PANDDA ANALYSIS GROUP DEPOSITION -- CRYSTAL STRUCTURE OF DCLRE1A AFTER INITIAL REFINEMENT WITH NO LIGAND MODELLED (STRUCTURE 77)
446	5q2jA	0.648	3.39	0.114	341	184	PANDDA ANALYSIS GROUP DEPOSITION -- CRYSTAL STRUCTURE OF DCLRE1A AFTER INITIAL REFINEMENT WITH NO LIGAND MODELLED (STRUCTURE 11)
447	5q2aA	0.648	3.39	0.114	341	184	PANDDA ANALYSIS GROUP DEPOSITION -- CRYSTAL STRUCTURE OF DCLRE1A AFTER INITIAL REFINEMENT WITH NO LIGAND MODELLED (STRUCTURE 1)
448	5q7bA	0.6479	3.25	0.115	341	182	PANDDA ANALYSIS GROUP DEPOSITION -- CRYSTAL STRUCTURE OF DCLRE1A AFTER INITIAL REFINEMENT WITH NO LIGAND MODELLED (STRUCTURE 184)
449	5q73A	0.6479	3.4	0.114	341	184	PANDDA ANALYSIS GROUP DEPOSITION -- CRYSTAL STRUCTURE OF DCLRE1A AFTER INITIAL REFINEMENT WITH NO LIGAND MODELLED (STRUCTURE 176)
450	5q6uA	0.6479	3.39	0.114	341	184	PANDDA ANALYSIS GROUP DEPOSITION -- CRYSTAL STRUCTURE OF DCLRE1A AFTER INITIAL REFINEMENT WITH NO LIGAND MODELLED (STRUCTURE 167)
451	5q5fA	0.6479	3.25	0.115	341	182	PANDDA ANALYSIS GROUP DEPOSITION -- CRYSTAL STRUCTURE OF DCLRE1A AFTER INITIAL REFINEMENT WITH NO LIGAND MODELLED (STRUCTURE 116)
452	5q4mA	0.6479	3.4	0.114	341	184	PANDDA ANALYSIS GROUP DEPOSITION -- CRYSTAL STRUCTURE OF DCLRE1A AFTER INITIAL REFINEMENT WITH NO LIGAND MODELLED (STRUCTURE 87)
453	5q29A	0.6479	2.98	0.112	336	179	PANDDA ANALYSIS GROUP DEPOSITION -- CRYSTAL STRUCTURE OF DCLRE1A IN COMPLEX WITH FMOPL000058A
454	5q1nA	0.6479	3.37	0.114	341	184	PANDDA ANALYSIS GROUP DEPOSITION -- CRYSTAL STRUCTURE OF DCLRE1A IN COMPLEX WITH FMOPL000295A
455	5q2rA	0.6478	3.4	0.114	341	184	PANDDA ANALYSIS GROUP DEPOSITION -- CRYSTAL STRUCTURE OF DCLRE1A AFTER INITIAL REFINEMENT WITH NO LIGAND MODELLED (STRUCTURE 19)
456	5q8dA	0.6477	3.25	0.115	341	182	PANDDA ANALYSIS GROUP DEPOSITION -- CRYSTAL STRUCTURE OF DCLRE1A AFTER INITIAL REFINEMENT WITH NO LIGAND MODELLED (STRUCTURE 222)
457	5q7cA	0.6477	3.25	0.115	341	182	PANDDA ANALYSIS GROUP DEPOSITION -- CRYSTAL STRUCTURE OF DCLRE1A AFTER INITIAL REFINEMENT WITH NO LIGAND MODELLED (STRUCTURE 185)
458	5q7aA	0.6477	3.33	0.12	341	183	PANDDA ANALYSIS GROUP DEPOSITION -- CRYSTAL STRUCTURE OF DCLRE1A AFTER INITIAL REFINEMENT WITH NO LIGAND MODELLED (STRUCTURE 183)
459	5q4pA	0.6477	3.41	0.114	341	184	PANDDA ANALYSIS GROUP DEPOSITION -- CRYSTAL STRUCTURE OF DCLRE1A AFTER INITIAL REFINEMENT WITH NO LIGAND MODELLED (STRUCTURE 90)
460	5q1zA	0.6477	3.21	0.11	336	181	PANDDA ANALYSIS GROUP DEPOSITION -- CRYSTAL STRUCTURE OF DCLRE1A IN COMPLEX WITH FMOPL000150A
461	5q5iA	0.6476	3.41	0.114	341	184	PANDDA ANALYSIS GROUP DEPOSITION -- CRYSTAL STRUCTURE OF DCLRE1A AFTER INITIAL REFINEMENT WITH NO LIGAND MODELLED (STRUCTURE 119)
462	5q2nA	0.6476	3.41	0.114	341	184	PANDDA ANALYSIS GROUP DEPOSITION -- CRYSTAL STRUCTURE OF DCLRE1A AFTER INITIAL REFINEMENT WITH NO LIGAND MODELLED (STRUCTURE 15)
463	5q2kA	0.6476	3.4	0.114	341	184	PANDDA ANALYSIS GROUP DEPOSITION -- CRYSTAL STRUCTURE OF DCLRE1A AFTER INITIAL REFINEMENT WITH NO LIGAND MODELLED (STRUCTURE 12)
464	5q72A	0.6475	3.27	0.115	341	182	PANDDA ANALYSIS GROUP DEPOSITION -- CRYSTAL STRUCTURE OF DCLRE1A AFTER INITIAL REFINEMENT WITH NO LIGAND MODELLED (STRUCTURE 175)
465	5q4qA	0.6475	3.41	0.114	341	184	PANDDA ANALYSIS GROUP DEPOSITION -- CRYSTAL STRUCTURE OF DCLRE1A AFTER INITIAL REFINEMENT WITH NO LIGAND MODELLED (STRUCTURE 91)
466	5q4iA	0.6475	3.41	0.114	341	184	PANDDA ANALYSIS GROUP DEPOSITION -- CRYSTAL STRUCTURE OF DCLRE1A AFTER INITIAL REFINEMENT WITH NO LIGAND MODELLED (STRUCTURE 83)
467	5q1qA	0.6475	3.28	0.109	341	183	PANDDA ANALYSIS GROUP DEPOSITION -- CRYSTAL STRUCTURE OF DCLRE1A IN COMPLEX WITH FMOPL000294A
468	5q2pA	0.6474	3.41	0.114	341	184	PANDDA ANALYSIS GROUP DEPOSITION -- CRYSTAL STRUCTURE OF DCLRE1A AFTER INITIAL REFINEMENT WITH NO LIGAND MODELLED (STRUCTURE 17)
469	5q22A	0.6473	3.12	0.117	339	180	PANDDA ANALYSIS GROUP DEPOSITION -- CRYSTAL STRUCTURE OF DCLRE1A IN COMPLEX WITH FMOPL000728A
470	5q1oA	0.6473	3.38	0.114	341	184	PANDDA ANALYSIS GROUP DEPOSITION -- CRYSTAL STRUCTURE OF DCLRE1A IN COMPLEX WITH FMOPL000478A
471	5q4bA	0.6472	3.29	0.115	341	182	PANDDA ANALYSIS GROUP DEPOSITION -- CRYSTAL STRUCTURE OF DCLRE1A AFTER INITIAL REFINEMENT WITH NO LIGAND MODELLED (STRUCTURE 76)
472	4b87A	0.6472	3.34	0.115	335	183	CRYSTAL STRUCTURE OF HUMAN DNA CROSS-LINK REPAIR 1A
473	5q2lA	0.6471	3.35	0.12	341	183	PANDDA ANALYSIS GROUP DEPOSITION -- CRYSTAL STRUCTURE OF DCLRE1A AFTER INITIAL REFINEMENT WITH NO LIGAND MODELLED (STRUCTURE 13)
474	5q6xA	0.647	3.34	0.12	341	183	PANDDA ANALYSIS GROUP DEPOSITION -- CRYSTAL STRUCTURE OF DCLRE1A AFTER INITIAL REFINEMENT WITH NO LIGAND MODELLED (STRUCTURE 170)
475	5q7oA	0.6469	3.35	0.12	341	183	PANDDA ANALYSIS GROUP DEPOSITION -- CRYSTAL STRUCTURE OF DCLRE1A AFTER INITIAL REFINEMENT WITH NO LIGAND MODELLED (STRUCTURE 197)
476	5q4fA	0.6469	3.42	0.114	341	184	PANDDA ANALYSIS GROUP DEPOSITION -- CRYSTAL STRUCTURE OF DCLRE1A AFTER INITIAL REFINEMENT WITH NO LIGAND MODELLED (STRUCTURE 80)
477	5q2dA	0.6467	3.36	0.12	341	183	PANDDA ANALYSIS GROUP DEPOSITION -- CRYSTAL STRUCTURE OF DCLRE1A AFTER INITIAL REFINEMENT WITH NO LIGAND MODELLED (STRUCTURE 5)
478	5q2cA	0.6467	3.21	0.122	341	181	PANDDA ANALYSIS GROUP DEPOSITION -- CRYSTAL STRUCTURE OF DCLRE1A AFTER INITIAL REFINEMENT WITH NO LIGAND MODELLED (STRUCTURE 4)
479	5q7sA	0.6462	3.36	0.12	341	183	PANDDA ANALYSIS GROUP DEPOSITION -- CRYSTAL STRUCTURE OF DCLRE1A AFTER INITIAL REFINEMENT WITH NO LIGAND MODELLED (STRUCTURE 201)
480	5q43A	0.646	3.37	0.12	341	183	PANDDA ANALYSIS GROUP DEPOSITION -- CRYSTAL STRUCTURE OF DCLRE1A AFTER INITIAL REFINEMENT WITH NO LIGAND MODELLED (STRUCTURE 67)
481	5q1xA	0.6457	2.85	0.113	325	177	PANDDA ANALYSIS GROUP DEPOSITION -- CRYSTAL STRUCTURE OF DCLRE1A IN COMPLEX WITH FMOPL000085A
482	5q1yA	0.6452	3.37	0.126	340	183	PANDDA ANALYSIS GROUP DEPOSITION -- CRYSTAL STRUCTURE OF DCLRE1A IN COMPLEX WITH FMOPL000032A
483	5q2eA	0.6449	3.32	0.109	341	183	PANDDA ANALYSIS GROUP DEPOSITION -- CRYSTAL STRUCTURE OF DCLRE1A AFTER INITIAL REFINEMENT WITH NO LIGAND MODELLED (STRUCTURE 6)
484	5ahrA	0.6449	3.33	0.115	330	183	CRYSTAL STRUCTURE OF HUMAN DNA CROSS-LINK REPAIR 1A CRYSTAL FORM B
485	5q2hA	0.6448	3.37	0.12	341	183	PANDDA ANALYSIS GROUP DEPOSITION -- CRYSTAL STRUCTURE OF DCLRE1A AFTER INITIAL REFINEMENT WITH NO LIGAND MODELLED (STRUCTURE 9)
486	5q1tA	0.6446	3.32	0.109	341	183	PANDDA ANALYSIS GROUP DEPOSITION -- CRYSTAL STRUCTURE OF DCLRE1A IN COMPLEX WITH FMOPL000492A
487	5q26A	0.6445	2.98	0.112	335	178	PANDDA ANALYSIS GROUP DEPOSITION -- CRYSTAL STRUCTURE OF DCLRE1A IN COMPLEX WITH FMOPL000710A
488	5q1pA	0.644	2.98	0.112	335	178	PANDDA ANALYSIS GROUP DEPOSITION -- CRYSTAL STRUCTURE OF DCLRE1A IN COMPLEX WITH FMOPL000299A
489	5q1sA	0.6419	2.86	0.114	335	176	PANDDA ANALYSIS GROUP DEPOSITION -- CRYSTAL STRUCTURE OF DCLRE1A IN COMPLEX WITH BDOOA011525C
490	5q1jA	0.6418	2.85	0.114	335	176	PANDDA ANALYSIS GROUP DEPOSITION -- CRYSTAL STRUCTURE OF DCLRE1A IN COMPLEX WITH FMSOA000341B
491	5ahoA	0.6395	3.12	0.145	314	179	CRYSTAL STRUCTURE OF HUMAN 5 EXONUCLEASE APOLLO
492	5q1mA	0.6325	3.28	0.112	337	178	PANDDA ANALYSIS GROUP DEPOSITION -- CRYSTAL STRUCTURE OF DCLRE1A IN COMPLEX WITH FMOPL000740A
493	2p18A	0.5814	4.26	0.106	283	180	CRYSTAL STRUCTURE OF THE LEISHMANIA INFANTUM GLYOXALASE II
494	2p1eA	0.5792	4.01	0.103	279	175	CRYSTAL STRUCTURE OF THE LEISHMANIA INFANTUM GLYOXALASE II WITH D- LACTATE AT THE ACTIVE SITE
495	1p9eB	0.5761	4.32	0.126	294	183	CRYSTAL STRUCTURE ANALYSIS OF METHYL PARATHION HYDROLASE FROM PSEUDOMONAS SP WBC-3
496	1p9eA	0.5755	4.26	0.132	294	182	CRYSTAL STRUCTURE ANALYSIS OF METHYL PARATHION HYDROLASE FROM PSEUDOMONAS SP WBC-3
497	4o98B	0.5749	4.54	0.15	307	187	CRYSTAL STRUCTURE OF PSEUDOMONAS OLEOVORANS POOPH MUTANT H250I/I263W
498	3tp9B	0.5743	3.6	0.164	465	171	CRYSTAL STRUCTURE OF ALICYCLOBACILLUS ACIDOCALDARIUS PROTEIN WITH BETA-LACTAMASE AND RHODANESE DOMAINS
499	3tp9A	0.5743	3.6	0.158	466	171	CRYSTAL STRUCTURE OF ALICYCLOBACILLUS ACIDOCALDARIUS PROTEIN WITH BETA-LACTAMASE AND RHODANESE DOMAINS
500	6c2cB	0.5742	4.37	0.137	299	183	THE MOLECULAR BASIS FOR THE FUNCTIONAL EVOLUTION OF AN ORGANOPHOSPHATE HYDROLYSING ENZYME
501	5hifB	0.5742	4.36	0.137	299	183	CRYSTAL STRUCTURE OF A RECONSTRUCTED LACTONASE ANCESTOR ANC1-MPH OF THE BACTERIAL METHYL PARATHION HYDROLASE MPH.
502	6c2cA	0.5738	4.37	0.137	299	183	THE MOLECULAR BASIS FOR THE FUNCTIONAL EVOLUTION OF AN ORGANOPHOSPHATE HYDROLYSING ENZYME
503	5hifA	0.5736	4.37	0.137	299	183	CRYSTAL STRUCTURE OF A RECONSTRUCTED LACTONASE ANCESTOR ANC1-MPH OF THE BACTERIAL METHYL PARATHION HYDROLASE MPH.
504	4o98A	0.5732	4.55	0.15	306	187	CRYSTAL STRUCTURE OF PSEUDOMONAS OLEOVORANS POOPH MUTANT H250I/I263W
505	6cgzA	0.5722	3.57	0.135	275	170	STRUCTURE OF THE QUORUM QUENCHING LACTONASE FROM ALICYCLOBACILLUS ACIDOTERRESTRIS BOUND TO C6-AHL
506	6cgyA	0.5719	3.57	0.135	276	170	STRUCTURE OF THE QUORUM QUENCHING LACTONASE FROM ALICYCLOBACILLUS ACIDOTERRESTRIS BOUND TO A PHOSPHATE ANION
507	6ch0I	0.5718	3.57	0.135	275	170	STRUCTURE OF THE QUORUM QUENCHING LACTONASE FROM ALICYCLOBACILLUS ACIDOTERRESTRIS BOUND TO A GLYCEROL MOLECULE
508	6cgyH	0.5714	3.57	0.135	276	170	STRUCTURE OF THE QUORUM QUENCHING LACTONASE FROM ALICYCLOBACILLUS ACIDOTERRESTRIS BOUND TO A PHOSPHATE ANION
509	6cgzC	0.5712	3.58	0.135	275	170	STRUCTURE OF THE QUORUM QUENCHING LACTONASE FROM ALICYCLOBACILLUS ACIDOTERRESTRIS BOUND TO C6-AHL
510	6cgyL	0.5704	3.59	0.141	275	170	STRUCTURE OF THE QUORUM QUENCHING LACTONASE FROM ALICYCLOBACILLUS ACIDOTERRESTRIS BOUND TO A PHOSPHATE ANION
511	3r2uA	0.5704	3.92	0.114	348	176	2.1 ANGSTROM RESOLUTION CRYSTAL STRUCTURE OF METALLO-BETA-LACTAMASE FROM STAPHYLOCOCCUS AUREUS SUBSP. AUREUS COL
512	6cgzB	0.57	3.58	0.147	275	170	STRUCTURE OF THE QUORUM QUENCHING LACTONASE FROM ALICYCLOBACILLUS ACIDOTERRESTRIS BOUND TO C6-AHL
513	6n9iA	0.569	3.6	0.141	276	170	STRUCTURE OF THE QUORUM QUENCHING LACTONASE FROM PARAGEOBACILLUS CALDOXYLOSILYTICUS - FREE
514	6n9rA	0.5689	3.6	0.141	276	170	STRUCTURE OF THE QUORUM QUENCHING LACTONASE FROM PARAGEOBACILLUS CALDOXYLOSILYTICUS BOUND TO SUBSTRATE 3-OXO-C12-AHL
515	6n9qD	0.5689	3.59	0.141	277	170	STRUCTURE OF THE QUORUM QUENCHING LACTONASE FROM PARAGEOBACILLUS CALDOXYLOSILYTICUS BIND TO SUBSTRATE C4-AHL
516	3r2uC	0.5687	3.9	0.121	338	174	2.1 ANGSTROM RESOLUTION CRYSTAL STRUCTURE OF METALLO-BETA-LACTAMASE FROM STAPHYLOCOCCUS AUREUS SUBSP. AUREUS COL
517	6n9rP	0.5685	3.61	0.141	276	170	STRUCTURE OF THE QUORUM QUENCHING LACTONASE FROM PARAGEOBACILLUS CALDOXYLOSILYTICUS BOUND TO SUBSTRATE 3-OXO-C12-AHL
518	6n9rX	0.5684	3.62	0.135	276	170	STRUCTURE OF THE QUORUM QUENCHING LACTONASE FROM PARAGEOBACILLUS CALDOXYLOSILYTICUS BOUND TO SUBSTRATE 3-OXO-C12-AHL
519	3dh8A	0.5677	3.9	0.11	299	173	STRUCTURE OF PSEUDOMONAS QUINOLONE SIGNAL RESPONSE PROTEIN PQSE
520	2q0jA	0.5673	3.86	0.104	310	173	STRUCTURE OF PSEUDOMONAS QUINOLONE SIGNAL RESPONSE PROTEIN PQSE
521	5hiqA	0.5672	3.9	0.098	300	173	CRYSTAL STRUCTURE OF PQS RESPONSE PROTEIN PQSE IN COMPLEX WITH 2-(1H- PYRROL-1-YL)BENZOIC ACID
522	2q0jB	0.5671	3.9	0.116	301	173	STRUCTURE OF PSEUDOMONAS QUINOLONE SIGNAL RESPONSE PROTEIN PQSE
523	5hisA	0.5669	3.91	0.11	298	173	CRYSTAL STRUCTURE OF PQS RESPONSE PROTEIN PQSE IN COMPLEX WITH 3- METHYLTHIOPHENE-2-CARBOXYLIC ACID
524	5hipA	0.5669	3.95	0.11	298	173	CRYSTAL STRUCTURE OF PQS RESPONSE PROTEIN PQSE IN COMPLEX WITH 2- (PYRIDIN-3-YL)BENZOIC ACID
525	2vw8A	0.5668	3.92	0.116	299	173	CRYSTAL STRUCTURE OF QUINOLONE SIGNAL RESPONSE PROTEIN PQSE FROM PSEUDOMONAS AERUGINOSA
526	2r2dF	0.5668	3.99	0.126	276	175	STRUCTURE OF A QUORUM-QUENCHING LACTONASE (AIIB) FROM AGROBACTERIUM TUMEFACIENS
527	2r2dD	0.5668	4	0.12	276	175	STRUCTURE OF A QUORUM-QUENCHING LACTONASE (AIIB) FROM AGROBACTERIUM TUMEFACIENS
528	2r2dC	0.5667	3.98	0.126	276	175	STRUCTURE OF A QUORUM-QUENCHING LACTONASE (AIIB) FROM AGROBACTERIUM TUMEFACIENS
529	5hioA	0.5666	3.92	0.11	301	173	CRYSTAL STRUCTURE OF PQS RESPONSE PROTEIN PQSE IN COMPLEX WITH 2- AMINOBENZOYLACETATE
530	2q0iA	0.5665	3.91	0.116	300	173	STRUCTURE OF PSEUDOMONAS QUINOLONE SIGNAL RESPONSE PROTEIN PQSE
531	4keqA	0.5663	3.94	0.149	270	175	CRYSTAL STRUCTURE OF 4-PYRIDOXOLACTONASE 5-PYRIDOXOLACTONE BOUND
532	4kepA	0.5663	3.92	0.149	273	175	CRYSTAL STRUCTURE OF 4-PYRIDOXOLACTONASE WILD-TYPE
533	3r2uD	0.5662	3.74	0.122	337	172	2.1 ANGSTROM RESOLUTION CRYSTAL STRUCTURE OF METALLO-BETA-LACTAMASE FROM STAPHYLOCOCCUS AUREUS SUBSP. AUREUS COL
534	2r2dE	0.566	3.95	0.132	276	174	STRUCTURE OF A QUORUM-QUENCHING LACTONASE (AIIB) FROM AGROBACTERIUM TUMEFACIENS
535	4xukB	0.5657	4.43	0.139	291	180	CRYSTAL STRUCTURE OF HYDROLASE ABOPH IN BETA LACTAMASE SUPERFAMILY
536	3r2uB	0.5657	3.9	0.127	336	173	2.1 ANGSTROM RESOLUTION CRYSTAL STRUCTURE OF METALLO-BETA-LACTAMASE FROM STAPHYLOCOCCUS AUREUS SUBSP. AUREUS COL
537	2r2dA	0.5657	4.01	0.126	276	175	STRUCTURE OF A QUORUM-QUENCHING LACTONASE (AIIB) FROM AGROBACTERIUM TUMEFACIENS
538	1qh3B	0.5656	4.06	0.15	260	173	HUMAN GLYOXALASE II WITH CACODYLATE AND ACETATE IONS PRESENT IN THE ACTIVE SITE
539	4xukA	0.5653	4.44	0.139	291	180	CRYSTAL STRUCTURE OF HYDROLASE ABOPH IN BETA LACTAMASE SUPERFAMILY
540	3eshA	0.5653	4.24	0.151	268	179	CRYSTAL STRUCTURE OF A PROBABLE METAL-DEPENDENT HYDROLASE FROM STAPHYLOCOCCUS AUREUS. NORTHEAST STRUCTURAL GENOMICS TARGET ZR314
541	6n9qP	0.5651	3.88	0.149	277	174	STRUCTURE OF THE QUORUM QUENCHING LACTONASE FROM PARAGEOBACILLUS CALDOXYLOSILYTICUS BIND TO SUBSTRATE C4-AHL
542	6n9iC	0.565	4.06	0.147	276	177	STRUCTURE OF THE QUORUM QUENCHING LACTONASE FROM PARAGEOBACILLUS CALDOXYLOSILYTICUS - FREE
543	1xm8A	0.565	4.14	0.166	254	175	X-RAY STRUCTURE OF GLYOXALASE II FROM ARABIDOPSIS THALIANA GENE AT2G31350
544	4yslB	0.5649	3.77	0.129	294	170	CRYSTAL STRUCTURE OF SDOA FROM PSEUDOMONAS PUTIDA IN COMPLEX WITH GLUTATHIONE
545	4yskA	0.5649	3.78	0.129	294	170	CRYSTAL STRUCTURE OF APO-FORM SDOA FROM PSEUDOMONAS PUTIDA
546	2r2dB	0.5649	3.95	0.132	276	174	STRUCTURE OF A QUORUM-QUENCHING LACTONASE (AIIB) FROM AGROBACTERIUM TUMEFACIENS
547	1qh5B	0.5649	4.25	0.149	260	175	HUMAN GLYOXALASE II WITH S-(N-HYDROXY-N-BROMOPHENYLCARBAMOYL) GLUTATHIONE
548	1xm8B	0.5647	3.87	0.188	254	170	X-RAY STRUCTURE OF GLYOXALASE II FROM ARABIDOPSIS THALIANA GENE AT2G31350
549	6n9iB	0.5635	4.12	0.136	276	177	STRUCTURE OF THE QUORUM QUENCHING LACTONASE FROM PARAGEOBACILLUS CALDOXYLOSILYTICUS - FREE
550	2q42A	0.5635	3.89	0.182	254	170	ENSEMBLE REFINEMENT OF THE PROTEIN CRYSTAL STRUCTURE OF GLYOXALASE II FROM ARABIDOPSIS THALIANA GENE AT2G31350
551	2qedA	0.563	3.85	0.143	252	168	CRYSTAL STRUCTURE OF SALMONELLA THYPHIMURIUM LT2 GLYOXALASE II
552	4efzA	0.5619	3.89	0.135	295	170	CRYSTAL STRUCTURE OF A HYPOTHETICAL METALLO-BETA-LACTAMASE FROM BURKHOLDERIA PSEUDOMALLEI
553	3eshB	0.5619	4.38	0.139	266	180	CRYSTAL STRUCTURE OF A PROBABLE METAL-DEPENDENT HYDROLASE FROM STAPHYLOCOCCUS AUREUS. NORTHEAST STRUCTURAL GENOMICS TARGET ZR314
554	3dhaA	0.5619	3.47	0.127	254	166	AN ULTRAL HIGH RESOLUTION STRUCTURE OF N-ACYL HOMOSERINE LACTONE HYDROLASE WITH THE PRODUCT N-HEXANOYL-L-HOMOSERINE BOUND AT AN ALTERNATIVE SITE
555	6qwoA	0.5617	3.66	0.107	252	168	ZINC-RECONSTITUTED ODP FROM T. MARITIMA
556	3eshC	0.5615	4.37	0.144	266	180	CRYSTAL STRUCTURE OF A PROBABLE METAL-DEPENDENT HYDROLASE FROM STAPHYLOCOCCUS AUREUS. NORTHEAST STRUCTURAL GENOMICS TARGET ZR314
557	2btnA	0.5615	3.51	0.127	242	166	CRYSTAL STRUCTURE AND CATALYTIC MECHANISM OF THE QUORUM- QUENCHING N-ACYL HOMOSERINE LACTONE HYDROLASE
558	2br6A	0.5612	3.5	0.12	240	166	CRYSTAL STRUCTURE OF QUORUM-QUENCHING N-ACYL HOMOSERINE LACTONE LACTONASE
559	6ch0C	0.561	4	0.149	275	175	STRUCTURE OF THE QUORUM QUENCHING LACTONASE FROM ALICYCLOBACILLUS ACIDOTERRESTRIS BOUND TO A GLYCEROL MOLECULE
560	5ehtA	0.561	3.48	0.127	252	166	INDIRECT CONTRIBUTIONS OF MUTATIONS UNDERLIE OPTIMIZATION OF NEW ENZYME FUNCTION
561	4j5hA	0.561	3.49	0.127	250	166	CRYSTAL STRUCTURE OF B. THURINGIENSIS AIIA MUTANT F107W WITH N- DECANOYL-L-HOMOSERINE BOUND AT THE ACTIVE SITE
562	3aj3A	0.561	3.89	0.15	269	173	CRYSTAL STRUCTURE OF SELENOMETHIONINE SUBSTITUTED 4-PYRIDOXOLACTONASE FROM MESORHIZOBIUM LOTI
563	1qh3A	0.561	3.92	0.153	260	170	HUMAN GLYOXALASE II WITH CACODYLATE AND ACETATE IONS PRESENT IN THE ACTIVE SITE
564	3dhbA	0.5608	3.49	0.127	250	166	1.4 ANGSTROM STRUCTURE OF N-ACYL HOMOSERINE LACTONE HYDROLASE WITH THE PRODUCT N-HEXANOYL-L-HOMOSERINE BOUND AT THE CATALYTIC METAL CENTER
565	6ch0F	0.5605	4.09	0.149	275	175	STRUCTURE OF THE QUORUM QUENCHING LACTONASE FROM ALICYCLOBACILLUS ACIDOTERRESTRIS BOUND TO A GLYCEROL MOLECULE
566	4j5fA	0.5605	3.5	0.127	250	166	CRYSTAL STRUCTURE OF B. THURINGIENSIS AIIA MUTANT F107W
567	3dhcA	0.5605	3.5	0.127	250	166	1.3 ANGSTROM STRUCTURE OF N-ACYL HOMOSERINE LACTONE HYDROLASE WITH THE PRODUCT N-HEXANOYL-L-HOMOCYSTEINE BOUND TO THE CATALYTIC METAL CENTER
568	5eh9A	0.5604	3.5	0.127	253	166	INDIRECT CONTRIBUTIONS OF MUTATIONS UNDERLIE OPTIMIZATION OF NEW ENZYME FUNCTION
569	2q42B	0.5604	3.91	0.188	254	170	ENSEMBLE REFINEMENT OF THE PROTEIN CRYSTAL STRUCTURE OF GLYOXALASE II FROM ARABIDOPSIS THALIANA GENE AT2G31350
570	4efzB	0.5602	4.44	0.136	289	177	CRYSTAL STRUCTURE OF A HYPOTHETICAL METALLO-BETA-LACTAMASE FROM BURKHOLDERIA PSEUDOMALLEI
571	2a7mA	0.5602	3.49	0.127	250	166	1.6 ANGSTROM RESOLUTION STRUCTURE OF THE QUORUM-QUENCHING N-ACYL HOMOSERINE LACTONE HYDROLASE OF BACILLUS THURINGIENSIS
572	1qh5A	0.5601	3.93	0.159	260	170	HUMAN GLYOXALASE II WITH S-(N-HYDROXY-N-BROMOPHENYLCARBAMOYL) GLUTATHIONE
573	4d02A	0.5589	3.9	0.136	399	169	THE CRYSTALLOGRAPHIC STRUCTURE OF FLAVORUBREDOXIN FROM ESCHERICHIA COLI
574	6e0sA	0.5588	3.77	0.143	264	168	CRYSTAL STRUCTURE OF MEM-A1
575	1ycfD	0.5588	3.83	0.148	398	169	OXIDIZED (DI-FERRIC) FPRA FROM MOORELLA THERMOACETICA
576	6qrqD	0.5583	3.71	0.113	250	168	APO CONFORMATION OF CHEMOTAXIS SENSOR ODP
577	5lmcA	0.5583	3.91	0.142	399	169	OXIDIZED FLAVODIIRON CORE OF ESCHERICHIA COLI FLAVORUBREDOXIN INCLUDING THE FE-4SG ATOMS FROM ITS RUBREDOXIN DOMAIN
578	5lldA	0.5582	3.9	0.142	398	169	FLAVODIIRON CORE OF ESCHERICHIA COLI FLAVORUBREDOXIN IN THE REDUCED FORM.
579	1ychC	0.5581	3.85	0.148	398	169	X-RAY CRYSTAL STRUCTURES OF MOORELLA THERMOACETICA FPRA. NOVEL DIIRON SITE STRUCTURE AND MECHANISTIC INSIGHTS INTO A SCAVENGING NITRIC OXIDE REDUCTASE
580	6qrqC	0.558	3.64	0.107	247	168	APO CONFORMATION OF CHEMOTAXIS SENSOR ODP
581	1ychD	0.5579	3.85	0.148	398	169	X-RAY CRYSTAL STRUCTURES OF MOORELLA THERMOACETICA FPRA. NOVEL DIIRON SITE STRUCTURE AND MECHANISTIC INSIGHTS INTO A SCAVENGING NITRIC OXIDE REDUCTASE
582	1ycgD	0.5579	3.85	0.148	398	169	X-RAY STRUCTURES OF MOORELLA THERMOACETICA FPRA. NOVEL DIIRON SITE STRUCTURE AND MECHANISTIC INSIGHTS INTO A SCAVENGING NITRIC OXIDE REDUCTASE
583	1ycgC	0.5579	3.85	0.148	398	169	X-RAY STRUCTURES OF MOORELLA THERMOACETICA FPRA. NOVEL DIIRON SITE STRUCTURE AND MECHANISTIC INSIGHTS INTO A SCAVENGING NITRIC OXIDE REDUCTASE
584	1ycgB	0.5578	3.85	0.148	398	169	X-RAY STRUCTURES OF MOORELLA THERMOACETICA FPRA. NOVEL DIIRON SITE STRUCTURE AND MECHANISTIC INSIGHTS INTO A SCAVENGING NITRIC OXIDE REDUCTASE
585	6dr8A	0.5577	4.08	0.121	252	173	METALLO-BETA-LACTAMASE FROM CRONOBACTER SAKAZAKII (ENTEROBACTER SAKAZAKII) HARLDQ MOTIF MUTANT S60/R118H/Q121H/K254H
586	2ohhD	0.5577	3.89	0.124	403	169	CRYSTAL STRUCTURE OF COENZYME F420H2 OXIDASE (FPRA) A DIIRON FLAVOPROTEIN ACTIVE OXIDIZED STATE
587	1ycgA	0.5577	3.85	0.148	398	169	X-RAY STRUCTURES OF MOORELLA THERMOACETICA FPRA. NOVEL DIIRON SITE STRUCTURE AND MECHANISTIC INSIGHTS INTO A SCAVENGING NITRIC OXIDE REDUCTASE
588	1ycfC	0.5576	3.85	0.148	398	169	OXIDIZED (DI-FERRIC) FPRA FROM MOORELLA THERMOACETICA
589	1ychB	0.5575	3.86	0.148	398	169	X-RAY CRYSTAL STRUCTURES OF MOORELLA THERMOACETICA FPRA. NOVEL DIIRON SITE STRUCTURE AND MECHANISTIC INSIGHTS INTO A SCAVENGING NITRIC OXIDE REDUCTASE
590	1ychA	0.5575	3.86	0.148	398	169	X-RAY CRYSTAL STRUCTURES OF MOORELLA THERMOACETICA FPRA. NOVEL DIIRON SITE STRUCTURE AND MECHANISTIC INSIGHTS INTO A SCAVENGING NITRIC OXIDE REDUCTASE
591	2ohhA	0.5574	3.89	0.124	403	169	CRYSTAL STRUCTURE OF COENZYME F420H2 OXIDASE (FPRA) A DIIRON FLAVOPROTEIN ACTIVE OXIDIZED STATE
592	6dqhA	0.5572	4.13	0.116	249	173	CRONOBACTER SAKAZAKII (ENTEROBACTER SAKAZAKII) METALLO-BETA-LACTAMSE HARLDQ MOTIF
593	6etbB	0.5571	3.9	0.136	400	169	AEROBIC S262Y MUTATION OF E. COLI FLRD CORE
594	2ohhE	0.557	3.86	0.125	403	168	CRYSTAL STRUCTURE OF COENZYME F420H2 OXIDASE (FPRA) A DIIRON FLAVOPROTEIN ACTIVE OXIDIZED STATE
595	6qrqA	0.5569	3.68	0.124	244	169	APO CONFORMATION OF CHEMOTAXIS SENSOR ODP
596	4yskB	0.5569	3.89	0.124	294	169	CRYSTAL STRUCTURE OF APO-FORM SDOA FROM PSEUDOMONAS PUTIDA
597	5iqkB	0.5566	4.21	0.138	270	174	RM3 METALLO-BETA-LACTAMASE
598	4yslA	0.5563	3.83	0.112	293	169	CRYSTAL STRUCTURE OF SDOA FROM PSEUDOMONAS PUTIDA IN COMPLEX WITH GLUTATHIONE
599	1e5dA	0.5563	3.78	0.131	401	168	RUBREDOXIN OXYGEN:OXIDOREDUCTASE (ROO) FROM ANAEROBE DESULFOVIBRIO GIGAS
600	2ohhB	0.5562	3.9	0.124	403	169	CRYSTAL STRUCTURE OF COENZYME F420H2 OXIDASE (FPRA) A DIIRON FLAVOPROTEIN ACTIVE OXIDIZED STATE
601	1ycfB	0.5561	3.88	0.136	398	169	OXIDIZED (DI-FERRIC) FPRA FROM MOORELLA THERMOACETICA
602	1ycfA	0.5559	3.94	0.129	398	170	OXIDIZED (DI-FERRIC) FPRA FROM MOORELLA THERMOACETICA
603	6etbA	0.5558	3.91	0.136	400	169	AEROBIC S262Y MUTATION OF E. COLI FLRD CORE
604	6r9nB	0.5557	3.48	0.116	232	164	PEROXY DIIRON SPECIES OF CHEMOTAXIS SENSOR ODP
605	6qrqB	0.5557	3.68	0.107	251	168	APO CONFORMATION OF CHEMOTAXIS SENSOR ODP
606	1e5dB	0.5556	3.79	0.137	401	168	RUBREDOXIN OXYGEN:OXIDOREDUCTASE (ROO) FROM ANAEROBE DESULFOVIBRIO GIGAS
607	5iqkA	0.5553	4.1	0.14	269	172	RM3 METALLO-BETA-LACTAMASE
608	2ohiJ	0.5553	3.83	0.132	403	167	CRYSTAL STRUCTURE OF COENZYME F420H2 OXIDASE (FPRA) A DIIRON FLAVOPROTEIN REDUCED STATE
609	2ohiE	0.5552	3.85	0.125	403	168	CRYSTAL STRUCTURE OF COENZYME F420H2 OXIDASE (FPRA) A DIIRON FLAVOPROTEIN REDUCED STATE
610	2ohiD	0.5552	3.86	0.125	403	168	CRYSTAL STRUCTURE OF COENZYME F420H2 OXIDASE (FPRA) A DIIRON FLAVOPROTEIN REDUCED STATE
611	6frmC	0.5549	3.93	0.13	408	169	CRYSTAL STRUCTURE OF COENZYME F420H2 OXIDASE (FPRA) CO-CRYSTALLIZED WITH 10 MM TB-XO4
612	2ohiB	0.5548	3.86	0.125	403	168	CRYSTAL STRUCTURE OF COENZYME F420H2 OXIDASE (FPRA) A DIIRON FLAVOPROTEIN REDUCED STATE
613	4zo3B	0.5544	4.59	0.144	294	181	AIDC A DIZINC QUORUM-QUENCHING LACTONASE IN COMPLEX WITH A PRODUCT N-HEXNOYL-L-HOMOSERINE
614	2q9uB	0.5543	3.94	0.107	407	169	CRYSTAL STRUCTURE OF THE FLAVODIIRON PROTEIN FROM GIARDIA INTESTINALIS
615	2ohiG	0.5543	3.86	0.125	403	168	CRYSTAL STRUCTURE OF COENZYME F420H2 OXIDASE (FPRA) A DIIRON FLAVOPROTEIN REDUCED STATE
616	4zo3A	0.5539	4.54	0.139	294	180	AIDC A DIZINC QUORUM-QUENCHING LACTONASE IN COMPLEX WITH A PRODUCT N-HEXNOYL-L-HOMOSERINE
617	2ohjB	0.5537	3.88	0.125	403	168	CRYSTAL STRUCTURE OF COENZYME F420H2 OXIDASE (FPRA) A DIIRON FLAVOPROTEIN INACTIVE OXIDIZED STATE
618	5aebB	0.5536	3.99	0.129	266	170	CRYSTAL STRUCTURE OF THE CLASS B3 DI-ZINC METALLO-BETA- LACTAMASE LRA-12 FROM AN ALASKAN SOIL METAGENOME.
619	2ohjE	0.5532	3.87	0.125	403	168	CRYSTAL STRUCTURE OF COENZYME F420H2 OXIDASE (FPRA) A DIIRON FLAVOPROTEIN INACTIVE OXIDIZED STATE
620	6frmH	0.5531	3.81	0.126	409	167	CRYSTAL STRUCTURE OF COENZYME F420H2 OXIDASE (FPRA) CO-CRYSTALLIZED WITH 10 MM TB-XO4
621	2ohiI	0.5531	3.83	0.126	403	167	CRYSTAL STRUCTURE OF COENZYME F420H2 OXIDASE (FPRA) A DIIRON FLAVOPROTEIN REDUCED STATE
622	5aebA	0.553	3.97	0.129	264	170	CRYSTAL STRUCTURE OF THE CLASS B3 DI-ZINC METALLO-BETA- LACTAMASE LRA-12 FROM AN ALASKAN SOIL METAGENOME.
623	6frmG	0.5527	3.9	0.155	408	168	CRYSTAL STRUCTURE OF COENZYME F420H2 OXIDASE (FPRA) CO-CRYSTALLIZED WITH 10 MM TB-XO4
624	6r9nA	0.5523	3.68	0.127	233	166	PEROXY DIIRON SPECIES OF CHEMOTAXIS SENSOR ODP
625	2ohiA	0.5523	3.88	0.125	403	168	CRYSTAL STRUCTURE OF COENZYME F420H2 OXIDASE (FPRA) A DIIRON FLAVOPROTEIN REDUCED STATE
626	2ohiH	0.5522	3.91	0.143	403	168	CRYSTAL STRUCTURE OF COENZYME F420H2 OXIDASE (FPRA) A DIIRON FLAVOPROTEIN REDUCED STATE
627	6qwoB	0.552	4.35	0.126	253	175	ZINC-RECONSTITUTED ODP FROM T. MARITIMA
628	6h0dA	0.552	4	0.082	403	170	METAL SOAKED FLV1 FLAVODIIRON CORE FROM SYNECHOCYSTIS SP. PCC6803
629	4dilB	0.552	3.77	0.096	396	167	FLAVO DI-IRON PROTEIN H90N MUTANT FROM THERMOTOGA MARITIMA
630	2ohjD	0.552	3.89	0.125	403	168	CRYSTAL STRUCTURE OF COENZYME F420H2 OXIDASE (FPRA) A DIIRON FLAVOPROTEIN INACTIVE OXIDIZED STATE
631	5v8sA	0.5517	3.76	0.096	399	167	FLAVO DI-IRON PROTEIN H90D MUTANT FROM THERMOTOGA MARITIMA
632	2ohjA	0.5517	3.9	0.125	403	168	CRYSTAL STRUCTURE OF COENZYME F420H2 OXIDASE (FPRA) A DIIRON FLAVOPROTEIN INACTIVE OXIDIZED STATE
633	2q9uA	0.5516	3.93	0.088	409	170	CRYSTAL STRUCTURE OF THE FLAVODIIRON PROTEIN FROM GIARDIA INTESTINALIS
634	6h0cA	0.5515	3.99	0.082	406	170	FLV1 FLAVODIIRON CORE FROM SYNECHOCYSTIS SP. PCC6803
635	5b1uA	0.5515	3.95	0.137	259	168	CRYSTAL STRUCTURE OF METALLO-BETA-LACTAMASE SMB-1 BOUND TO HYDROLYZED IMIPENEM
636	4dikA	0.5512	3.77	0.096	402	167	FLAVO DI-IRON PROTEIN H90A MUTANT FROM THERMOTOGA MARITIMA
637	5nggB	0.551	3.99	0.155	274	168	CRYSTAL STRUCTURE OF THE SUBCLASS B3 METALLO-BETA-LACTAMASE BJP-1 IN COMPLEX WITH ACETATE ANION
638	5axoA	0.551	3.96	0.137	259	168	CRYSTAL STRUCTURE OF METALLO-BETA-LACTAMASE SMB-1 BOUND TO HYDROLYZED MEROPENEM
639	5nggA	0.5509	3.98	0.149	274	168	CRYSTAL STRUCTURE OF THE SUBCLASS B3 METALLO-BETA-LACTAMASE BJP-1 IN COMPLEX WITH ACETATE ANION
640	5njwA	0.5508	3.99	0.155	274	168	CRYSTAL STRUCTURE OF BJP-1 METALLO BETA-LACTAMASE IN COMPLEX WITH BORIC ACID
641	4dikB	0.5508	3.77	0.096	400	167	FLAVO DI-IRON PROTEIN H90A MUTANT FROM THERMOTOGA MARITIMA
642	5njwB	0.5507	3.99	0.149	274	168	CRYSTAL STRUCTURE OF BJP-1 METALLO BETA-LACTAMASE IN COMPLEX WITH BORIC ACID
643	5v8sB	0.5506	3.77	0.096	396	167	FLAVO DI-IRON PROTEIN H90D MUTANT FROM THERMOTOGA MARITIMA
644	5b15A	0.5506	3.97	0.137	259	168	CRYSTAL STRUCTURE OF METALLO-BETA-LACTAMASE SMB-1 BOUND TO HYDROLYZED DORIPENEM
645	3vpeA	0.5505	4.07	0.128	259	172	CRYSTAL STRUCTURE OF METALLO-BETA-LACTAMASE SMB-1
646	5ayaA	0.5504	3.99	0.135	259	170	CRYSTAL STRUCTURE OF METALLO-BETA-LACTAMASE SMB-1 BOUND TO L-CAPTOPRIL
647	5axrA	0.5504	4.07	0.128	259	172	CRYSTAL STRUCTURE OF METALLO-BETA-LACTAMASE SMB-1 BOUND TO 2- MERCAPTOETHANESULFONATE
648	4zo2B	0.5504	4.57	0.116	294	181	AIDC A DIZINC QUORUM-QUENCHING LACTONASE
649	5wcmB	0.5503	3.99	0.155	263	168	CRYSTAL STRUCTURE OF THE COMPLEX BETWEEN CLASS B3 BETA-LACTAMASE BJP-1 AND 4-NITROBENZENE-SULFONAMIDE - NEW REFINEMENT
650	3m8tB	0.5503	3.99	0.155	263	168	CRYSTAL STRUCTURE OF THE COMPLEX BETWEEN CLASS B3 BETA-LACTAMASE BJP-1 AND 4-NITROBENZENE-SULFONAMIDE
651	2qjsB	0.5503	4.11	0.189	248	169	STENOTROPHOMONAS MALTOPHILIA L1 METALLO-BETA-LACTAMASE ASP-120 ASN MUTANT
652	2gmnA	0.5503	4	0.155	264	168	CRYSTAL STRUCTURE OF BJP-1 A SUBCLASS B3 METALLO-BETA-LACTAMASE OF BRADYRHIZOBIUM JAPONICUM
653	5wcmA	0.5502	3.99	0.155	263	168	CRYSTAL STRUCTURE OF THE COMPLEX BETWEEN CLASS B3 BETA-LACTAMASE BJP-1 AND 4-NITROBENZENE-SULFONAMIDE - NEW REFINEMENT
654	4zo2A	0.5502	4.56	0.122	293	181	AIDC A DIZINC QUORUM-QUENCHING LACTONASE
655	3m8tA	0.5502	3.99	0.155	263	168	CRYSTAL STRUCTURE OF THE COMPLEX BETWEEN CLASS B3 BETA-LACTAMASE BJP-1 AND 4-NITROBENZENE-SULFONAMIDE
656	3lvzA	0.5502	4	0.149	272	168	NEW REFINEMENT OF THE CRYSTAL STRUCTURE OF BJP-1 A SUBCLASS B3 METALLO-BETA-LACTAMASE OF BRADYRHIZOBIUM JAPONICUM
657	3lvzB	0.5499	4	0.149	273	168	NEW REFINEMENT OF THE CRYSTAL STRUCTURE OF BJP-1 A SUBCLASS B3 METALLO-BETA-LACTAMASE OF BRADYRHIZOBIUM JAPONICUM
658	2gmnB	0.5499	4	0.155	264	168	CRYSTAL STRUCTURE OF BJP-1 A SUBCLASS B3 METALLO-BETA-LACTAMASE OF BRADYRHIZOBIUM JAPONICUM
659	4dilA	0.5497	3.77	0.096	392	167	FLAVO DI-IRON PROTEIN H90N MUTANT FROM THERMOTOGA MARITIMA
660	2qjsC	0.5497	4.13	0.189	248	169	STENOTROPHOMONAS MALTOPHILIA L1 METALLO-BETA-LACTAMASE ASP-120 ASN MUTANT
661	4awzC	0.549	4.15	0.128	269	172	AIM-1-3MOL. CRYSTAL STRUCTURE OF THE MOBILE METALLO-BETA-LACTAMASE AIM-1 FROM PSEUDOMONAS AERUGINOSA: INSIGHTS INTO ANTIBIOTIC BINDING AND THE ROLE OF GLN157
662	5k0wA	0.5489	3.96	0.15	270	167	CRYSTAL STRUCTURE OF THE METALLO-BETA-LACTAMASE GOB-18 FROM ELIZABETHKINGIA MENINGOSEPTICA
663	2fu7A	0.5489	4.24	0.199	266	171	ZINC-BETA-LACTAMASE L1 FROM STENOTROPHOMONAS MALTOPHILIA (CU- SUBSTITUTED FORM)
664	4p62A	0.5487	4.11	0.135	269	171	DIRECTED EVOLUTION OF A B3 METALLO-BETA-LACTAMASE AIM-1
665	2fu6B	0.5487	4.14	0.212	266	170	ZINC-BETA-LACTAMASE L1 FROM STENOTROPHOMONAS MALTOPHILIA (APO FORM)
666	5ve5B	0.5486	3.77	0.141	349	163	CRYSTAL STRUCTURE OF PERSULFIDE DIOXYGENASE RHODANESE FUSION PROTEIN WITH RHODANESE DOMAIN INACTIVATING MUTATION (C314S) FROM BURKHOLDERIA PHYTOFIRMANS IN COMPLEX WITH GLUTATHIONE
667	3vqzA	0.5486	4.1	0.136	257	169	CRYSTAL STRUCTURE OF METALLO-BETA-LACTAMASE SMB-1 IN A COMPLEX WITH MERCAPTOACETIC ACID
668	5dpxB	0.5485	4.14	0.212	266	170	124-TRIAZOLE-3-THIONE COMPOUNDS AS INHIBITORS OF L1 DI-ZINC METALLO-BETA-LACTAMASES.
669	2h6aB	0.5484	4.24	0.199	266	171	CRYSTAL STRUCTURE OF THE ZINC-BETA-LACTAMASE L1 FROM STENOTROPHOMONAS MALTOPHILIA (MONO ZINC FORM)
670	6frnC	0.5483	4.12	0.153	409	170	STRUCTURE OF F420H2 OXIDASE (FPRA) CO-CRYSTALLIZED WITH 10MM TB-XO4 AND CALCIUM CHLORIDE
671	4ax0B	0.5483	4.04	0.148	270	169	Q157A MUTANT. CRYSTAL STRUCTURE OF THE MOBILE METALLO-BETA-LACTAMASE AIM-1 FROM PSEUDOMONAS AERUGINOSA: INSIGHTS INTO ANTIBIOTIC BINDING AND THE ROLE OF GLN157
672	2qinC	0.5483	4.23	0.194	265	170	STENOTROPHOMONAS MALTOPHILIA L1 METALLO-BETA-LACTAMASE ASP-120 CYS MUTANT
673	2fu8B	0.5483	4.14	0.212	266	170	ZINC-BETA-LACTAMASE L1 FROM STENOTROPHOMONAS MALTOPHILIA (D-CAPTOPRIL COMPLEX)
674	4awzB	0.5482	4.17	0.117	267	171	AIM-1-3MOL. CRYSTAL STRUCTURE OF THE MOBILE METALLO-BETA-LACTAMASE AIM-1 FROM PSEUDOMONAS AERUGINOSA: INSIGHTS INTO ANTIBIOTIC BINDING AND THE ROLE OF GLN157
675	2qjsD	0.5482	4.15	0.206	248	170	STENOTROPHOMONAS MALTOPHILIA L1 METALLO-BETA-LACTAMASE ASP-120 ASN MUTANT
676	2gfkB	0.5481	4.14	0.2	266	170	CRYSTAL STRUCTURE OF THE ZINC-BETA-LACTAMASE L1 FROM STENOTROPHOMONAS MALTOPHILIA (INHIBITOR 2)
677	2fu9B	0.5478	4.06	0.196	266	168	ZINC-BETA-LACTAMASE L1 FROM STENOTROPHOMONAS MALTOPHILIA (MP2 INHIBITOR COMPLEX)
678	5ve5C	0.5477	3.81	0.141	347	163	CRYSTAL STRUCTURE OF PERSULFIDE DIOXYGENASE RHODANESE FUSION PROTEIN WITH RHODANESE DOMAIN INACTIVATING MUTATION (C314S) FROM BURKHOLDERIA PHYTOFIRMANS IN COMPLEX WITH GLUTATHIONE
679	5ve4B	0.5476	3.79	0.141	349	163	CRYSTAL STRUCTURE OF PERSULFIDE DIOXYGENASE-RHODANESE FUSION PROTEIN WITH RHODANESE DOMAIN INACTIVATING MUTATION (C314S) FROM BURKHOLDERIA PHYTOFIRMANS
680	5evbA	0.5476	4.15	0.212	266	170	CRYSTAL STRUCTURE OF THE METALLO-BETA-LACTAMASE L1 IN COMPLEX WITH THE BISTHIAZOLIDINE INHIBITOR D-CS319
681	2gfjB	0.5476	4.24	0.199	266	171	CRYSTAL STRUCTURE OF THE ZINC-BETA-LACTAMASE L1 FROM STENOTROPHOMONAS MALTOPHILIA (INHIBITOR 1)
682	6qnmB	0.5475	3.9	0.112	235	169	APO STATE OF CHEMOTAXIS SENSOR ODP FROM T. DENTICOLA
683	6n36A	0.5475	4.26	0.137	265	175	BETA-LACTAMASE FROM CHITINOPHAGA PINENSIS
684	2hb9A	0.5474	4.25	0.199	266	171	CRYSTAL STRUCTURE OF THE ZINC-BETA-LACTAMASE L1 FROM STENOTROPHOMONAS MALTOPHILIA (INHIBITOR 3)
685	6frnD	0.5471	4.03	0.136	409	169	STRUCTURE OF F420H2 OXIDASE (FPRA) CO-CRYSTALLIZED WITH 10MM TB-XO4 AND CALCIUM CHLORIDE
686	5evdA	0.5471	4.16	0.212	267	170	CRYSTAL STRUCTURE OF THE METALLO-BETA-LACTAMASE L1 IN COMPLEX WITH THE BISTHIAZOLIDINE INHIBITOR D-VC26
687	2fm6A	0.5471	4.16	0.212	266	170	ZINC-BETA-LACTAMASE L1 FROM STENOTROPHOMONAS MALTOPHILIA (NATIVE FORM)
688	1smlA	0.5471	4.08	0.196	266	168	METALLO BETA LACTAMASE L1 FROM STENOTROPHOMONAS MALTOPHILIA
689	4awzA	0.547	4.25	0.151	269	172	AIM-1-3MOL. CRYSTAL STRUCTURE OF THE MOBILE METALLO-BETA-LACTAMASE AIM-1 FROM PSEUDOMONAS AERUGINOSA: INSIGHTS INTO ANTIBIOTIC BINDING AND THE ROLE OF GLN157
690	5ve4A	0.5469	3.73	0.142	349	162	CRYSTAL STRUCTURE OF PERSULFIDE DIOXYGENASE-RHODANESE FUSION PROTEIN WITH RHODANESE DOMAIN INACTIVATING MUTATION (C314S) FROM BURKHOLDERIA PHYTOFIRMANS
691	4ax1B	0.5469	4.19	0.117	270	171	Q157N MUTANT. CRYSTAL STRUCTURE OF THE MOBILE METALLO-BETA- LACTAMASE AIM-1 FROM PSEUDOMONAS AERUGINOSA: INSIGHTS INTO ANTIBIOTIC BINDING AND THE ROLE OF GLN157
692	5ve5A	0.5468	3.73	0.142	350	162	CRYSTAL STRUCTURE OF PERSULFIDE DIOXYGENASE RHODANESE FUSION PROTEIN WITH RHODANESE DOMAIN INACTIVATING MUTATION (C314S) FROM BURKHOLDERIA PHYTOFIRMANS IN COMPLEX WITH GLUTATHIONE
693	2fm6B	0.5468	4.07	0.196	266	168	ZINC-BETA-LACTAMASE L1 FROM STENOTROPHOMONAS MALTOPHILIA (NATIVE FORM)
694	2aioA	0.5468	4.15	0.212	266	170	METALLO BETA LACTAMASE L1 FROM STENOTROPHOMONAS MALTOPHILIA COMPLEXED WITH HYDROLYZED MOXALACTAM
695	6aufB	0.5467	4.08	0.112	273	169	CRYSTAL STRUCTURE OF METALO BETA LACTAMASES MIM-1 FROM NOVOSPHINGOBIUM PENTAROMATIVORANS
696	5hh5A	0.5467	4.08	0.196	266	168	CRYSTAL STRUCTURE OF B3 METALLO-BETA-LACTAMASE L1 COMPLEXED WITH A PHOSPHONATE-BASED INHIBITOR
697	2qjsA	0.5467	4.03	0.192	248	167	STENOTROPHOMONAS MALTOPHILIA L1 METALLO-BETA-LACTAMASE ASP-120 ASN MUTANT
698	5ve4C	0.5465	3.85	0.141	347	163	CRYSTAL STRUCTURE OF PERSULFIDE DIOXYGENASE-RHODANESE FUSION PROTEIN WITH RHODANESE DOMAIN INACTIVATING MUTATION (C314S) FROM BURKHOLDERIA PHYTOFIRMANS
699	4awyB	0.5465	4.09	0.135	270	170	CRYSTAL STRUCTURE OF THE MOBILE METALLO-BETA-LACTAMASE AIM-1 FROM PSEUDOMONAS AERUGINOSA: INSIGHTS INTO ANTIBIOTIC BINDING AND THE ROLE OF GLN157
700	2fu7B	0.5465	4.15	0.213	266	169	ZINC-BETA-LACTAMASE L1 FROM STENOTROPHOMONAS MALTOPHILIA (CU- SUBSTITUTED FORM)
701	5hh6A	0.5464	4.08	0.196	266	168	CRYSTAL STRUCTURE OF B3 METALLO-BETA-LACTAMASE L1 IN COMPLEX WITH A PHOSPHONATE-BASED INHIBITOR
702	2qinD	0.5464	4.09	0.19	265	168	STENOTROPHOMONAS MALTOPHILIA L1 METALLO-BETA-LACTAMASE ASP-120 CYS MUTANT
703	2qdtA	0.5463	4.08	0.196	266	168	STRUCTURAL BASIS FOR THE BROAD-SPECTRUM INHIBITION OF METALLO-{BETA}- LACTAMASES: L1- IS38 COMPLEX
704	5evkA	0.5462	4.07	0.196	266	168	CRYSTAL STRUCTURE OF THE METALLO-BETA-LACTAMASE L1 IN COMPLEX WITH THE BISTHIAZOLIDINE INHIBITOR L-CS319
705	5dpxA	0.5461	4.16	0.195	266	169	124-TRIAZOLE-3-THIONE COMPOUNDS AS INHIBITORS OF L1 DI-ZINC METALLO-BETA-LACTAMASES.
706	2qinA	0.546	4.07	0.19	263	168	STENOTROPHOMONAS MALTOPHILIA L1 METALLO-BETA-LACTAMASE ASP-120 CYS MUTANT
707	5k0wB	0.5459	4.18	0.172	271	174	CRYSTAL STRUCTURE OF THE METALLO-BETA-LACTAMASE GOB-18 FROM ELIZABETHKINGIA MENINGOSEPTICA
708	2gfkA	0.5458	4.07	0.196	266	168	CRYSTAL STRUCTURE OF THE ZINC-BETA-LACTAMASE L1 FROM STENOTROPHOMONAS MALTOPHILIA (INHIBITOR 2)
709	1vmeB	0.5458	3.92	0.12	388	167	CRYSTAL STRUCTURE OF FLAVOPROTEIN (TM0755) FROM THERMOTOGA MARITIMA AT 1.80 A RESOLUTION
710	1vmeA	0.5457	3.77	0.121	394	165	CRYSTAL STRUCTURE OF FLAVOPROTEIN (TM0755) FROM THERMOTOGA MARITIMA AT 1.80 A RESOLUTION
711	2h6aA	0.5454	4.09	0.196	266	168	CRYSTAL STRUCTURE OF THE ZINC-BETA-LACTAMASE L1 FROM STENOTROPHOMONAS MALTOPHILIA (MONO ZINC FORM)
712	2fu9A	0.5453	4.18	0.212	266	170	ZINC-BETA-LACTAMASE L1 FROM STENOTROPHOMONAS MALTOPHILIA (MP2 INHIBITOR COMPLEX)
713	2fu6A	0.5452	4.09	0.196	266	168	ZINC-BETA-LACTAMASE L1 FROM STENOTROPHOMONAS MALTOPHILIA (APO FORM)
714	2qinB	0.5451	4.19	0.206	264	170	STENOTROPHOMONAS MALTOPHILIA L1 METALLO-BETA-LACTAMASE ASP-120 CYS MUTANT
715	2fu8A	0.5451	4.1	0.196	266	168	ZINC-BETA-LACTAMASE L1 FROM STENOTROPHOMONAS MALTOPHILIA (D-CAPTOPRIL COMPLEX)
716	2gfjA	0.5449	4.17	0.212	266	170	CRYSTAL STRUCTURE OF THE ZINC-BETA-LACTAMASE L1 FROM STENOTROPHOMONAS MALTOPHILIA (INHIBITOR 1)
717	5ve3B	0.5444	3.71	0.143	347	161	CRYSTAL STRUCTURE OF WILD-TYPE PERSULFIDE DIOXYGENASE-RHODANESE FUSION PROTEIN FROM BURKHOLDERIA PHYTOFIRMANS
718	2gcuA	0.5444	3.99	0.121	243	165	X-RAY STRUCTURE OF GENE PRODUCT FROM ARABIDOPSIS THALIANA AT1G53580
719	5ve3A	0.5437	3.69	0.143	347	161	CRYSTAL STRUCTURE OF WILD-TYPE PERSULFIDE DIOXYGENASE-RHODANESE FUSION PROTEIN FROM BURKHOLDERIA PHYTOFIRMANS
720	2gcuB	0.5433	4.03	0.121	236	165	X-RAY STRUCTURE OF GENE PRODUCT FROM ARABIDOPSIS THALIANA AT1G53580
721	1jt1A	0.543	4.31	0.152	262	171	FEZ-1 METALLO-BETA-LACTAMASE FROM LEGIONELLA GORMANII MODELLED WITH D- CAPTOPRIL
722	4fekA	0.5427	3.58	0.14	249	164	CRYSTAL STRUCTURE OF PUTATIVE DIFLAVIN FLAVOPROTEIN A 5 (FRAGMENT 1- 254) FROM NOSTOC SP. PCC 7120 NORTHEAST STRUCTURAL GENOMICS CONSORTIUM TARGET NSR435A NORTHEAST STRUCTURAL GENOMICS CONSORTIUM (NESG) TARGET NSR435A
723	2gcuD	0.5424	4.05	0.121	236	165	X-RAY STRUCTURE OF GENE PRODUCT FROM ARABIDOPSIS THALIANA AT1G53580
724	5wckA	0.5415	4	0.162	263	167	NATIVE FEZ-1 METALLO-BETA-LACTAMASE FROM LEGIONELLA GORMANII
725	1k07A	0.5415	4	0.162	262	167	NATIVE FEZ-1 METALLO-BETA-LACTAMASE FROM LEGIONELLA GORMANII
726	1k07B	0.5414	4	0.162	262	167	NATIVE FEZ-1 METALLO-BETA-LACTAMASE FROM LEGIONELLA GORMANII
727	6qnmA	0.5409	4.43	0.139	244	173	APO STATE OF CHEMOTAXIS SENSOR ODP FROM T. DENTICOLA
728	1l9yB	0.5408	4.02	0.162	263	167	FEZ-1-Y228A A MUTANT OF THE METALLO-BETA-LACTAMASE FROM LEGIONELLA GORMANII
729	1l9yA	0.5408	4.02	0.162	263	167	FEZ-1-Y228A A MUTANT OF THE METALLO-BETA-LACTAMASE FROM LEGIONELLA GORMANII
730	5w90A	0.5405	4.23	0.153	263	170	FEZ-1 METALLO-BETA-LACTAMASE FROM LEGIONELLA GORMANII MODELLED WITH UNKNOWN LIGAND
731	4nurA	0.5405	4.45	0.156	633	173	CRYSTAL STRUCTURE OF THERMOSTABLE ALKYLSULFATASE SDSAP FROM PSEUDOMONAS SP. S9
732	2gcuC	0.5405	4.02	0.12	243	166	X-RAY STRUCTURE OF GENE PRODUCT FROM ARABIDOPSIS THALIANA AT1G53580
733	1a7tB	0.5404	3.79	0.119	227	160	METALLO-BETA-LACTAMASE WITH MES
734	4f6hA	0.5403	3.78	0.13	223	162	MUTAGENESIS OF ZINC LIGAND RESIDUE CYS221 REVEALS PLASTICITY IN THE IMP-1 METALLO-B-LACTAMASE ACTIVE SITE
735	1a7tA	0.5403	3.89	0.118	227	161	METALLO-BETA-LACTAMASE WITH MES
736	1kr3B	0.5401	3.68	0.126	227	159	CRYSTAL STRUCTURE OF THE METALLO BETA-LACTAMASE FROM BACTEROIDES FRAGILIS (CFIA) IN COMPLEX WITH THE TRICYCLIC INHIBITOR SB-236050.
737	1hlkA	0.5399	3.78	0.125	227	160	METALLO-BETA-LACTAMASE FROM BACTEROIDES FRAGILIS IN COMPLEX WITH A TRICYCLIC INHIBITOR
738	5wckB	0.5396	4.19	0.153	263	170	NATIVE FEZ-1 METALLO-BETA-LACTAMASE FROM LEGIONELLA GORMANII
739	2znbA	0.5396	3.7	0.119	222	159	METALLO-BETA-LACTAMASE (CADMIUM-BOUND FORM)
740	3znbB	0.5395	3.81	0.119	227	160	METALLO-BETA-LACTAMASE (ZN HG-BOUND FORM)
741	3znbA	0.5395	3.8	0.119	226	160	METALLO-BETA-LACTAMASE (ZN HG-BOUND FORM)
742	4nurB	0.5394	4.47	0.156	633	173	CRYSTAL STRUCTURE OF THERMOSTABLE ALKYLSULFATASE SDSAP FROM PSEUDOMONAS SP. S9
743	1hlkB	0.5394	3.63	0.127	227	158	METALLO-BETA-LACTAMASE FROM BACTEROIDES FRAGILIS IN COMPLEX WITH A TRICYCLIC INHIBITOR
744	1kr3A	0.5393	3.79	0.125	227	160	CRYSTAL STRUCTURE OF THE METALLO BETA-LACTAMASE FROM BACTEROIDES FRAGILIS (CFIA) IN COMPLEX WITH THE TRICYCLIC INHIBITOR SB-236050.
745	1a8tA	0.5393	3.77	0.106	230	161	METALLO-BETA-LACTAMASE IN COMPLEX WITH L-159061
746	2cg2A	0.5388	4.38	0.111	629	171	CRYSTAL STRUCTURE OF SDSA1 AN ALKYLSULFATASE FROM PSEUDOMONAS AERUGINOSA IN COMPLEX WITH SULFATE
747	4f6zA	0.5384	3.82	0.123	221	162	MUTAGENESIS OF ZINC LIGAND RESIDUE CYS221 REVEALS PLASTICITY IN THE IMP-1 METALLO-B-LACTAMASE ACTIVE SITE
748	5ajlA	0.5383	4.22	0.112	630	170	SDSA SULFATASE TETRAGONAL
749	2znbB	0.5382	3.76	0.112	226	160	METALLO-BETA-LACTAMASE (CADMIUM-BOUND FORM)
750	3adrB	0.5379	3.75	0.166	248	163	THE FIRST CRYSTAL STRUCTURE OF AN ARCHAEAL METALLO-BETA-LACTAMASE SUPERFAMILY PROTEIN
751	2cfuA	0.5379	4.48	0.116	627	173	CRYSTAL STRUCTURE OF SDSA1 AN ALKYLSULFATASE FROM PSEUDOMONAS AERUGINOSA IN COMPLEX WITH 1-DECANE-SULFONIC- ACID.
752	1znbA	0.5372	3.75	0.112	228	160	METALLO-BETA-LACTAMASE
753	5aijA	0.5371	4.49	0.116	630	173	P. AERUGINOSA SDSA HEXAGONAL POLYMORPH
754	5a23D	0.537	4.51	0.109	627	174	SDSA SULFATASE TRICLINIC FORM
755	5ajlB	0.5367	4.16	0.112	630	169	SDSA SULFATASE TETRAGONAL
756	3adrA	0.5364	3.87	0.165	251	164	THE FIRST CRYSTAL STRUCTURE OF AN ARCHAEAL METALLO-BETA-LACTAMASE SUPERFAMILY PROTEIN
757	2bmiA	0.5364	3.54	0.127	228	157	METALLO-BETA-LACTAMASE
758	4chlA	0.5361	3.68	0.138	233	159	HUMAN ETHYLMALONIC ENCEPHALOPATHY PROTEIN 1 (HETHE1)
759	1a8tB	0.5361	3.62	0.114	228	158	METALLO-BETA-LACTAMASE IN COMPLEX WITH L-159061
760	4ysbB	0.536	3.6	0.166	225	157	CRYSTAL STRUCTURE OF ETHE1 FROM MYXOCOCCUS XANTHUS
761	5a23C	0.5359	4.33	0.117	627	171	SDSA SULFATASE TRICLINIC FORM
762	4axhA	0.5359	4.53	0.14	631	172	STRUCTURE AND MECHANISM OF THE FIRST INVERTING ALKYLSULFATASE SPECIFIC FOR SECONDARY ALKYLSULFATASES
763	2cfzA	0.5359	4.42	0.11	630	172	CRYSTAL STRUCTURE OF SDSA1 AN ALKYLSULFATASE FROM PSEUDOMONAS AERUGINOSA IN COMPLEX WITH 1-DODECANOL
764	5a23A	0.5357	4.45	0.11	627	172	SDSA SULFATASE TRICLINIC FORM
765	4ysbA	0.5357	3.61	0.166	225	157	CRYSTAL STRUCTURE OF ETHE1 FROM MYXOCOCCUS XANTHUS
766	6frmA	0.5356	3.83	0.142	402	162	CRYSTAL STRUCTURE OF COENZYME F420H2 OXIDASE (FPRA) CO-CRYSTALLIZED WITH 10 MM TB-XO4
767	2bmiB	0.5355	4.13	0.123	230	163	METALLO-BETA-LACTAMASE
768	6frmD	0.5353	3.89	0.16	403	162	CRYSTAL STRUCTURE OF COENZYME F420H2 OXIDASE (FPRA) CO-CRYSTALLIZED WITH 10 MM TB-XO4
769	4av7A	0.5352	4.46	0.145	634	172	STRUCTURE DETERMINATION OF THE DOUBLE MUTANT S233Y F250G FROM THE SEC-ALKYL SULFATASE PISA1
770	5u8oB	0.5351	4.05	0.15	360	167	CRYSTAL STRUCTURE OF BETA-LACTAMASE DOMAIN PROTEIN FROM BURKHOLDERIA MULTIVORANS
771	5a23B	0.5351	4.33	0.117	627	171	SDSA SULFATASE TRICLINIC FORM
772	4chlB	0.5349	3.9	0.123	236	162	HUMAN ETHYLMALONIC ENCEPHALOPATHY PROTEIN 1 (HETHE1)
773	2yheE	0.5347	4.48	0.14	634	172	STRUCTURE DETERMINATION OF THE STEREOSELECTIVE INVERTING SEC-ALKYLSULFATASE PISA1 FROM PSEUDOMONAS SP.
774	4znbB	0.5345	3.8	0.099	223	162	METALLO-BETA-LACTAMASE (C181S MUTANT)
775	4av7E	0.5345	4.46	0.14	634	172	STRUCTURE DETERMINATION OF THE DOUBLE MUTANT S233Y F250G FROM THE SEC-ALKYL SULFATASE PISA1
776	2xf4A	0.5345	3.88	0.13	210	161	CRYSTAL STRUCTURE OF SALMONELLA ENTERICA SEROVAR TYPHIMURIUM YCBL
777	1znbB	0.5344	3.66	0.106	230	160	METALLO-BETA-LACTAMASE
778	1ztcB	0.5343	3.88	0.122	207	164	CRYSTAL STRUCTURE OF A PUTATIVE METALLO-BETA-LACTAMASE (TM0894) FROM THERMOTOGA MARITIMA AT 2.10 A RESOLUTION
779	4axhB	0.5342	4.44	0.14	631	172	STRUCTURE AND MECHANISM OF THE FIRST INVERTING ALKYLSULFATASE SPECIFIC FOR SECONDARY ALKYLSULFATASES
780	2yheD	0.5342	4.48	0.14	634	172	STRUCTURE DETERMINATION OF THE STEREOSELECTIVE INVERTING SEC-ALKYLSULFATASE PISA1 FROM PSEUDOMONAS SP.
781	4av7C	0.5341	4.44	0.14	634	172	STRUCTURE DETERMINATION OF THE DOUBLE MUTANT S233Y F250G FROM THE SEC-ALKYL SULFATASE PISA1
782	2yheF	0.5341	4.48	0.14	634	172	STRUCTURE DETERMINATION OF THE STEREOSELECTIVE INVERTING SEC-ALKYLSULFATASE PISA1 FROM PSEUDOMONAS SP.
783	6frnA	0.534	3.95	0.141	403	163	STRUCTURE OF F420H2 OXIDASE (FPRA) CO-CRYSTALLIZED WITH 10MM TB-XO4 AND CALCIUM CHLORIDE
784	1ztcA	0.534	3.92	0.122	207	164	CRYSTAL STRUCTURE OF A PUTATIVE METALLO-BETA-LACTAMASE (TM0894) FROM THERMOTOGA MARITIMA AT 2.10 A RESOLUTION
785	6frmB	0.5339	3.88	0.141	400	163	CRYSTAL STRUCTURE OF COENZYME F420H2 OXIDASE (FPRA) CO-CRYSTALLIZED WITH 10 MM TB-XO4
786	5u8oD	0.5339	4.1	0.156	354	167	CRYSTAL STRUCTURE OF BETA-LACTAMASE DOMAIN PROTEIN FROM BURKHOLDERIA MULTIVORANS
787	2yheB	0.5338	4.45	0.14	634	172	STRUCTURE DETERMINATION OF THE STEREOSELECTIVE INVERTING SEC-ALKYLSULFATASE PISA1 FROM PSEUDOMONAS SP.
788	2yheA	0.5338	4.48	0.14	639	172	STRUCTURE DETERMINATION OF THE STEREOSELECTIVE INVERTING SEC-ALKYLSULFATASE PISA1 FROM PSEUDOMONAS SP.
789	6frnB	0.5336	4.07	0.159	403	164	STRUCTURE OF F420H2 OXIDASE (FPRA) CO-CRYSTALLIZED WITH 10MM TB-XO4 AND CALCIUM CHLORIDE
790	5ndeA	0.5336	4.04	0.129	244	163	CRYSTAL STRUCTURE OF METALLO-BETA-LACTAMASE SPM-1 IN SPACE GROUP P4222
791	2yheC	0.5331	4.48	0.14	634	172	STRUCTURE DETERMINATION OF THE STEREOSELECTIVE INVERTING SEC-ALKYLSULFATASE PISA1 FROM PSEUDOMONAS SP.
792	5ls3B	0.5329	4.11	0.116	245	164	CRYSTAL STRUCTURE OF METALLO-BETA-LACTAMASE SPM-1 WITH Y58C MUTATION
793	5ndeB	0.5326	4.11	0.116	247	164	CRYSTAL STRUCTURE OF METALLO-BETA-LACTAMASE SPM-1 IN SPACE GROUP P4222
794	4znbA	0.5326	3.8	0.093	227	162	METALLO-BETA-LACTAMASE (C181S MUTANT)
795	4bp0A	0.5326	4.01	0.123	246	163	CRYSTAL STRUCTURE OF THE CLOSED FORM OF PSEUDOMONAS AERUGINOSA SPM-1
796	4av7F	0.5325	4.49	0.145	634	172	STRUCTURE DETERMINATION OF THE DOUBLE MUTANT S233Y F250G FROM THE SEC-ALKYL SULFATASE PISA1
797	5ndbA	0.5322	4.11	0.122	244	164	CRYSTAL STRUCTURE OF METALLO-BETA-LACTAMASE SPM-1 COMPLEXED WITH CYCLOBUTANONE INHIBITOR
798	5ls3A	0.5322	4.02	0.129	239	163	CRYSTAL STRUCTURE OF METALLO-BETA-LACTAMASE SPM-1 WITH Y58C MUTATION
799	6frmE	0.5319	3.95	0.137	397	161	CRYSTAL STRUCTURE OF COENZYME F420H2 OXIDASE (FPRA) CO-CRYSTALLIZED WITH 10 MM TB-XO4
800	6ao1C	0.5319	3.94	0.17	353	165	CRYSTAL STRUCTURE OF A BETA-LACTAMASE FROM BURKHOLDERIA PHYMATUM
801	4bp0B	0.5317	4.01	0.123	245	163	CRYSTAL STRUCTURE OF THE CLOSED FORM OF PSEUDOMONAS AERUGINOSA SPM-1
802	4av7D	0.5314	4.51	0.145	634	172	STRUCTURE DETERMINATION OF THE DOUBLE MUTANT S233Y F250G FROM THE SEC-ALKYL SULFATASE PISA1
803	4rl2A	0.5313	4.26	0.132	241	167	STRUCTURAL AND MECHANISTIC INSIGHTS INTO NDM-1 CATALYZED HYDROLYSIS OF CEPHALOSPORINS
804	4av7B	0.5313	4.53	0.145	637	172	STRUCTURE DETERMINATION OF THE DOUBLE MUTANT S233Y F250G FROM THE SEC-ALKYL SULFATASE PISA1
805	5o2fA	0.5312	4.27	0.132	243	167	CRYSTAL STRUCTURE OF NDM-1 IN COMPLEX WITH HYDROLYZED AMPICILLIN - NEW REFINEMENT
806	2ynuB	0.5312	3.83	0.132	208	159	APO GIM-1 WITH 2MOL. CRYSTAL STRUCTURES OF PSEUDOMONAS AERUGINOSA GIM-1: ACTIVE SITE PLASTICITY IN METALLO-BETA-LACTAMASES
807	5ndbB	0.5311	4.04	0.117	245	163	CRYSTAL STRUCTURE OF METALLO-BETA-LACTAMASE SPM-1 COMPLEXED WITH CYCLOBUTANONE INHIBITOR
808	4ad9E	0.5311	4.54	0.146	284	171	CRYSTAL STRUCTURE OF HUMAN LACTB2.
809	5i0pD	0.5309	3.99	0.151	344	166	CRYSTAL STRUCTURE OF A BETA-LACTAMASE DOMAIN PROTEIN FROM BURKHOLDERIA AMBIFARIA
810	2fhxA	0.5309	4.02	0.129	244	163	PSEUDOMONAS AERUGINOSA SPM-1 METALLO-BETA-LACTAMASE
811	6ao1B	0.5308	3.95	0.17	353	165	CRYSTAL STRUCTURE OF A BETA-LACTAMASE FROM BURKHOLDERIA PHYMATUM
812	1ztcD	0.5307	3.77	0.13	206	162	CRYSTAL STRUCTURE OF A PUTATIVE METALLO-BETA-LACTAMASE (TM0894) FROM THERMOTOGA MARITIMA AT 2.10 A RESOLUTION
813	5u8oC	0.5306	3.98	0.152	349	165	CRYSTAL STRUCTURE OF BETA-LACTAMASE DOMAIN PROTEIN FROM BURKHOLDERIA MULTIVORANS
814	4ad9F	0.5306	4.51	0.141	285	170	CRYSTAL STRUCTURE OF HUMAN LACTB2.
815	4ad9B	0.5305	4.47	0.135	285	170	CRYSTAL STRUCTURE OF HUMAN LACTB2.
816	5u8oA	0.5304	4	0.158	352	165	CRYSTAL STRUCTURE OF BETA-LACTAMASE DOMAIN PROTEIN FROM BURKHOLDERIA MULTIVORANS
817	3l6nA	0.5301	3.65	0.127	218	158	CRYSTAL STRUCTURE OF METALLO-BETA-LACTAMASE IND-7
818	2ynvB	0.5301	3.88	0.132	217	159	CYS221 OXIDIZED MONO ZINC GIM-1 - GIM-1-OX. CRYSTAL STRUCTURES OF PSEUDOMONAS AERUGINOSA GIM-1: ACTIVE SITE PLASTICITY IN METALLO-BETA-LACTAMASES
819	6ao1D	0.53	3.97	0.164	352	165	CRYSTAL STRUCTURE OF A BETA-LACTAMASE FROM BURKHOLDERIA PHYMATUM
820	2fhxB	0.5299	4.03	0.123	244	163	PSEUDOMONAS AERUGINOSA SPM-1 METALLO-BETA-LACTAMASE
821	1m2xA	0.5298	3.79	0.15	219	160	CRYSTAL STRUCTURE OF THE METALLO-BETA-LACTAMASE BLAB OF CHRYSEOBACTERIUM MENINGOSEPTICUM IN COMPLEX WITH THE INHIBITOR D- CAPTOPRIL
822	6mh0B	0.5297	4.27	0.138	235	167	CRYSTAL STRUCTURE OF THE NEW DELI METALLO BETA LACTAMASE VARIANT 3 FROM KLEBSIELLA PNEUMONIAE
823	4ramB	0.5297	4.39	0.131	239	168	CRYSTAL STRUCTURE OF NEW DELHI METALLO-BETA-LACTAMASE-1 MUTANT M67V COMPLEXED WITH HYDROLYZED PENICILLIN G
824	4h0dB	0.5296	4.28	0.132	241	167	NEW DELHI METALLO-BETA-LACTAMASE-1 COMPLEXED WITH MN FROM KLEBSIELLA PNEUMONIAE
825	4ad9A	0.5296	3.97	0.11	288	164	CRYSTAL STRUCTURE OF HUMAN LACTB2.
826	6ao1A	0.5295	3.98	0.164	354	165	CRYSTAL STRUCTURE OF A BETA-LACTAMASE FROM BURKHOLDERIA PHYMATUM
827	4ad9D	0.5295	3.97	0.116	288	164	CRYSTAL STRUCTURE OF HUMAN LACTB2.
828	5zgeB	0.5294	4.28	0.132	241	167	CRYSTAL STRUCTURE OF NDM-1 AT PH5.5 (BIS-TRIS) IN COMPLEX WITH HYDROLYZED AMPICILLIN
829	5k4mA	0.5294	4.25	0.126	228	167	DIRECTED EVOLUTIONARY CHANGES IN MBL SUPER FAMILY - NDM-1 ROUND 10 CRYSTAL-3
830	5k4nA	0.5293	4.25	0.126	228	167	DIRECTED EVOLUTIONARY CHANGES IN MBL SUPER FAMILY - NDM-1 ROUND 10 CRYSTAL-2
831	5zh1A	0.5292	4.34	0.137	240	168	CRYSTAL STRUCTURE OF NDM-1 AT PH7.5 (IMIDAZOLE) WITH 2 MOLECULES PER ASYMMETRIC UNIT
832	5i0pC	0.5291	3.98	0.158	339	165	CRYSTAL STRUCTURE OF A BETA-LACTAMASE DOMAIN PROTEIN FROM BURKHOLDERIA AMBIFARIA
833	4hl1B	0.5291	4.29	0.132	240	167	CRYSTAL STRUCTURE OF NEW DELHI METALLO-BETA-LACTAMASE-1 COMPLEXED WITH CD AND AMPICILLIN
834	4fekB	0.5291	4.43	0.146	245	171	CRYSTAL STRUCTURE OF PUTATIVE DIFLAVIN FLAVOPROTEIN A 5 (FRAGMENT 1- 254) FROM NOSTOC SP. PCC 7120 NORTHEAST STRUCTURAL GENOMICS CONSORTIUM TARGET NSR435A NORTHEAST STRUCTURAL GENOMICS CONSORTIUM (NESG) TARGET NSR435A
835	4eybB	0.5291	4.28	0.132	241	167	CRYSTAL STRUCTURE OF NDM-1 BOUND TO HYDROLYZED OXACILLIN
836	3srxA	0.5291	4.26	0.126	237	167	NEW DELHI METALLO-BETA-LACTAMASE-1 COMPLEXED WITH CD
837	2dooA	0.5291	3.89	0.126	216	159	THE STRUCTURE OF IMP-1 COMPLEXED WITH THE DETECTING REAGENT (DANSYLC4SH) BY A FLUORESCENT PROBE
838	6c89D	0.529	4.28	0.132	231	167	NDM-1 BETA-LACTAMASE EXHIBITS DIFFERENTIAL ACTIVE SITE SEQUENCE REQUIREMENTS FOR THE HYDROLYSIS OF PENICILLIN VERSUS CARBAPENEM ANTIBIOTICS
839	4ad9C	0.529	3.98	0.122	285	164	CRYSTAL STRUCTURE OF HUMAN LACTB2.
840	6mgyA	0.5289	4.28	0.132	230	167	CRYSTAL STRUCTURE OF THE NEW DELI METALLO BETA LACTAMASE VARIANT 5 FROM KLEBSIELLA PNEUMONIAE
841	5zgqA	0.5288	4.29	0.138	241	167	CRYSTAL STRUCTURE OF NDM-1 AT PH7.5 (TRIS-HCL
842	5zgrA	0.5287	4.27	0.132	242	167	CRYSTAL STRUCTURE OF NDM-1 AT PH7.3 (HEPES) IN COMPLEX WITH HYDROLYZED AMPICILLIN
843	2m5cA	0.5287	3.53	0.147	227	156	SOLUTION STRUCTURE OF THE BACILLUS CEREUS METALLO-BETA-LACTAMASE BCII
844	5k4kK	0.5286	4.12	0.139	228	166	DIRECTED EVOLUTIONARY CHANGES IN MBL SUPER FAMILY - NDM-1 ROUND 10 CRYSTAL-4
845	4rawA	0.5286	4.28	0.126	241	167	CRYSTAL STRUCTURE OF NEW DELHI METALLO-BETA-LACTAMASE-1 MUTANT M67V COMPLEXED WITH HYDROLYZED AMPICILLIN
846	4ey2B	0.5286	4.29	0.132	241	167	CRYSTAL STRUCTURE OF NDM-1 BOUND TO HYDROLYZED METHICILLIN
847	3q6xB	0.5286	4.28	0.132	241	167	CRYSTAL STRUCTURE OF NDM-1 IN COMPLEX WITH HYDROLYZED AMPICILLIN
848	2ynwA	0.5286	3.9	0.132	217	159	GIM-1-2MOL NATIVE. CRYSTAL STRUCTURES OF PSEUDOMONAS AERUGINOSA GIM-1: ACTIVE SITE PLASTICITY IN METALLO-BETA-LACTAMASES
849	6mgyC	0.5285	4.29	0.132	238	167	CRYSTAL STRUCTURE OF THE NEW DELI METALLO BETA LACTAMASE VARIANT 5 FROM KLEBSIELLA PNEUMONIAE
850	5ypkE	0.5285	4.15	0.133	228	166	CRYSTAL STRUCTURE OF NDM-1 BOUND TO HYDROLYZED IMIPENEM REPRESENTING AN EI2 COMPLEX
851	4rm5A	0.5285	4.28	0.12	226	167	STRUCTURAL AND MECHANISTIC INSIGHTS INTO NDM-1 CATALYZED HYDROLYSIS OF CEPHALOSPORINS
852	4ramA	0.5285	4.29	0.132	239	167	CRYSTAL STRUCTURE OF NEW DELHI METALLO-BETA-LACTAMASE-1 MUTANT M67V COMPLEXED WITH HYDROLYZED PENICILLIN G
853	5zgrB	0.5284	4.28	0.126	241	167	CRYSTAL STRUCTURE OF NDM-1 AT PH7.3 (HEPES) IN COMPLEX WITH HYDROLYZED AMPICILLIN
854	5n0iA	0.5284	4.32	0.132	232	167	CRYSTAL STRUCTURE OF NDM-1 IN COMPLEX WITH BETA-MERCAPTOETHANOL - NEW REFINEMENT
855	5n0hA	0.5284	4.28	0.132	233	167	CRYSTAL STRUCTURE OF NDM-1 IN COMPLEX WITH HYDROLYZED MEROPENEM - NEW REFINEMENT
856	5mmdE	0.5284	3.86	0.112	221	161	TMB-1. STRUCTURAL INSIGHTS INTO TMB-1 AND THE ROLE OF RESIDUE 119 AND 228 IN SUBSTRATE AND INHIBITOR BINDING
857	5k4kA	0.5284	4.12	0.139	228	166	DIRECTED EVOLUTIONARY CHANGES IN MBL SUPER FAMILY - NDM-1 ROUND 10 CRYSTAL-4
858	5ev8B	0.5284	3.89	0.126	219	159	CRYSTAL STRUCTURE OF THE METALLO-BETA-LACTAMASE IMP-1 IN COMPLEX WITH THE BISTHIAZOLIDINE INHIBITOR D-CS319
859	4rl2B	0.5284	3.95	0.134	241	164	STRUCTURAL AND MECHANISTIC INSIGHTS INTO NDM-1 CATALYZED HYDROLYSIS OF CEPHALOSPORINS
860	1m2xC	0.5284	3.93	0.161	217	161	CRYSTAL STRUCTURE OF THE METALLO-BETA-LACTAMASE BLAB OF CHRYSEOBACTERIUM MENINGOSEPTICUM IN COMPLEX WITH THE INHIBITOR D- CAPTOPRIL
861	5zgeA	0.5283	4.28	0.126	240	167	CRYSTAL STRUCTURE OF NDM-1 AT PH5.5 (BIS-TRIS) IN COMPLEX WITH HYDROLYZED AMPICILLIN
862	5o2eB	0.5283	4.27	0.126	240	167	CRYSTAL STRUCTURE OF NDM-1 IN COMPLEX WITH HYDROLYZED CEFUROXIME - NEW REFINEMENT
863	5o2eA	0.5283	4.21	0.133	237	166	CRYSTAL STRUCTURE OF NDM-1 IN COMPLEX WITH HYDROLYZED CEFUROXIME - NEW REFINEMENT
864	3sfpC	0.5283	4.31	0.131	231	168	CRYSTAL STRUCTURE OF THE MONO-ZINC-BOUNDFORM OF NEW DELHI METALLO- BETA-LACTAMASE-1 FROM KLEBSIELLA PNEUMONIAE
865	3sfpA	0.5283	4.28	0.132	231	167	CRYSTAL STRUCTURE OF THE MONO-ZINC-BOUNDFORM OF NEW DELHI METALLO- BETA-LACTAMASE-1 FROM KLEBSIELLA PNEUMONIAE
866	5zgpB	0.5282	4.28	0.138	240	167	CRYSTAL STRUCTURE OF NDM-1 AT PH6.2 (BIS-TRIS) IN COMPLEX WITH HYDROLYZED AMPICILLIN
867	5ev6A	0.5282	3.92	0.119	219	160	CRYSTAL STRUCTURE OF THE NATIVE DI-ZINC METALLO-BETA-LACTAMASE IMP-1
868	4rl0B	0.5282	4.27	0.126	239	167	STRUCTURAL AND MECHANISTIC INSIGHTS INTO NDM-1 CATALYZED HYDROLYSIS OF CEPHALOSPORINS
869	4eybA	0.5282	4.28	0.132	241	167	CRYSTAL STRUCTURE OF NDM-1 BOUND TO HYDROLYZED OXACILLIN
870	4exyA	0.5282	4.33	0.132	231	167	CRYSTAL STRUCTURE OF NDM-1 BOUND TO ETHYLENE GLYCOL
871	5ypmG	0.5281	4.16	0.133	228	166	CRYSTAL STRUCTURE OF NDM-1 BOUND TO HYDROLYZED MEROPENEM REPRESENTING AN EI1 COMPLEX
872	5i0pB	0.5281	4.01	0.145	323	165	CRYSTAL STRUCTURE OF A BETA-LACTAMASE DOMAIN PROTEIN FROM BURKHOLDERIA AMBIFARIA
873	4rl0A	0.5281	4.21	0.133	230	166	STRUCTURAL AND MECHANISTIC INSIGHTS INTO NDM-1 CATALYZED HYDROLYSIS OF CEPHALOSPORINS
874	4hl2A	0.5281	4.28	0.132	243	167	NEW DELHI METALLO-BETA-LACTAMASE-1 1.05 A STRUCTURE COMPLEXED WITH HYDROLYZED AMPICILLIN
875	4ey2A	0.5281	4.29	0.132	241	167	CRYSTAL STRUCTURE OF NDM-1 BOUND TO HYDROLYZED METHICILLIN
876	5zj2A	0.528	4.28	0.132	229	167	CRYSTAL STRUCTURE OF NDM-1 IN COMPLEX WITH D-CAPTOPRIL
877	4rm5D	0.528	4.28	0.126	223	167	STRUCTURAL AND MECHANISTIC INSIGHTS INTO NDM-1 CATALYZED HYDROLYSIS OF CEPHALOSPORINS
878	1ztcC	0.528	3.92	0.123	205	162	CRYSTAL STRUCTURE OF A PUTATIVE METALLO-BETA-LACTAMASE (TM0894) FROM THERMOTOGA MARITIMA AT 2.10 A RESOLUTION
879	6c89A	0.5279	4.32	0.125	231	168	NDM-1 BETA-LACTAMASE EXHIBITS DIFFERENTIAL ACTIVE SITE SEQUENCE REQUIREMENTS FOR THE HYDROLYSIS OF PENICILLIN VERSUS CARBAPENEM ANTIBIOTICS
880	5b3rB	0.5279	3.97	0.119	219	160	CRYSTAL STRUCTURE OF METALLO-BETA-LACTAMASE IMP-18 FROM PSEUDOMONAS AERUGINOSA
881	4uamD	0.5279	3.81	0.12	220	158	1.8 ANGSTROM CRYSTAL STRUCTURE OF IMP-1 METALLO-BETA-LACTAMASE WITH A MIXED IRON-ZINC CENTER IN THE ACTIVE SITE
882	4u4lA	0.5279	4.33	0.131	229	168	CRYSTAL STRUCTURE OF THE METALLO-BETA-LACTAMASE NDM-1 IN COMPLEX WITH A BISTHIAZOLIDINE INHIBITOR
883	3sfpD	0.5279	4.2	0.133	232	166	CRYSTAL STRUCTURE OF THE MONO-ZINC-BOUNDFORM OF NEW DELHI METALLO- BETA-LACTAMASE-1 FROM KLEBSIELLA PNEUMONIAE
884	1dd6A	0.5279	3.78	0.127	216	158	IMP-1 METALLO BETA-LACTAMASE FROM PSEUDOMONAS AERUGINOSA IN COMPLEX WITH A MERCAPTOCARBOXYLATE INHIBITOR
885	6mduA	0.5278	4.28	0.126	229	167	CRYSTAL STRUCTURE OF NDM-1 WITH COMPOUND 7
886	5hh4D	0.5278	3.86	0.132	217	159	CRYSTAL STRUCTURE OF METALLO-BETA-LACTAMASE IMP-1 IN COMPLEX WITH A PHOSPHONATE-BASED INHIBITOR
887	4h0dA	0.5278	4.28	0.126	241	167	NEW DELHI METALLO-BETA-LACTAMASE-1 COMPLEXED WITH MN FROM KLEBSIELLA PNEUMONIAE
888	6q2yA	0.5277	4.28	0.132	231	167	CRYSTAL STRUCTURE OF NDM-1 BETA-LACTAMASE IN COMPLEX WITH BROAD SPECTRUM BORONIC INHIBITOR CPD3
889	6d1jA	0.5277	4.22	0.133	229	166	CRYSTAL STRUCTURE OF NDM-1 COMPLEXED WITH COMPOUND 13
890	5i0pA	0.5277	3.96	0.152	322	164	CRYSTAL STRUCTURE OF A BETA-LACTAMASE DOMAIN PROTEIN FROM BURKHOLDERIA AMBIFARIA
891	4wd6B	0.5277	3.72	0.119	214	159	CRYSTAL STRUCTURE OF DIM-1 METALLO-BETA-LACTAMASE
892	6cacD	0.5276	4.3	0.132	231	167	CRYSTAL STRUCTURE OF NDM-1 METALLO-BETA-LACTAMASE HARBORING AN INSERTION OF A PRO RESIDUE IN L3 LOOP
893	5n0hB	0.5276	4.29	0.132	240	167	CRYSTAL STRUCTURE OF NDM-1 IN COMPLEX WITH HYDROLYZED MEROPENEM - NEW REFINEMENT
894	3sfpB	0.5276	4.34	0.131	231	168	CRYSTAL STRUCTURE OF THE MONO-ZINC-BOUNDFORM OF NEW DELHI METALLO- BETA-LACTAMASE-1 FROM KLEBSIELLA PNEUMONIAE
895	6ibsA	0.5275	4.28	0.126	225	167	CRYSTAL STRUCTURE OF NDM-1 BETA-LACTAMASE IN COMPLEX WITH BORONIC INHIBITOR CPD 6
896	4uamA	0.5275	3.82	0.119	220	159	1.8 ANGSTROM CRYSTAL STRUCTURE OF IMP-1 METALLO-BETA-LACTAMASE WITH A MIXED IRON-ZINC CENTER IN THE ACTIVE SITE
897	4hkyB	0.5275	4.31	0.132	241	167	NEW DELHI METALLO-BETA-LACTAMASE-1 COMPLEXED WITH CD AND FAROPENEM
898	6mgzA	0.5274	4.32	0.125	230	168	CRYSTAL STRUCTURE OF THE NEW DELI METALLO BETA LACTAMASE VARIANT 4 FROM KLEBSIELLA PNEUMONIAE
899	6mgxA	0.5274	4.29	0.126	227	167	CRYSTAL STRUCTURE OF THE NEW DELI METALLO BETA LACTAMASE VARIANT 6 KLEBSIELLA PNEUMONIAE
900	5zguA	0.5274	4.29	0.144	239	167	CRYSTAL STRUCTURE OF NDM-1 AT PH7.0 (HEPES) WITH 2 MOLECULES PER ASYMMETRIC UNIT
901	5zgqB	0.5274	3.94	0.134	241	164	CRYSTAL STRUCTURE OF NDM-1 AT PH7.5 (TRIS-HCL
902	4uamC	0.5274	3.93	0.119	220	160	1.8 ANGSTROM CRYSTAL STRUCTURE OF IMP-1 METALLO-BETA-LACTAMASE WITH A MIXED IRON-ZINC CENTER IN THE ACTIVE SITE
903	6mh0A	0.5273	4.17	0.132	229	167	CRYSTAL STRUCTURE OF THE NEW DELI METALLO BETA LACTAMASE VARIANT 3 FROM KLEBSIELLA PNEUMONIAE
904	6mgyB	0.5273	4.29	0.132	226	167	CRYSTAL STRUCTURE OF THE NEW DELI METALLO BETA LACTAMASE VARIANT 5 FROM KLEBSIELLA PNEUMONIAE
905	6d1hA	0.5273	4.27	0.132	229	167	CRYSTAL STRUCTURE OF NDM-1 COMPLEXED WITH COMPOUND 11
906	5zjcA	0.5273	4.33	0.125	228	168	CRYSTAL STRUCTURE OF NDM-1 IN COMPLEX WITH D-CAPTOPRIL DERIVATIVE CY41
907	5y5bA	0.5273	3.94	0.119	221	160	CRYSTAL STRUCTURE OF IMP-1 METALLO-BETA-LACTAMASE
908	4rawB	0.5273	3.95	0.134	241	164	CRYSTAL STRUCTURE OF NEW DELHI METALLO-BETA-LACTAMASE-1 MUTANT M67V COMPLEXED WITH HYDROLYZED AMPICILLIN
909	4eylB	0.5273	4.29	0.132	240	167	CRYSTAL STRUCTURE OF NDM-1 BOUND TO HYDROLYZED MEROPENEM
910	6efjA	0.5272	4.27	0.126	229	167	CRYSTAL STRUCTURE OF NDM-1 WITH COMPOUND 9
911	5zr8E	0.5272	4.28	0.132	231	167	CRYSTAL STRUCTURE OF NDM-1 METALLO-BETA-LACTAMASE
912	5zgpA	0.5272	3.94	0.134	241	164	CRYSTAL STRUCTURE OF NDM-1 AT PH6.2 (BIS-TRIS) IN COMPLEX WITH HYDROLYZED AMPICILLIN
913	4c1gB	0.5272	3.86	0.132	217	159	CRYSTAL STRUCTURE OF THE METALLO-BETA-LACTAMASE IMP-1 WITH D-CAPTOPRIL
914	3wxcB	0.5272	3.92	0.126	216	159	CRYSTAL STRUCTURE OF IMP-1 METALLO-BETA-LACTAMASE COMPLEXED WITH A 3- AMINOPHTALIC ACID INHIBITOR
915	3spuE	0.5272	4.31	0.132	227	167	APO NDM-1 CRYSTAL STRUCTURE
916	3q6xA	0.5272	3.94	0.134	241	164	CRYSTAL STRUCTURE OF NDM-1 IN COMPLEX WITH HYDROLYZED AMPICILLIN
917	3knrC	0.5272	4.23	0.135	213	163	BACILLUS CEREUS METALLO-BETA-LACTAMASE CYS221ASP MUTANT 1 MM ZN(II)
918	6cacC	0.5271	4.3	0.132	234	167	CRYSTAL STRUCTURE OF NDM-1 METALLO-BETA-LACTAMASE HARBORING AN INSERTION OF A PRO RESIDUE IN L3 LOOP
919	5ypiH	0.5271	4.16	0.133	228	166	CRYSTAL STRUCTURE OF NDM-1 BOUND TO HYDROLYZED IMIPENEM REPRESENTING AN EI1 COMPLEX
920	5n0iB	0.5271	4.29	0.126	240	167	CRYSTAL STRUCTURE OF NDM-1 IN COMPLEX WITH BETA-MERCAPTOETHANOL - NEW REFINEMENT
921	4hl1A	0.5271	3.95	0.134	238	164	CRYSTAL STRUCTURE OF NEW DELHI METALLO-BETA-LACTAMASE-1 COMPLEXED WITH CD AND AMPICILLIN
922	4exyB	0.5271	4.28	0.126	239	167	CRYSTAL STRUCTURE OF NDM-1 BOUND TO ETHYLENE GLYCOL
923	6ex7B	0.527	4.3	0.126	241	167	CRYSTAL STRUCTURE OF NDM-1 METALLO-BETA-LACTAMASE IN COMPLEX WITH CD IONS AND A HYDROLYZED BETA-LACTAM LIGAND - NEW REFINEMENT
924	6cacA	0.527	4.3	0.132	234	167	CRYSTAL STRUCTURE OF NDM-1 METALLO-BETA-LACTAMASE HARBORING AN INSERTION OF A PRO RESIDUE IN L3 LOOP
925	4ubqA	0.527	3.68	0.134	218	157	CRYSTAL STRUCTURE OF IMP-2 METALLO-BETA-LACTAMASE FROM ACINETOBACTER SPP.
926	3rkkA	0.527	4.22	0.139	227	166	CRYSTAL STRUCTURE OF NEW DELHI METALLO-BETA-LACTAMASE-1 FROM KLEBSIELLA PNEUMONIAE
927	3rkjA	0.527	4.23	0.139	226	166	CRYSTAL STRUCTURE OF NEW DELHI METALLO-BETA-LACTAMASE-1 FROM KLEBSIELLA PNUEUMONIAE
928	6ex7A	0.5269	4.31	0.132	240	167	CRYSTAL STRUCTURE OF NDM-1 METALLO-BETA-LACTAMASE IN COMPLEX WITH CD IONS AND A HYDROLYZED BETA-LACTAM LIGAND - NEW REFINEMENT
929	5yplA	0.5269	4.27	0.132	229	167	CRYSTAL STRUCTURE OF NDM-1 BOUND TO HYDROLYZED IMIPENEM REPRESENTING AN EP COMPLEX
930	1vgnA	0.5269	3.9	0.126	217	159	STRUCTURE-BASED DESIGN OF THE IRREVERSIBLE INHIBITORS TO METALLO--LACTAMASE (IMP-1)
931	5ypkG	0.5268	4.17	0.133	229	166	CRYSTAL STRUCTURE OF NDM-1 BOUND TO HYDROLYZED IMIPENEM REPRESENTING AN EI2 COMPLEX
932	4u4lB	0.5268	4.35	0.131	231	168	CRYSTAL STRUCTURE OF THE METALLO-BETA-LACTAMASE NDM-1 IN COMPLEX WITH A BISTHIAZOLIDINE INHIBITOR
933	4rm5B	0.5268	4.23	0.127	222	166	STRUCTURAL AND MECHANISTIC INSIGHTS INTO NDM-1 CATALYZED HYDROLYSIS OF CEPHALOSPORINS
934	4rbsB	0.5268	4.3	0.132	241	167	CRYSTAL STRUCTURE OF NEW DELHI METALLO-BETA-LACTAMASE-1 IN THE COMPLEX WITH HYDROLYZED MEROPENEM
935	4eyfA	0.5268	3.95	0.134	241	164	CRYSTAL STRUCTURE OF NDM-1 BOUND TO HYDROLYZED BENZYLPENICILLIN
936	3pg4A	0.5268	4.32	0.131	230	168	THE CRYSTAL STRUCTURE OF NEW DELHI METALLO-BETA LACTAMASE (NDM-1)
937	2ynuA	0.5268	3.71	0.145	217	159	APO GIM-1 WITH 2MOL. CRYSTAL STRUCTURES OF PSEUDOMONAS AERUGINOSA GIM-1: ACTIVE SITE PLASTICITY IN METALLO-BETA-LACTAMASES
938	1wupC	0.5268	3.87	0.107	217	159	CRYSTAL STRUCTURE OF METALLO-BETA-LACTAMASE IMP-1 MUTANT (D81E)
939	5o2fB	0.5267	4.28	0.138	243	167	CRYSTAL STRUCTURE OF NDM-1 IN COMPLEX WITH HYDROLYZED AMPICILLIN - NEW REFINEMENT
940	5acqB	0.5267	3.66	0.134	216	157	W228A-INVESTIGATION OF THE IMPACT FROM RESIDUES W228 AND Y233 IN THE METALLO-BETA-LACTAMASE GIM-1
941	4rbsA	0.5267	4.35	0.125	231	168	CRYSTAL STRUCTURE OF NEW DELHI METALLO-BETA-LACTAMASE-1 IN THE COMPLEX WITH HYDROLYZED MEROPENEM
942	4hl2B	0.5267	3.96	0.134	242	164	NEW DELHI METALLO-BETA-LACTAMASE-1 1.05 A STRUCTURE COMPLEXED WITH HYDROLYZED AMPICILLIN
943	5ew0B	0.5266	4.07	0.118	228	161	CRYSTAL STRUCTURE OF THE METALLO-BETA-LACTAMASE SFH-I IN COMPLEX WITH THE BISTHIAZOLIDINE INHIBITOR L-CS319
944	4wd6A	0.5266	3.76	0.112	219	160	CRYSTAL STRUCTURE OF DIM-1 METALLO-BETA-LACTAMASE
945	4c1fB	0.5266	3.91	0.125	217	160	CRYSTAL STRUCTURE OF THE METALLO-BETA-LACTAMASE IMP-1 WITH L-CAPTOPRIL
946	3spuA	0.5266	4.27	0.132	228	167	APO NDM-1 CRYSTAL STRUCTURE
947	1ddkA	0.5266	3.8	0.127	220	158	CRYSTAL STRUCTURE OF IMP-1 METALLO BETA-LACTAMASE FROM PSEUDOMONAS AERUGINOSA
948	6d1aA	0.5265	4.33	0.125	229	168	CRYSTAL STRUCTURE OF NDM-1 COMPLEXED WITH COMPOUND 1
949	5nbkA	0.5265	4.34	0.125	237	168	NDM-1 METALLO-BETA-LACTAMASE: A PARSIMONIOUS INTERPRETATION OF THE DIFFRACTION DATA
950	5jqjA	0.5265	4.08	0.139	228	165	DIRECTED EVOLUTIONARY CHANGES IN MBL SUPER FAMILY - NDM-1 ROUND 10 CRYSTAL-1
951	6ibvA	0.5264	3.96	0.134	227	164	CRYSTAL STRUCTURE OF NDM-1 BETA-LACTAMASE IN COMPLEX WITH BROAD SPECTRUM BORONIC INHIBITOR CPD 1
952	6cacB	0.5264	4.35	0.132	229	167	CRYSTAL STRUCTURE OF NDM-1 METALLO-BETA-LACTAMASE HARBORING AN INSERTION OF A PRO RESIDUE IN L3 LOOP
953	5ypmH	0.5264	4.19	0.133	228	166	CRYSTAL STRUCTURE OF NDM-1 BOUND TO HYDROLYZED MEROPENEM REPRESENTING AN EI1 COMPLEX
954	5ypiF	0.5264	4.16	0.139	228	166	CRYSTAL STRUCTURE OF NDM-1 BOUND TO HYDROLYZED IMIPENEM REPRESENTING AN EI1 COMPLEX
955	5a5zC	0.5264	4.3	0.138	236	167	APPROVED DRUGS CONTAINING THIOLS AS INHIBITORS OF METALLO- BETA-LACTAMASES: STRATEGY TO COMBAT MULTIDRUG-RESISTANT BACTERIA
956	4hkyA	0.5264	3.83	0.142	228	162	NEW DELHI METALLO-BETA-LACTAMASE-1 COMPLEXED WITH CD AND FAROPENEM
957	4eyfB	0.5264	3.97	0.134	241	164	CRYSTAL STRUCTURE OF NDM-1 BOUND TO HYDROLYZED BENZYLPENICILLIN
958	5zgvA	0.5263	4.2	0.132	239	167	CRYSTAL STRUCTURE OF NDM-1 AT PH8.0 (TRIS) WITH 2 MOLECULES PER ASYMMETRIC UNIT
959	5zgtA	0.5263	4.2	0.132	239	167	CRYSTAL STRUCTURE OF NDM-1 AT PH7.5 (HEPES) WITH 2 MOLECULES PER ASYMMETRIC UNIT
960	4zejA	0.5263	3.76	0.112	219	160	CRYSTAL STRUCTURE OF DIM-1 METALLO-BETA-LACTAMASE EXPOSED TO CEFTAZIDIME
961	4tyfA	0.5263	4.2	0.132	230	167	STRUCTURE OF A METALLO-BETA-LACTAMASE
962	4exsB	0.5263	4.27	0.139	231	166	CRYSTAL STRUCTURE OF NDM-1 BOUND TO L-CAPTOPRIL
963	3q6vA	0.5263	4.08	0.118	228	161	CRYSTAL STRUCTURE OF SERRATIA FONTICOLA SFH-I: GLYCEROL COMPLEX
964	2yntA	0.5263	3.77	0.132	221	159	GIM-1-3MOL NATIVE. CRYSTAL STRUCTURES OF PSEUDOMONAS AERUGINOSA GIM-1: ACTIVE SITE PLASTICITY IN METALLO-BETA-LACTAMASES
965	6mgxB	0.5262	3.99	0.134	227	164	CRYSTAL STRUCTURE OF THE NEW DELI METALLO BETA LACTAMASE VARIANT 6 KLEBSIELLA PNEUMONIAE
966	6c89B	0.5262	3.97	0.134	227	164	NDM-1 BETA-LACTAMASE EXHIBITS DIFFERENTIAL ACTIVE SITE SEQUENCE REQUIREMENTS FOR THE HYDROLYSIS OF PENICILLIN VERSUS CARBAPENEM ANTIBIOTICS
967	4u4lD	0.5262	4.31	0.132	224	167	CRYSTAL STRUCTURE OF THE METALLO-BETA-LACTAMASE NDM-1 IN COMPLEX WITH A BISTHIAZOLIDINE INHIBITOR
968	4exsA	0.5262	4.33	0.125	239	168	CRYSTAL STRUCTURE OF NDM-1 BOUND TO L-CAPTOPRIL
969	3knsC	0.5262	4.27	0.128	213	164	BACILLUS CEREUS METALLO-BETA-LACTAMASE CYS221ASP MUTANT 20 MM ZN(II)
970	6q2yB	0.5261	4.34	0.125	229	168	CRYSTAL STRUCTURE OF NDM-1 BETA-LACTAMASE IN COMPLEX WITH BROAD SPECTRUM BORONIC INHIBITOR CPD3
971	5yplB	0.5261	4.35	0.125	229	168	CRYSTAL STRUCTURE OF NDM-1 BOUND TO HYDROLYZED IMIPENEM REPRESENTING AN EP COMPLEX
972	4tzfA	0.526	4.27	0.138	229	167	STRUCTURE OF METALLO-BETA LACTAMASE
973	1dd6B	0.526	3.93	0.126	217	159	IMP-1 METALLO BETA-LACTAMASE FROM PSEUDOMONAS AERUGINOSA IN COMPLEX WITH A MERCAPTOCARBOXYLATE INHIBITOR
974	4u4lC	0.5259	4.3	0.138	223	167	CRYSTAL STRUCTURE OF THE METALLO-BETA-LACTAMASE NDM-1 IN COMPLEX WITH A BISTHIAZOLIDINE INHIBITOR
975	3spuB	0.5259	3.97	0.134	238	164	APO NDM-1 CRYSTAL STRUCTURE
976	1jjeB	0.5259	3.87	0.139	221	158	IMP-1 METALLO BETA-LACTAMASE FROM PSEUDOMONAS AERUGINOSA IN COMPLEX WITH A BIARYL SUCCINIC ACID INHIBITOR (11)
977	6mgyD	0.5258	4.35	0.125	229	168	CRYSTAL STRUCTURE OF THE NEW DELI METALLO BETA LACTAMASE VARIANT 5 FROM KLEBSIELLA PNEUMONIAE
978	5zgwA	0.5258	4.21	0.132	229	167	CRYSTAL STRUCTURE OF NDM-1 AT PH7.5 WITH 1 MOLECULE PER ASYMMETRIC UNIT (CRYSTALLIZED AT SUCCINATE PH5.5 AND SOAKED AT SUCCINATE PH7.5)
979	5zguB	0.5258	4.29	0.132	241	167	CRYSTAL STRUCTURE OF NDM-1 AT PH7.0 (HEPES) WITH 2 MOLECULES PER ASYMMETRIC UNIT
980	5ewaA	0.5258	3.92	0.125	219	160	CRYSTAL STRUCTURE OF THE METALLO-BETA-LACTAMASE IMP-1 IN COMPLEX WITH THE BISTHIAZOLIDINE INHIBITOR L-VC26
981	3q6vB	0.5258	4.08	0.124	228	161	CRYSTAL STRUCTURE OF SERRATIA FONTICOLA SFH-I: GLYCEROL COMPLEX
982	3knsA	0.5258	3.92	0.151	214	159	BACILLUS CEREUS METALLO-BETA-LACTAMASE CYS221ASP MUTANT 20 MM ZN(II)
983	6c89C	0.5257	4.17	0.139	228	166	NDM-1 BETA-LACTAMASE EXHIBITS DIFFERENTIAL ACTIVE SITE SEQUENCE REQUIREMENTS FOR THE HYDROLYSIS OF PENICILLIN VERSUS CARBAPENEM ANTIBIOTICS
984	5ypmF	0.5257	4.21	0.126	228	167	CRYSTAL STRUCTURE OF NDM-1 BOUND TO HYDROLYZED MEROPENEM REPRESENTING AN EI1 COMPLEX
985	4c1cA	0.5257	4.18	0.13	218	162	CRYSTAL STRUCTURE OF THE METALLO-BETA-LACTAMASE BCII WITH D-CAPTOPRIL
986	3sd9B	0.5257	4.09	0.124	229	161	CRYSTAL STRUCTURE OF SERRATIA FONTICOLA SFH-I: SOURCE OF THE NUCLEOPHILE IN THE CATALYTIC MECHANISM OF MONO-ZINC METALLO-BETA- LACTAMASES
987	1wuoB	0.5257	3.95	0.112	218	160	CRYSTAL STRUCTURE OF METALLO-BETA-LACTAMASE IMP-1 MUTANT (D81A)
988	1bvtA	0.5257	4.17	0.136	221	162	METALLO-BETA-LACTAMASE FROM BACILLUS CEREUS 569/H/9
989	5ypkD	0.5256	4.19	0.133	229	166	CRYSTAL STRUCTURE OF NDM-1 BOUND TO HYDROLYZED IMIPENEM REPRESENTING AN EI2 COMPLEX
990	5ew0A	0.5256	4.07	0.124	228	161	CRYSTAL STRUCTURE OF THE METALLO-BETA-LACTAMASE SFH-I IN COMPLEX WITH THE BISTHIAZOLIDINE INHIBITOR L-CS319
991	4tzeA	0.5256	4.19	0.132	230	167	STRUCTURE OF METALLO-BETA-LACTAMASE
992	1wupB	0.5256	3.95	0.112	216	160	CRYSTAL STRUCTURE OF METALLO-BETA-LACTAMASE IMP-1 MUTANT (D81E)
993	4eylA	0.5255	4.2	0.132	231	167	CRYSTAL STRUCTURE OF NDM-1 BOUND TO HYDROLYZED MEROPENEM
994	4d1uA	0.5255	4.01	0.123	226	163	A D120A MUTANT OF VIM-7 FROM PSEUDOMONAS AERUGINOSA
995	3rkkB	0.5255	4.25	0.139	226	166	CRYSTAL STRUCTURE OF NEW DELHI METALLO-BETA-LACTAMASE-1 FROM KLEBSIELLA PNEUMONIAE
996	1wupD	0.5255	3.86	0.113	217	159	CRYSTAL STRUCTURE OF METALLO-BETA-LACTAMASE IMP-1 MUTANT (D81E)
997	6d1dA	0.5254	4.22	0.126	229	167	CRYSTAL STRUCTURE OF NDM-1 COMPLEXED WITH COMPOUND 6
998	5ypnB	0.5254	4.09	0.139	228	165	CRYSTAL STRUCTURE OF NDM-1 BOUND TO HYDROLYZED MEROPENEM REPRESENTING AN EI2 COMPLEX
999	5ypkC	0.5254	4.18	0.139	228	166	CRYSTAL STRUCTURE OF NDM-1 BOUND TO HYDROLYZED IMIPENEM REPRESENTING AN EI2 COMPLEX
1000	5ypiB	0.5254	3.9	0.135	228	163	CRYSTAL STRUCTURE OF NDM-1 BOUND TO HYDROLYZED IMIPENEM REPRESENTING AN EI1 COMPLEX
1001	5xp9A	0.5254	4.09	0.139	228	165	CRYSTAL STRUCTURE OF BISMUTH BOUND NDM-1
1002	3srxB	0.5254	4.24	0.133	229	166	NEW DELHI METALLO-BETA-LACTAMASE-1 COMPLEXED WITH CD
1003	6d1cA	0.5253	4.21	0.126	229	167	CRYSTAL STRUCTURE OF NDM-1 COMPLEXED WITH COMPOUND 3
1004	5nbkC	0.5253	4.2	0.139	226	166	NDM-1 METALLO-BETA-LACTAMASE: A PARSIMONIOUS INTERPRETATION OF THE DIFFRACTION DATA
1005	5a5zA	0.5253	4.3	0.138	236	167	APPROVED DRUGS CONTAINING THIOLS AS INHIBITORS OF METALLO- BETA-LACTAMASES: STRATEGY TO COMBAT MULTIDRUG-RESISTANT BACTERIA
1006	4c1fA	0.5253	3.9	0.132	219	159	CRYSTAL STRUCTURE OF THE METALLO-BETA-LACTAMASE IMP-1 WITH L-CAPTOPRIL
1007	3wxcA	0.5253	3.95	0.119	217	160	CRYSTAL STRUCTURE OF IMP-1 METALLO-BETA-LACTAMASE COMPLEXED WITH A 3- AMINOPHTALIC ACID INHIBITOR
1008	3sd9A	0.5253	4.09	0.124	230	161	CRYSTAL STRUCTURE OF SERRATIA FONTICOLA SFH-I: SOURCE OF THE NUCLEOPHILE IN THE CATALYTIC MECHANISM OF MONO-ZINC METALLO-BETA- LACTAMASES
1009	2nzfA	0.5253	3.69	0.159	215	157	STRUCTURE OF BETA-LACTAMASE II FROM BACILLUS CEREUS. R121H C221S DOUBLE MUTANT. SPACE GROUP C2.
1010	6mgzB	0.5252	4.1	0.139	228	165	CRYSTAL STRUCTURE OF THE NEW DELI METALLO BETA LACTAMASE VARIANT 4 FROM KLEBSIELLA PNEUMONIAE
1011	6d1kA	0.5252	4.2	0.132	229	167	CRYSTAL STRUCTURE OF NDM-1 COMPLEXED WITH COMPOUND 14
1012	6d1gA	0.5252	4.21	0.132	229	167	CRYSTAL STRUCTURE OF NDM-1 COMPLEXED WITH COMPOUND 9
1013	6d1fA	0.5252	4.2	0.132	229	167	CRYSTAL STRUCTURE OF NDM-1 COMPLEXED WITH COMPOUND 8
1014	6d1eA	0.5252	4.21	0.132	229	167	CRYSTAL STRUCTURE OF NDM-1 COMPLEXED WITH COMPOUND 7
1015	5zj8A	0.5252	4.2	0.132	229	167	CRYSTAL STRUCTURE OF NDM-1 IN COMPLEX WITH D-CAPTOPRIL DERIVATIVE CY32
1016	5zj1A	0.5252	4.2	0.132	229	167	CRYSTAL STRUCTURE OF NDM-1 IN COMPLEX WITH D-CAPTOPRIL DERIVATIVE CYT- 14
1017	5zioA	0.5252	3.89	0.135	227	163	CRYSTAL STRUCTURE OF NDM-1 IN COMPLEX WITH L-CAPTOPRIL
1018	5actB	0.5252	3.67	0.139	217	158	W228S-INVESTIGATION OF THE IMPACT FROM RESIDUES W228 AND Y233 IN THE METALLO-BETA-LACTAMASE GIM-1
1019	2zo4A	0.5252	4.16	0.144	301	167	CRYSTAL STRUCTURE OF METALLO-BETA-LACTAMASE FAMILY PROTEIN TTHA1429 FROM THERMUS THERMOPHILUS HB8
1020	6ibsB	0.5251	4.2	0.139	228	166	CRYSTAL STRUCTURE OF NDM-1 BETA-LACTAMASE IN COMPLEX WITH BORONIC INHIBITOR CPD 6
1021	5zj7A	0.5251	4.21	0.132	229	167	CRYSTAL STRUCTURE OF NDM-1 IN COMPLEX WITH D-CAPTOPRIL DERIVATIVE CY22
1022	5zh1B	0.5251	4.2	0.132	241	167	CRYSTAL STRUCTURE OF NDM-1 AT PH7.5 (IMIDAZOLE) WITH 2 MOLECULES PER ASYMMETRIC UNIT
1023	1vgnB	0.5251	3.94	0.119	218	160	STRUCTURE-BASED DESIGN OF THE IRREVERSIBLE INHIBITORS TO METALLO--LACTAMASE (IMP-1)
1024	6d1iA	0.525	4	0.14	229	164	CRYSTAL STRUCTURE OF NDM-1 COMPLEXED WITH COMPOUND 12
1025	5ypkA	0.525	4.22	0.132	228	167	CRYSTAL STRUCTURE OF NDM-1 BOUND TO HYDROLYZED IMIPENEM REPRESENTING AN EI2 COMPLEX
1026	5wihA	0.525	4.18	0.139	229	166	STRUCTURE OF NEW DELHI METALLO-BETA-LACTAMASE 12 (NDM-12)
1027	5acpB	0.525	3.67	0.139	216	158	W228R-INVESTIGATION OF THE IMPACT FROM RESIDUES W228 AND Y233 IN THE METALLO-BETA-LACTAMASE GIM-1
1028	3spuC	0.525	4.2	0.139	228	166	APO NDM-1 CRYSTAL STRUCTURE
1029	6q30A	0.5249	4.13	0.133	229	166	CRYSTAL STRUCTURE OF NDM-1 BETA-LACTAMASE IN COMPLEX WITH BORONIC INHIBITOR CPD 5
1030	5zgtB	0.5249	4.2	0.132	241	167	CRYSTAL STRUCTURE OF NDM-1 AT PH7.5 (HEPES) WITH 2 MOLECULES PER ASYMMETRIC UNIT
1031	5ypmD	0.5249	4.23	0.132	229	167	CRYSTAL STRUCTURE OF NDM-1 BOUND TO HYDROLYZED MEROPENEM REPRESENTING AN EI1 COMPLEX
1032	5jmxA	0.5249	4.1	0.13	217	161	CRYSTAL STRUCTURE OF BCII METALLO-BETA-LACTAMASE IN COMPLEX WITH DZ- 305
1033	5acsB	0.5249	4.05	0.125	217	160	Y233A-INVESTIGATION OF THE IMPACT FROM RESIDUES W228 AND Y233 IN THE METALLO-BETA-LACTAMASE GIM-1
1034	1mqoA	0.5249	3.73	0.146	221	158	METALLO-BETA-LACTAMASE BCII CD SUBSTITUTED FROM BACILLUS CEREUS AT 1.35 ANGSTROMS RESOLUTION
1035	6eweA	0.5248	4.12	0.137	218	161	CRYSTAL STRUCTURE OF BCII METALLO-BETA-LACTAMASE IN COMPLEX WITH DZ- 308
1036	5zgvB	0.5248	4.21	0.132	241	167	CRYSTAL STRUCTURE OF NDM-1 AT PH8.0 (TRIS) WITH 2 MOLECULES PER ASYMMETRIC UNIT
1037	1wuoD	0.5248	3.95	0.112	218	160	CRYSTAL STRUCTURE OF METALLO-BETA-LACTAMASE IMP-1 MUTANT (D81A)
1038	6q30B	0.5247	4.08	0.139	227	165	CRYSTAL STRUCTURE OF NDM-1 BETA-LACTAMASE IN COMPLEX WITH BORONIC INHIBITOR CPD 5
1039	6ibvB	0.5247	4.2	0.139	228	166	CRYSTAL STRUCTURE OF NDM-1 BETA-LACTAMASE IN COMPLEX WITH BROAD SPECTRUM BORONIC INHIBITOR CPD 1
1040	5ypmB	0.5247	4.19	0.139	228	166	CRYSTAL STRUCTURE OF NDM-1 BOUND TO HYDROLYZED MEROPENEM REPRESENTING AN EI1 COMPLEX
1041	4tzbA	0.5247	4.26	0.133	231	166	STRUCTURE OF NDM-METALLO-BETA-LACTAMASE
1042	3knrA	0.5247	3.99	0.15	214	160	BACILLUS CEREUS METALLO-BETA-LACTAMASE CYS221ASP MUTANT 1 MM ZN(II)
1043	1wuoA	0.5247	3.95	0.112	218	160	CRYSTAL STRUCTURE OF METALLO-BETA-LACTAMASE IMP-1 MUTANT (D81A)
1044	6d1bA	0.5246	4.22	0.126	229	167	CRYSTAL STRUCTURE OF NDM-1 COMPLEXED WITH COMPOUND 2
1045	3rkjB	0.5246	4.26	0.139	226	166	CRYSTAL STRUCTURE OF NEW DELHI METALLO-BETA-LACTAMASE-1 FROM KLEBSIELLA PNUEUMONIAE
1046	6cqsA	0.5245	4.2	0.129	242	163	SEDIMINISPIROCHAETA SMARAGDINAE SPS-1 METALLO-BETA-LACTAMASE
1047	4gyuA	0.5245	4.04	0.127	241	165	CRYSTAL STRUCTURE OF NEW DELHI METALLO-BETA-LACTAMASE-1 A121F MUTANT FROM KLEBSIELLA PNEUMONIAE
1048	3i0vA	0.5245	4.24	0.135	210	163	BACILLUS CEREUS METALLO-BETA-LACTAMASE: APO FORM
1049	2uyxA	0.5245	4.13	0.123	218	162	METALLO-BETA-LACTAMASE (1BC2) SINGLE POINT MUTANT D120S
1050	1m2xB	0.5245	4.07	0.133	219	165	CRYSTAL STRUCTURE OF THE METALLO-BETA-LACTAMASE BLAB OF CHRYSEOBACTERIUM MENINGOSEPTICUM IN COMPLEX WITH THE INHIBITOR D- CAPTOPRIL
1051	5ypkH	0.5244	4.3	0.138	228	167	CRYSTAL STRUCTURE OF NDM-1 BOUND TO HYDROLYZED IMIPENEM REPRESENTING AN EI2 COMPLEX
1052	5ypiA	0.5244	4.2	0.139	228	166	CRYSTAL STRUCTURE OF NDM-1 BOUND TO HYDROLYZED IMIPENEM REPRESENTING AN EI1 COMPLEX
1053	2nypA	0.5244	3.71	0.166	215	157	STRUCTURE OF BETA-LACTAMASE II FROM BACILLUS CEREUS. R121H C221D DOBLE MUTANT WITH TWO ZINC IONS.
1054	1wuoC	0.5244	3.96	0.112	218	160	CRYSTAL STRUCTURE OF METALLO-BETA-LACTAMASE IMP-1 MUTANT (D81A)
1055	4tytA	0.5243	4.11	0.137	218	161	CRYSTAL STRUCTURE OF BCII METALLO-BETA-LACTAMASE IN COMPLEX WITH ML302F
1056	3sblA	0.5243	4.36	0.137	232	168	CRYSTAL STRUCTURE OF NEW DELHI METAL-BETA-LACTAMASE-1 FROM KLEBSIELLA PNEUMONIAE
1057	4tzeB	0.5242	4.21	0.132	229	167	STRUCTURE OF METALLO-BETA-LACTAMASE
1058	4nq7A	0.5242	3.64	0.147	218	156	BACILLUS CEREUS ZN-DEPENDENT METALLO-BETA-LACTAMASE AT PH 7 COMPLEXED WITH COMPOUND D-VC26
1059	3i11A	0.5242	4.27	0.135	215	163	COBALT-SUBSTITUTED METALLO-BETA-LACTAMASE FROM BACILLUS CEREUS
1060	5zr8A	0.5241	4.21	0.132	229	167	CRYSTAL STRUCTURE OF NDM-1 METALLO-BETA-LACTAMASE
1061	5ypkF	0.5241	4.1	0.139	228	165	CRYSTAL STRUCTURE OF NDM-1 BOUND TO HYDROLYZED IMIPENEM REPRESENTING AN EI2 COMPLEX
1062	5wigA	0.5241	4.22	0.126	229	167	STRUCTURE OF NEW DELHI METALLO-BETA-LACTAMASE 4 (NDM-4)
1063	5ewaD	0.5241	3.82	0.133	219	158	CRYSTAL STRUCTURE OF THE METALLO-BETA-LACTAMASE IMP-1 IN COMPLEX WITH THE BISTHIAZOLIDINE INHIBITOR L-VC26
1064	5zgyA	0.524	4.15	0.133	229	166	CRYSTAL STRUCTURE OF NDM-1 AT PH7.5 (BIS-TRIS) WITH 1 MOLECULE PER ASYMMETRIC UNIT
1065	3zr9A	0.524	4.38	0.131	231	168	STRUCTURE OF NEW DELHI METALLO-BETA-LACTAMASE 1 (NDM-1)
1066	1jjeA	0.524	3.92	0.112	220	161	IMP-1 METALLO BETA-LACTAMASE FROM PSEUDOMONAS AERUGINOSA IN COMPLEX WITH A BIARYL SUCCINIC ACID INHIBITOR (11)
1067	1dxkA	0.524	4.29	0.135	221	163	METALLO-BETA-LACTAMASE FROM BACILLUS CEREUS 569/H/9 C168S MUTANT
1068	6f2nA	0.5239	4.35	0.134	219	164	CRYSTAL STRUCTURE OF BCII METALLO-BETA-LACTAMASE IN COMPLEX WITH KDU197
1069	5zgxA	0.5239	4.15	0.133	229	166	CRYSTAL STRUCTURE OF NDM-1 AT PH7.5 (SUCCINATE) WITH 1 MOLECULE PER ASYMMETRIC UNIT
1070	5ypnA	0.5239	4.11	0.139	228	165	CRYSTAL STRUCTURE OF NDM-1 BOUND TO HYDROLYZED MEROPENEM REPRESENTING AN EI2 COMPLEX
1071	5ypkB	0.5239	4.24	0.132	228	167	CRYSTAL STRUCTURE OF NDM-1 BOUND TO HYDROLYZED IMIPENEM REPRESENTING AN EI2 COMPLEX
1072	5ypiG	0.5239	4.23	0.126	228	167	CRYSTAL STRUCTURE OF NDM-1 BOUND TO HYDROLYZED IMIPENEM REPRESENTING AN EI1 COMPLEX
1073	5xp6A	0.5239	4.15	0.133	229	166	NATIVE STRUCTURE OF NDM-1 CRYSTALLIZED AT PH5.5
1074	5hh4B	0.5239	3.98	0.117	222	162	CRYSTAL STRUCTURE OF METALLO-BETA-LACTAMASE IMP-1 IN COMPLEX WITH A PHOSPHONATE-BASED INHIBITOR
1075	5hh4A	0.5239	3.89	0.112	218	161	CRYSTAL STRUCTURE OF METALLO-BETA-LACTAMASE IMP-1 IN COMPLEX WITH A PHOSPHONATE-BASED INHIBITOR
1076	5ewaB	0.5239	3.93	0.112	219	161	CRYSTAL STRUCTURE OF THE METALLO-BETA-LACTAMASE IMP-1 IN COMPLEX WITH THE BISTHIAZOLIDINE INHIBITOR L-VC26
1077	4d1vA	0.5239	4.01	0.135	227	163	A F218Y MUTANT OF VIM-7 FROM PSEUDOMONAS AERUGINOSA
1078	3i14A	0.5239	4.25	0.135	215	163	COBALT-SUBSTITUTED METALLO-BETA-LACTAMASE FROM BACILLUS CEREUS: RESIDUE CYS168 PARTIALLY OXIDIZED
1079	6frmF	0.5238	3.94	0.164	395	159	CRYSTAL STRUCTURE OF COENZYME F420H2 OXIDASE (FPRA) CO-CRYSTALLIZED WITH 10 MM TB-XO4
1080	5zgzA	0.5238	4.15	0.133	228	166	CRYSTAL STRUCTURE OF NDM-1 AT PH7.5 (IMIDAZOLE) WITH 1 MOLECULE PER ASYMMETRIC UNIT
1081	5n55C	0.5238	4.11	0.14	227	164	MONO-ZINC VIM-5 METALLO-BETA-LACTAMASE IN COMPLEX WITH (1-CHLORO-4- HYDROXYISOQUINOLINE-3-CARBONYL)-L-TRYPTOPHAN (COMPOUND 2)
1082	5a87B	0.5238	4.16	0.152	234	164	CRYSTAL STRUCTURE OF THE METALLO-BETA-LACTAMASE VIM-5
1083	4rm5C	0.5238	4.13	0.127	223	165	STRUCTURAL AND MECHANISTIC INSIGHTS INTO NDM-1 CATALYZED HYDROLYSIS OF CEPHALOSPORINS
1084	5zgiA	0.5237	4.15	0.133	228	166	CRYSTAL STRUCTURE OF NDM-1 AT PH6.5 (SUCCINATE) WITH 1 MOLECULE PER ASYMMETRIC UNIT
1085	4uamB	0.5237	3.9	0.106	220	160	1.8 ANGSTROM CRYSTAL STRUCTURE OF IMP-1 METALLO-BETA-LACTAMASE WITH A MIXED IRON-ZINC CENTER IN THE ACTIVE SITE
1086	1m2xD	0.5237	4.01	0.128	219	164	CRYSTAL STRUCTURE OF THE METALLO-BETA-LACTAMASE BLAB OF CHRYSEOBACTERIUM MENINGOSEPTICUM IN COMPLEX WITH THE INHIBITOR D- CAPTOPRIL
1087	1jjtB	0.5237	3.94	0.112	220	161	IMP-1 METALLO BETA-LACTAMASE FROM PSEUDOMONAS AERUGINOSA IN COMPLEX WITH A BIARYL SUCCINIC ACID INHIBITOR (1)
1088	5wigB	0.5236	4.22	0.132	229	167	STRUCTURE OF NEW DELHI METALLO-BETA-LACTAMASE 4 (NDM-4)
1089	5ypmE	0.5235	4.1	0.139	228	165	CRYSTAL STRUCTURE OF NDM-1 BOUND TO HYDROLYZED MEROPENEM REPRESENTING AN EI1 COMPLEX
1090	6c6iA	0.5234	4.26	0.126	228	167	CRYSTAL STRUCTURE OF A CHIMERIC NDM-1 METALLO-BETA-LACTAMASE HARBORING THE IMP-1 L3 LOOP
1091	5ypiD	0.5234	4.23	0.132	228	167	CRYSTAL STRUCTURE OF NDM-1 BOUND TO HYDROLYZED IMIPENEM REPRESENTING AN EI1 COMPLEX
1092	5ypiC	0.5234	4.17	0.133	228	166	CRYSTAL STRUCTURE OF NDM-1 BOUND TO HYDROLYZED IMIPENEM REPRESENTING AN EI1 COMPLEX
1093	3spuD	0.5234	4.23	0.132	228	167	APO NDM-1 CRYSTAL STRUCTURE
1094	3bc2A	0.5234	3.72	0.14	214	157	METALLO BETA-LACTAMASE II FROM BACILLUS CEREUS 569/H/9 AT PH 6.0 MONOCLINIC CRYSTAL FORM
1095	5w8wA	0.5233	4.3	0.135	218	163	BACILLUS CEREUS ZN-DEPENDENT METALLO-BETA-LACTAMASE AT PH 7 - NEW REFINEMENT
1096	5n5iA	0.5233	4.13	0.14	232	164	CRYSTAL STRUCTURE OF VIM-1 METALLO-BETA-LACTAMASE IN COMPLEX WITH HYDROLYSED MEROPENEM
1097	1jjtA	0.5233	3.87	0.106	220	160	IMP-1 METALLO BETA-LACTAMASE FROM PSEUDOMONAS AERUGINOSA IN COMPLEX WITH A BIARYL SUCCINIC ACID INHIBITOR (1)
1098	5n5hA	0.5231	4.03	0.141	234	163	CRYSTAL STRUCTURE OF METALLO-BETA-LACTAMASE VIM-1 IN COMPLEX WITH ML302F INHIBITOR
1099	5ev6D	0.5231	3.95	0.112	218	161	CRYSTAL STRUCTURE OF THE NATIVE DI-ZINC METALLO-BETA-LACTAMASE IMP-1
1100	5zgfA	0.523	4.16	0.133	229	166	CRYSTAL STRUCTURE OF NDM-1 Q123G MUTANT
1101	5acqA	0.523	3.68	0.139	217	158	W228A-INVESTIGATION OF THE IMPACT FROM RESIDUES W228 AND Y233 IN THE METALLO-BETA-LACTAMASE GIM-1
1102	4uwrB	0.523	4.08	0.153	229	163	MONO-ZINC VIM-26. LEU224 IN VIM-26 FROM KLEBSIELLA PNEUMONIAE HAS IMPLICATIONS FOR DRUG BINDING.
1103	5ypmC	0.5229	4.24	0.132	228	167	CRYSTAL STRUCTURE OF NDM-1 BOUND TO HYDROLYZED MEROPENEM REPRESENTING AN EI1 COMPLEX
1104	2yntC	0.5229	4.06	0.104	221	163	GIM-1-3MOL NATIVE. CRYSTAL STRUCTURES OF PSEUDOMONAS AERUGINOSA GIM-1: ACTIVE SITE PLASTICITY IN METALLO-BETA-LACTAMASES
1105	6c6iB	0.5228	4.26	0.132	228	167	CRYSTAL STRUCTURE OF A CHIMERIC NDM-1 METALLO-BETA-LACTAMASE HARBORING THE IMP-1 L3 LOOP
1106	4tz9A	0.5228	4.15	0.139	231	165	STRUCTURE OF METALLO-BETA-LACTAMASE
1107	4nq5A	0.5228	3.65	0.147	215	156	BACILLUS CEREUS ZN-DEPENDENT METALLO-BETA-LACTAMASE AT PH 7 COMPLEXED WITH COMPOUND CS319
1108	5ypiE	0.5227	4.17	0.133	228	166	CRYSTAL STRUCTURE OF NDM-1 BOUND TO HYDROLYZED IMIPENEM REPRESENTING AN EI1 COMPLEX
1109	4nq4A	0.5227	3.65	0.154	221	156	BACILLUS CEREUS ZN-DEPENDENT METALLO-BETA-LACTAMASE AT PH 7
1110	5ev8C	0.5226	4	0.117	223	162	CRYSTAL STRUCTURE OF THE METALLO-BETA-LACTAMASE IMP-1 IN COMPLEX WITH THE BISTHIAZOLIDINE INHIBITOR D-CS319
1111	5ev6C	0.5226	4	0.117	222	162	CRYSTAL STRUCTURE OF THE NATIVE DI-ZINC METALLO-BETA-LACTAMASE IMP-1
1112	4uwsB	0.5226	4.15	0.14	229	164	VIM-26-PEG. LEU224 IN VIM-26 FROM KLEBSIELLA PNEUMONIAE HAS IMPLICATIONS FOR DRUG BINDING.
1113	3i13A	0.5226	4.14	0.13	214	162	BACILLUS CEREUS ZN-DEPENDENT METALLO-BETA-LACTAMASE AT PH 5.8
1114	5lscB	0.5225	4.2	0.146	235	164	THE STRUCTURE OF THE METALLO-BETA-LACTAMASE VIM-2 IN COMPLEX WITH A TRIAZOLYLTHIOACETAMIDE INHIBITOR
1115	5lscA	0.5225	4.2	0.146	235	164	THE STRUCTURE OF THE METALLO-BETA-LACTAMASE VIM-2 IN COMPLEX WITH A TRIAZOLYLTHIOACETAMIDE INHIBITOR
1116	5lchA	0.5225	4.17	0.146	230	164	VIM-2 METALLO-BETA-LACTAMASE IN COMPLEX WITH (S)-1-ALLYL-2-(3- METHOXYPHENYL)-3-OXOISOINDOLINE-4-CARBOXYLIC ACID (COMPOUND 42)
1117	5b3rA	0.5225	3.92	0.099	214	161	CRYSTAL STRUCTURE OF METALLO-BETA-LACTAMASE IMP-18 FROM PSEUDOMONAS AERUGINOSA
1118	6ew3B	0.5224	4.21	0.146	231	164	CRYSTAL STRUCTURE OF THE METALLO-BETA-LACTAMASE VIM-2 WITH ML302F
1119	6dd1B	0.5224	4.21	0.146	231	164	CRYSTAL STRUCTURE OF VIM-2 COMPLEXED WITH COMPOUND 14
1120	5acpA	0.5224	3.74	0.119	218	159	W228R-INVESTIGATION OF THE IMPACT FROM RESIDUES W228 AND Y233 IN THE METALLO-BETA-LACTAMASE GIM-1
1121	4c1hA	0.5224	3.66	0.154	221	156	CRYSTAL STRUCTURE OF THE METALLO-BETA-LACTAMASE BCII WITH L-CAPTOPRIL
1122	2y87A	0.5224	4.12	0.141	227	163	NATIVE VIM-7. STRUCTURAL AND COMPUTATIONAL INVESTIGATIONS OF VIM-7: INSIGHTS INTO THE SUBSTRATE SPECIFICITY OF VIM METALLO-BETA-LACTAMASES
1123	5o7nB	0.5223	4.21	0.146	232	164	BETA-LACTAMASE VIM-2 IN COMPLEX WITH (2R)-1-(2-BENZYL-3- MERCAPTOPROPANOYL)PIPERIDINE-2-CARBOXYLIC ACID
1124	5n55B	0.5223	4.07	0.153	230	163	MONO-ZINC VIM-5 METALLO-BETA-LACTAMASE IN COMPLEX WITH (1-CHLORO-4- HYDROXYISOQUINOLINE-3-CARBONYL)-L-TRYPTOPHAN (COMPOUND 2)
1125	5n55A	0.5223	4.07	0.153	229	163	MONO-ZINC VIM-5 METALLO-BETA-LACTAMASE IN COMPLEX WITH (1-CHLORO-4- HYDROXYISOQUINOLINE-3-CARBONYL)-L-TRYPTOPHAN (COMPOUND 2)
1126	4uwpB	0.5223	4.15	0.14	229	164	PENTA ZN1 COORDINATION. LEU224 IN VIM-26 FROM KLEBSIELLA PNEUMONIAE HAS IMPLICATIONS FOR DRUG BINDING.
1127	4c1gA	0.5223	3.88	0.106	219	160	CRYSTAL STRUCTURE OF THE METALLO-BETA-LACTAMASE IMP-1 WITH D-CAPTOPRIL
1128	6dd1A	0.5222	4.22	0.146	231	164	CRYSTAL STRUCTURE OF VIM-2 COMPLEXED WITH COMPOUND 14
1129	5ypmA	0.5222	4.14	0.139	228	165	CRYSTAL STRUCTURE OF NDM-1 BOUND TO HYDROLYZED MEROPENEM REPRESENTING AN EI1 COMPLEX
1130	5y6eB	0.5222	4.22	0.146	231	164	VIM-2 METALLO-BETA-LACTAMASE IN COMPLEX WITH (R)-2-(4-HYDROXYPHENYL)- 2-((S)-3-MERCAPTO-2-METHYLPROPANAMIDO)ACETIC ACID (COMPOUND 12)
1131	5ni0E	0.5222	4.21	0.146	229	164	VIM-2_10C. METALLO-BETA-LACTAMASE INHIBITORS BY BIOISOSTERIC REPLACEMENT: PREPARATION ACTIVITY AND BINDING
1132	5fqaA	0.5222	4.2	0.136	216	162	CRYSTAL STRUCTURE OF BACILLUS CEREUS METALLO-BETA-LACTAMASE II
1133	4d1tA	0.5222	3.96	0.13	229	162	HIGH RESOLUTION STRUCTURE OF NATIVE TVIM-7 FROM PSEUDOMONAS AERUGINOSA
1134	3knrB	0.5222	4.16	0.143	205	161	BACILLUS CEREUS METALLO-BETA-LACTAMASE CYS221ASP MUTANT 1 MM ZN(II)
1135	5nhzA	0.5221	4.21	0.146	230	164	VIM-2_10B. METALLO-BETA-LACTAMASE INHIBITORS BY BIOISOSTERIC REPLACEMENT: PREPARATION ACTIVITY AND BINDING
1136	5n5gA	0.5221	4.04	0.141	233	163	CRYSTAL STRUCTURE OF DI-ZINC METALLO-BETA-LACTAMASE VIM-1
1137	5mm9A	0.5221	4.22	0.146	232	164	VIM-2_2B. METALLO-BETA-LACTAMASE INHIBITORS BY BIOISOSTERIC REPLACEMENT: PREPARATION ACTIVITY AND BINDING
1138	3i15A	0.5221	3.76	0.146	213	158	COBALT-SUBSTITUTED METALLO-BETA-LACTAMASE FROM BACILLUS CEREUS: RESIDUE CYS168 FULLY OXIDIZED
1139	2yntB	0.5221	4.04	0.117	219	162	GIM-1-3MOL NATIVE. CRYSTAL STRUCTURES OF PSEUDOMONAS AERUGINOSA GIM-1: ACTIVE SITE PLASTICITY IN METALLO-BETA-LACTAMASES
1140	1ko3A	0.5221	4.14	0.135	230	163	VIM-2 A ZN-BETA-LACTAMASE FROM PSEUDOMONAS AERUGINOSA WITH CYS221 REDUCED
1141	5y6eA	0.522	4.23	0.146	231	164	VIM-2 METALLO-BETA-LACTAMASE IN COMPLEX WITH (R)-2-(4-HYDROXYPHENYL)- 2-((S)-3-MERCAPTO-2-METHYLPROPANAMIDO)ACETIC ACID (COMPOUND 12)
1142	5y6dB	0.522	4.21	0.146	231	164	VIM-2 METALLO-BETA-LACTAMASE IN COMPLEX WITH (R)-2-(4-FLUOROPHENYL)-2- ((S)-3-MERCAPTO-2-METHYLPROPANAMIDO)ACETIC ACID (COMPOUND 11)
1143	5ni0A	0.522	4.22	0.146	230	164	VIM-2_10C. METALLO-BETA-LACTAMASE INHIBITORS BY BIOISOSTERIC REPLACEMENT: PREPARATION ACTIVITY AND BINDING
1144	2y8aA	0.522	4.14	0.141	226	163	VIM-7 WITH OXIDISED. STRUCTURAL AND COMPUTATIONAL INVESTIGATIONS OF VIM-7: INSIGHTS INTO THE SUBSTRATE SPECIFICITY OF VIM METALLO-BETA-LACTAMASES
1145	1wupA	0.5219	3.95	0.1	217	160	CRYSTAL STRUCTURE OF METALLO-BETA-LACTAMASE IMP-1 MUTANT (D81E)
1146	5o7nA	0.5218	4.22	0.146	231	164	BETA-LACTAMASE VIM-2 IN COMPLEX WITH (2R)-1-(2-BENZYL-3- MERCAPTOPROPANOYL)PIPERIDINE-2-CARBOXYLIC ACID
1147	5lcaA	0.5218	4.14	0.134	222	164	VIM-2 METALLO-BETA-LACTAMASE IN COMPLEX WITH 3-OXO-2-(3- (TRIFLUOROMETHYL)PHENYL)ISOINDOLINE-4-CARBOXYLIC ACID (COMPOUND 17)
1148	2nxaA	0.5218	3.85	0.149	215	161	STRUCTURE OF ZN-DEPENDENT METALLO-BETA-LACTAMASE FROM BACILLUS CEREUS R121H C221D DOUBLE MUTANT
1149	6eumA	0.5217	4.23	0.129	221	163	CRYSTAL STRUCTURE OF BCII METALLO-BETA-LACTAMASE IN COMPLEX WITH DZ- 307
1150	5nhzB	0.5217	4.22	0.146	230	164	VIM-2_10B. METALLO-BETA-LACTAMASE INHIBITORS BY BIOISOSTERIC REPLACEMENT: PREPARATION ACTIVITY AND BINDING
1151	5lcfA	0.5217	4.14	0.14	222	164	VIM-2 METALLO-BETA-LACTAMASE IN COMPLEX WITH 3-OXO-2- PHENYLISOINDOLINE-4-CARBOXYLIC ACID (COMPOUND 30)
1152	4zejB	0.5217	3.97	0.123	219	162	CRYSTAL STRUCTURE OF DIM-1 METALLO-BETA-LACTAMASE EXPOSED TO CEFTAZIDIME
1153	2ynwB	0.5217	3.92	0.118	219	161	GIM-1-2MOL NATIVE. CRYSTAL STRUCTURES OF PSEUDOMONAS AERUGINOSA GIM-1: ACTIVE SITE PLASTICITY IN METALLO-BETA-LACTAMASES
1154	5y6dD	0.5216	4.19	0.146	230	164	VIM-2 METALLO-BETA-LACTAMASE IN COMPLEX WITH (R)-2-(4-FLUOROPHENYL)-2- ((S)-3-MERCAPTO-2-METHYLPROPANAMIDO)ACETIC ACID (COMPOUND 11)
1155	5ev8D	0.5216	4.05	0.117	218	162	CRYSTAL STRUCTURE OF THE METALLO-BETA-LACTAMASE IMP-1 IN COMPLEX WITH THE BISTHIAZOLIDINE INHIBITOR D-CS319
1156	6jn6B	0.5215	4.22	0.146	231	164	METALLO-BETA-LACTAMASE VIM-2 IN COMPLEX WITH DUAL MBL/SBL INHIBITOR MS19
1157	5yd7A	0.5215	4.23	0.146	231	164	CRYSTAL STRUCTURE OF VIM-2 METALLO-BETA-LACTAMASE
1158	5acsA	0.5215	4.08	0.104	218	163	Y233A-INVESTIGATION OF THE IMPACT FROM RESIDUES W228 AND Y233 IN THE METALLO-BETA-LACTAMASE GIM-1
1159	5a87A	0.5215	4.04	0.141	230	163	CRYSTAL STRUCTURE OF THE METALLO-BETA-LACTAMASE VIM-5
1160	4uwoB	0.5215	4.05	0.141	229	163	NATIVE DI-ZINC VIM-26. LEU224 IN VIM-26 FROM KLEBSIELLA PNEUMONIAE HAS IMPLICATIONS FOR DRUG BINDING.
1161	6hf5A	0.5214	4.13	0.147	231	163	CRYSTAL STRUCTURE OF THE ACQUIRED VIM-2 METALLO-BETA-LACTAMASE IN COMPLEX WITH ANT-431 INHIBITOR
1162	5yd7B	0.5214	4.14	0.147	231	163	CRYSTAL STRUCTURE OF VIM-2 METALLO-BETA-LACTAMASE
1163	5mxqA	0.5214	4.14	0.135	231	163	CRYSTAL STRUCTURE OF THE ACQUIRED VIM-2 METALLO-BETA-LACTAMASE IN COMPLEX WITH ANT-90 INHIBITOR
1164	5naiA	0.5213	4.05	0.141	230	163	MONO-ZINC VIM-5 METALLO-BETA-LACTAMASE IN COMPLEX WITH (1-CHLORO-4- HYDROXYISOQUINOLINE-3-CARBONYL)-D-TRYPTOPHAN (COMPOUND 1)
1165	5fqcB	0.5213	4.13	0.147	231	163	CRYSTAL STRUCTURE OF THE METALLO-BETA-LACTAMASE VIM-2 WITH 2C
1166	5n58B	0.5212	4.03	0.141	219	163	DI-ZINC VIM-5 METALLO-BETA-LACTAMASE IN COMPLEX WITH (1-CHLORO-4- HYDROXYISOQUINOLINE-3-CARBONYL)-D-TRYPTOPHAN (COMPOUND 1)
1167	5fqcA	0.5212	4.22	0.146	231	164	CRYSTAL STRUCTURE OF THE METALLO-BETA-LACTAMASE VIM-2 WITH 2C
1168	2wrsB	0.5212	4.14	0.141	230	163	CRYSTAL STRUCTURE OF THE MONO-ZINC METALLO-BETA-LACTAMASE VIM-4 FROM PSEUDOMONAS AERUGINOSA
1169	6dd0A	0.5211	4.05	0.135	230	163	CRYSTAL STRUCTURE OF VIM-2 COMPLEXED WITH COMPOUND 8
1170	4c1eB	0.5211	4.23	0.146	231	164	CRYSTAL STRUCTURE OF THE METALLO-BETA-LACTAMASE VIM-2 WITH D-CAPTOPRIL
1171	5mmdF	0.521	4.08	0.123	218	163	TMB-1. STRUCTURAL INSIGHTS INTO TMB-1 AND THE ROLE OF RESIDUE 119 AND 228 IN SUBSTRATE AND INHIBITOR BINDING
1172	5k48A	0.521	4.24	0.146	231	164	VIM-2 METALLO BETA LACTAMASE IN COMPLEX WITH 3-(MERCAPTOMETHYL)-[11 - BIPHENYL]-4-CARBOXYLIC ACID
1173	4nq2A	0.521	4.06	0.135	230	163	STRUCTURE OF ZN(II)-BOUND METALLO-BETA-LACTAMSE VIM-2 FROM PSEUDOMONAS AERUGINOSA
1174	1bmcA	0.521	3.79	0.144	213	160	STRUCTURE OF A ZINC METALLO-BETA-LACTAMASE FROM BACILLUS CEREUS
1175	6jn6A	0.5209	4.24	0.146	231	164	METALLO-BETA-LACTAMASE VIM-2 IN COMPLEX WITH DUAL MBL/SBL INHIBITOR MS19
1176	5y6dA	0.5209	4.14	0.147	230	163	VIM-2 METALLO-BETA-LACTAMASE IN COMPLEX WITH (R)-2-(4-FLUOROPHENYL)-2- ((S)-3-MERCAPTO-2-METHYLPROPANAMIDO)ACETIC ACID (COMPOUND 11)
1177	4pvtB	0.5209	4.14	0.147	231	163	CRYSTAL STRUCTURE OF VIM-2 METALLO-BETA-LACTAMASE IN COMPLEX WITH ML302F
1178	2y8bA	0.5209	4	0.142	225	162	VIM-7 WITH OXIDISED. STRUCTURAL AND COMPUTATIONAL INVESTIGATIONS OF VIM-7: INSIGHTS INTO THE SUBSTRATE SPECIFICITY OF VIM METALLO-BETA-LACTAMASES
1179	1ko2A	0.5209	4.11	0.147	229	163	VIM-2 A ZN-BETA-LACTAMASE FROM PSEUDOMONAS AERUGINOSA WITH AN OXIDIZED CYS (CYSTEINESULFONIC)
1180	5mxrA	0.5208	4.02	0.148	232	162	CRYSTAL STRUCTURE OF THE ACQUIRED VIM-2 METALLO-BETA-LACTAMASE IN COMPLEX WITH ANT-330 INHIBITOR
1181	5actA	0.5208	3.96	0.105	218	162	W228S-INVESTIGATION OF THE IMPACT FROM RESIDUES W228 AND Y233 IN THE METALLO-BETA-LACTAMASE GIM-1
1182	4nq6A	0.5208	3.81	0.15	222	160	BACILLUS CEREUS ZN-DEPENDENT METALLO-BETA-LACTAMASE AT PH 7 COMPLEXED WITH COMPOUND L-CS319
1183	6ew3A	0.5207	4.05	0.135	231	163	CRYSTAL STRUCTURE OF THE METALLO-BETA-LACTAMASE VIM-2 WITH ML302F
1184	6dd0B	0.5207	4.06	0.135	230	163	CRYSTAL STRUCTURE OF VIM-2 COMPLEXED WITH COMPOUND 8
1185	5n58A	0.5207	4.04	0.141	220	163	DI-ZINC VIM-5 METALLO-BETA-LACTAMASE IN COMPLEX WITH (1-CHLORO-4- HYDROXYISOQUINOLINE-3-CARBONYL)-D-TRYPTOPHAN (COMPOUND 1)
1186	5lm6B	0.5207	4.23	0.146	231	164	VIM-2 METALLO-BETA-LACTAMASE IN COMPLEX WITH 2-(3-FLUORO-4- HYDROXYPHENYL)-3-OXOISOINDOLINE-4-CARBOXYLIC ACID (COMPOUND 35)
1187	3knrD	0.5207	4.15	0.123	205	162	BACILLUS CEREUS METALLO-BETA-LACTAMASE CYS221ASP MUTANT 1 MM ZN(II)
1188	2yz3B	0.5207	4.08	0.135	225	163	CRYSTALLOGRAPHIC INVESTIGATION OF INHIBITION MODE OF THE VIM-2 METALLO-BETA-LACTAMASE FROM PSEUDOMONAS AERUGINOSA WITH MERCAPTOCARBOXYLATE INHIBITOR
1189	4pvtA	0.5206	4.05	0.135	231	163	CRYSTAL STRUCTURE OF VIM-2 METALLO-BETA-LACTAMASE IN COMPLEX WITH ML302F
1190	4pvoB	0.5206	4.05	0.135	233	163	CRYSTAL STRUCTURE OF VIM-2 METALLO-BETA-LACTAMASE IN COMPLEX WITH ML302 AND ML302F
1191	4d1wA	0.5206	4.02	0.142	226	162	A H224Y MUTANT FOR VIM-7 FROM PSEUDOMONAS AERUGINOSA
1192	2nzeA	0.5206	3.96	0.155	215	161	STRUCTURE OF BETA-LACTAMASE II FROM BACILLUS CEREUS. R121H C221S DOUBLE MUTANT. SPACE GROUP P3121.
1193	6djaA	0.5205	3.9	0.13	222	161	ZN-DEPENDENT 5/B/6 METALLO-BETA-LACTAMASE FROM BACILLUS CEREUS
1194	5acwA	0.5205	4.24	0.146	232	164	VIM-2-1 DISCOVERY OF NOVEL INHIBITOR SCAFFOLDS AGAINST THE METALLO-BETA-LACTAMASE VIM-2 BY SPR BASED FRAGMENT SCREENING
1195	5acrB	0.5205	3.76	0.133	216	158	W228Y-INVESTIGATION OF THE IMPACT FROM RESIDUES W228 AND Y233 IN THE METALLO-BETA-LACTAMASE GIM-1
1196	4pvoA	0.5205	4.05	0.135	231	163	CRYSTAL STRUCTURE OF VIM-2 METALLO-BETA-LACTAMASE IN COMPLEX WITH ML302 AND ML302F
1197	3knsB	0.5205	4.12	0.13	205	161	BACILLUS CEREUS METALLO-BETA-LACTAMASE CYS221ASP MUTANT 20 MM ZN(II)
1198	2zwrA	0.5205	3.99	0.195	200	159	CRYSTAL STRUCTURE OF TTHA1623 FROM THERMUS THERMOPHILUS HB8
1199	6j8rA	0.5204	4.07	0.135	231	163	METALLO-BETA-LACTAMASE VIM-2 IN COMPLEX WITH DUAL MBL/SBL INHIBITOR MS01
1200	5y6dC	0.5204	4.02	0.148	231	162	VIM-2 METALLO-BETA-LACTAMASE IN COMPLEX WITH (R)-2-(4-FLUOROPHENYL)-2- ((S)-3-MERCAPTO-2-METHYLPROPANAMIDO)ACETIC ACID (COMPOUND 11)
1201	5n4sB	0.5204	4.24	0.146	230	164	VIM-2 METALLO-BETA-LACTAMASE IN COMPLEX WITH ((S)-3-MERCAPTO-2- METHYLPROPANOYL)-D-TRYPTOPHAN (COMPOUND 3)
1202	5acwB	0.5204	4.12	0.147	232	163	VIM-2-1 DISCOVERY OF NOVEL INHIBITOR SCAFFOLDS AGAINST THE METALLO-BETA-LACTAMASE VIM-2 BY SPR BASED FRAGMENT SCREENING
1203	4fr7A	0.5204	4.18	0.134	231	164	CRYSTAL STRUCTURE OF THE METALLO-BETA-LACTAMASE VIM-31 IN ITS REDUCED FORM AT 1.61 A
1204	2zwrB	0.5204	3.87	0.172	207	157	CRYSTAL STRUCTURE OF TTHA1623 FROM THERMUS THERMOPHILUS HB8
1205	5n4sA	0.5203	4.24	0.146	231	164	VIM-2 METALLO-BETA-LACTAMASE IN COMPLEX WITH ((S)-3-MERCAPTO-2- METHYLPROPANOYL)-D-TRYPTOPHAN (COMPOUND 3)
1206	5mm9B	0.5203	4.06	0.135	231	163	VIM-2_2B. METALLO-BETA-LACTAMASE INHIBITORS BY BIOISOSTERIC REPLACEMENT: PREPARATION ACTIVITY AND BINDING
1207	4fsbB	0.5203	4.11	0.147	231	163	CRYSTAL STRUCTURE OF THE METALLO-BETA-LACTAMASE VIM-31 IN ITS OXIDIZED FORM AT 1.88 A
1208	4c1dA	0.5203	4.02	0.148	231	162	CRYSTAL STRUCTURE OF THE METALLO-BETA-LACTAMASE VIM-2 WITH L-CAPTOPRIL
1209	4fsbA	0.5202	4.16	0.135	231	163	CRYSTAL STRUCTURE OF THE METALLO-BETA-LACTAMASE VIM-31 IN ITS OXIDIZED FORM AT 1.88 A
1210	2wrsA	0.5202	3.87	0.143	230	161	CRYSTAL STRUCTURE OF THE MONO-ZINC METALLO-BETA-LACTAMASE VIM-4 FROM PSEUDOMONAS AERUGINOSA
1211	2m5dA	0.5202	3.89	0.131	227	160	SOLUTION STRUCTURE OF THE BACILLUS CEREUS METALLO-BETA-LACTAMASE BCII IN COMPLEX WITH R-THIOMANDELIC ACID
1212	5k48B	0.5201	4.17	0.134	232	164	VIM-2 METALLO BETA LACTAMASE IN COMPLEX WITH 3-(MERCAPTOMETHYL)-[11 - BIPHENYL]-4-CARBOXYLIC ACID
1213	5acuA	0.5201	4.06	0.148	230	162	VIM-2-NAT DISCOVERY OF NOVEL INHIBITOR SCAFFOLDS AGAINST THE METALLO-BETA-LACTAMASE VIM-2 BY SPR BASED FRAGMENT SCREENING
1214	4c09A	0.5201	3.97	0.13	223	162	CRYSTAL STRUCTURE OF THE METALLO-BETA-LACTAMASE BCII
1215	4bz3B	0.5201	4.06	0.135	232	163	CRYSTAL STRUCTURE OF THE METALLO-BETA-LACTAMASE VIM-2
1216	5lm6A	0.52	4.15	0.147	231	163	VIM-2 METALLO-BETA-LACTAMASE IN COMPLEX WITH 2-(3-FLUORO-4- HYDROXYPHENYL)-3-OXOISOINDOLINE-4-CARBOXYLIC ACID (COMPOUND 35)
1217	2dooB	0.52	3.99	0.112	216	161	THE STRUCTURE OF IMP-1 COMPLEXED WITH THE DETECTING REAGENT (DANSYLC4SH) BY A FLUORESCENT PROBE
1218	5acrA	0.5199	4.11	0.104	216	163	W228Y-INVESTIGATION OF THE IMPACT FROM RESIDUES W228 AND Y233 IN THE METALLO-BETA-LACTAMASE GIM-1
1219	4ua4B	0.5199	4.06	0.135	234	163	STRUCTURE OF THE VIM-2 METALLO-BETA-LACTAMASE IN COMPLEX WITH A BISTHIAZOLIDINE INHIBITOR
1220	4c1dB	0.5199	4.06	0.135	231	163	CRYSTAL STRUCTURE OF THE METALLO-BETA-LACTAMASE VIM-2 WITH L-CAPTOPRIL
1221	2cg3A	0.5199	4.61	0.107	617	169	CRYSTAL STRUCTURE OF SDSA1 AN ALKYLSULFATASE FROM PSEUDOMONAS AERUGINOSA.
1222	5fqbA	0.5198	3.82	0.15	219	160	CRYSTAL STRUCTURE OF BACILLUS CEREUS METALLO-BETA-LACTAMASE WITH 2C
1223	5acvB	0.5198	4.26	0.134	232	164	VIM-2-OX DISCOVERY OF NOVEL INHIBITOR SCAFFOLDS AGAINST THE METALLO-BETA-LACTAMASE VIM-2 BY SPR BASED FRAGMENT SCREENING
1224	5acxA	0.5197	4.24	0.146	231	164	VIM-2-2 DISCOVERY OF NOVEL INHIBITOR SCAFFOLDS AGAINST THE METALLO-BETA-LACTAMASE VIM-2 BY SPR BASED FRAGMENT SCREENING
1225	4bz3A	0.5197	4.06	0.135	231	163	CRYSTAL STRUCTURE OF THE METALLO-BETA-LACTAMASE VIM-2
1226	2whgB	0.5197	4.05	0.141	230	163	CRYSTAL STRUCTURE OF THE DI-ZINC METALLO-BETA-LACTAMASE VIM- 4 FROM PSEUDOMONAS AERUGINOSA
1227	1bc2A	0.5197	4.26	0.148	216	162	ZN-DEPENDENT METALLO-BETA-LACTAMASE FROM BACILLUS CEREUS
1228	5acxB	0.5196	4.25	0.146	232	164	VIM-2-2 DISCOVERY OF NOVEL INHIBITOR SCAFFOLDS AGAINST THE METALLO-BETA-LACTAMASE VIM-2 BY SPR BASED FRAGMENT SCREENING
1229	5acvA	0.5196	4.12	0.147	232	163	VIM-2-OX DISCOVERY OF NOVEL INHIBITOR SCAFFOLDS AGAINST THE METALLO-BETA-LACTAMASE VIM-2 BY SPR BASED FRAGMENT SCREENING
1230	4gyqB	0.5196	4.07	0.134	232	164	CRYSTAL STRUCTURE OF NEW DELHI METALLO-BETA-LACTAMASE-1 D223A MUTANT FROM KLEBSIELLA PNEUMONIAE
1231	2whgA	0.5195	4.06	0.141	230	163	CRYSTAL STRUCTURE OF THE DI-ZINC METALLO-BETA-LACTAMASE VIM- 4 FROM PSEUDOMONAS AERUGINOSA
1232	2nzeB	0.5195	4.11	0.13	217	161	STRUCTURE OF BETA-LACTAMASE II FROM BACILLUS CEREUS. R121H C221S DOUBLE MUTANT. SPACE GROUP P3121.
1233	2bg8B	0.5195	3.7	0.147	219	156	BACILLUS CEREUS METALLO-BETA-LACTAMASE (BCII) ARG (121) CYS MUTANT. SOLVED AT PH4.5 USING 20 MICROMOLAR ZNSO4 IN THE BUFFER. 1MM DTT AND 1MM TCEP-HCL WERE USED AS REDUCING AGENTS.
1234	2bflA	0.5195	4.26	0.148	216	162	BACILLUS CEREUS METALLO-BETA-LACTAMASE (BCII) ARG (121) CYS MUTANT. SOLVED AT PH5 USING 20MM ZNSO4 IN BUFFER. 1MM DTT WAS USED AS A REDUCING AGENT.
1235	1bc2B	0.5195	4.34	0.129	216	163	ZN-DEPENDENT METALLO-BETA-LACTAMASE FROM BACILLUS CEREUS
1236	4bp0C	0.5194	4.36	0.14	244	164	CRYSTAL STRUCTURE OF THE CLOSED FORM OF PSEUDOMONAS AERUGINOSA SPM-1
1237	5n4tB	0.5193	4.07	0.135	232	163	VIM-2 METALLO-BETA-LACTAMASE IN COMPLEX WITH ((S)-3-MERCAPTO-2- METHYLPROPANOYL)-L-TRYPTOPHAN (COMPOUND 4)
1238	2ynvA	0.5193	4.12	0.104	216	163	CYS221 OXIDIZED MONO ZINC GIM-1 - GIM-1-OX. CRYSTAL STRUCTURES OF PSEUDOMONAS AERUGINOSA GIM-1: ACTIVE SITE PLASTICITY IN METALLO-BETA-LACTAMASES
1239	5n4tA	0.519	4.09	0.135	234	163	VIM-2 METALLO-BETA-LACTAMASE IN COMPLEX WITH ((S)-3-MERCAPTO-2- METHYLPROPANOYL)-L-TRYPTOPHAN (COMPOUND 4)
1240	4ua4A	0.519	4.07	0.135	230	163	STRUCTURE OF THE VIM-2 METALLO-BETA-LACTAMASE IN COMPLEX WITH A BISTHIAZOLIDINE INHIBITOR
1241	4gyqD	0.5188	4.08	0.134	230	164	CRYSTAL STRUCTURE OF NEW DELHI METALLO-BETA-LACTAMASE-1 D223A MUTANT FROM KLEBSIELLA PNEUMONIAE
1242	4gyqC	0.5188	4.07	0.134	237	164	CRYSTAL STRUCTURE OF NEW DELHI METALLO-BETA-LACTAMASE-1 D223A MUTANT FROM KLEBSIELLA PNEUMONIAE
1243	4bp0D	0.5188	4.45	0.12	244	166	CRYSTAL STRUCTURE OF THE CLOSED FORM OF PSEUDOMONAS AERUGINOSA SPM-1
1244	5ev8A	0.5185	4.2	0.104	219	164	CRYSTAL STRUCTURE OF THE METALLO-BETA-LACTAMASE IMP-1 IN COMPLEX WITH THE BISTHIAZOLIDINE INHIBITOR D-CS319
1245	2p97A	0.5184	3.71	0.136	198	154	CRYSTAL STRUCTURE OF A PUTATIVE METAL-DEPENDENT HYDROLASE (AVA_3068) FROM ANABAENA VARIABILIS ATCC 29413 AT 1.65 A RESOLUTION
1246	2bfzA	0.5181	3.74	0.154	215	156	BACILLUS CEREUS METALLO-BETA-LACTAMASE (BCII) ARG (121) CYS MUTANT. SOLVED AT PH4.5 USING 20MM ZNSO4 IN BUFFER. 1MM DTT WAS USED AS A REDUCING AGENT. CYS221 IS OXIDIZED.
1247	2bc2B	0.5181	3.72	0.154	215	156	METALLO BETA-LACTAMASE II FROM BACILLUS CEREUS 569/H/9 AT PH 6.0 TRIGONAL CRYSTAL FORM
1248	5ev6B	0.518	4.25	0.109	223	165	CRYSTAL STRUCTURE OF THE NATIVE DI-ZINC METALLO-BETA-LACTAMASE IMP-1
1249	3knsD	0.5179	3.88	0.15	205	160	BACILLUS CEREUS METALLO-BETA-LACTAMASE CYS221ASP MUTANT 20 MM ZN(II)
1250	3fczA	0.5178	4.11	0.167	219	162	ADAPTIVE PROTEIN EVOLUTION GRANTS ORGANISMAL FITNESS BY IMPROVING CATALYSIS AND FLEXIBILITY
1251	3fczB	0.5177	4.11	0.167	219	162	ADAPTIVE PROTEIN EVOLUTION GRANTS ORGANISMAL FITNESS BY IMPROVING CATALYSIS AND FLEXIBILITY
1252	2bfkB	0.5177	3.87	0.15	220	160	BACILLUS CEREUS METALLO-BETA-LACTAMASE (BCII) ARG (121) CYS MUTANT. SOLVED AT PH7 USING 20MM ZNSO4 IN BUFFER. 1MM DTT WAS USED AS A REDUCING AGENT
1253	2bfzB	0.5176	3.72	0.154	217	156	BACILLUS CEREUS METALLO-BETA-LACTAMASE (BCII) ARG (121) CYS MUTANT. SOLVED AT PH4.5 USING 20MM ZNSO4 IN BUFFER. 1MM DTT WAS USED AS A REDUCING AGENT. CYS221 IS OXIDIZED.
1254	2bg7A	0.5175	4.3	0.136	216	162	BACILLUS CEREUS METALLO-BETA-LACTAMASE (BCII) ARG (121) CYS MUTANT. SOLVED AT PH4.5 USING 20 MICROMOLAR ZNSO4 IN THE BUFFER. 1MM DTT WAS USED AS A REDUCING AGENT. CYS221 IS OXIDIZED.
1255	2yz3A	0.5174	4.01	0.136	225	162	CRYSTALLOGRAPHIC INVESTIGATION OF INHIBITION MODE OF THE VIM-2 METALLO-BETA-LACTAMASE FROM PSEUDOMONAS AERUGINOSA WITH MERCAPTOCARBOXYLATE INHIBITOR
1256	2p97B	0.5172	3.87	0.135	198	156	CRYSTAL STRUCTURE OF A PUTATIVE METAL-DEPENDENT HYDROLASE (AVA_3068) FROM ANABAENA VARIABILIS ATCC 29413 AT 1.65 A RESOLUTION
1257	5ewaC	0.5171	3.99	0.112	222	161	CRYSTAL STRUCTURE OF THE METALLO-BETA-LACTAMASE IMP-1 IN COMPLEX WITH THE BISTHIAZOLIDINE INHIBITOR L-VC26
1258	4c1eA	0.5171	4.15	0.148	230	162	CRYSTAL STRUCTURE OF THE METALLO-BETA-LACTAMASE VIM-2 WITH D-CAPTOPRIL
1259	2bflB	0.5171	3.87	0.15	220	160	BACILLUS CEREUS METALLO-BETA-LACTAMASE (BCII) ARG (121) CYS MUTANT. SOLVED AT PH5 USING 20MM ZNSO4 IN BUFFER. 1MM DTT WAS USED AS A REDUCING AGENT.
1260	5le1A	0.5169	4.08	0.136	229	162	VIM-2 METALLO-BETA-LACTAMASE IN COMPLEX WITH 2-(2-CHLORO-6- FLUOROBENZYL)-3-OXOISOINDOLINE-4-CARBOXYLIC ACID (COMPOUND 16)
1261	2bgaB	0.5168	4	0.145	217	159	BACILLUS CEREUS METALLO-BETA-LACTAMASE (BCII) ARG (121) CYS MUTANT. SOLVED AT PH7 USING 20 MICROMOLAR ZNSO4 IN THE BUFFER. 1MM DTT WAS USED AS A REDUCING AGENT. CYS221 IS OXIDIZED.
1262	2bg2B	0.5167	3.91	0.131	218	160	BACILLUS CEREUS METALLO-BETA-LACTAMASE (BCII) ARG (121) CYS MUTANT. SOLVED AT PH4.5 USING 20MM ZNSO4 IN THE BUFFER. 1MM DTT AND 1MM TCEP-HCL WERE USED AS REDUCING AGENTS. CYS221 IS REDUCED.
1263	2bfkA	0.5164	3.92	0.15	220	160	BACILLUS CEREUS METALLO-BETA-LACTAMASE (BCII) ARG (121) CYS MUTANT. SOLVED AT PH7 USING 20MM ZNSO4 IN BUFFER. 1MM DTT WAS USED AS A REDUCING AGENT
1264	2bc2A	0.5164	4.33	0.123	217	163	METALLO BETA-LACTAMASE II FROM BACILLUS CEREUS 569/H/9 AT PH 6.0 TRIGONAL CRYSTAL FORM
1265	5hh4C	0.5161	4.28	0.109	222	165	CRYSTAL STRUCTURE OF METALLO-BETA-LACTAMASE IMP-1 IN COMPLEX WITH A PHOSPHONATE-BASED INHIBITOR
1266	3s0zB	0.5159	4.04	0.13	220	162	CRYSTAL STRUCTURE OF NEW DELHI METALLO-BETA-LACTAMASE (NDM-1)
1267	4le6B	0.5155	4.62	0.132	255	167	CRYSTAL STRUCTURE OF THE PHOSPHOTRIESTERASE OPHC2 FROM PSEUDOMONAS PSEUDOALCALIGENES
1268	4le6C	0.5147	4.54	0.127	254	166	CRYSTAL STRUCTURE OF THE PHOSPHOTRIESTERASE OPHC2 FROM PSEUDOMONAS PSEUDOALCALIGENES
1269	4gyqA	0.5145	4.36	0.121	236	165	CRYSTAL STRUCTURE OF NEW DELHI METALLO-BETA-LACTAMASE-1 D223A MUTANT FROM KLEBSIELLA PNEUMONIAE
1270	4le6A	0.5143	4.67	0.124	257	169	CRYSTAL STRUCTURE OF THE PHOSPHOTRIESTERASE OPHC2 FROM PSEUDOMONAS PSEUDOALCALIGENES
1271	2bg2A	0.514	4.02	0.168	218	161	BACILLUS CEREUS METALLO-BETA-LACTAMASE (BCII) ARG (121) CYS MUTANT. SOLVED AT PH4.5 USING 20MM ZNSO4 IN THE BUFFER. 1MM DTT AND 1MM TCEP-HCL WERE USED AS REDUCING AGENTS. CYS221 IS REDUCED.
1272	2bgaA	0.5135	4.07	0.176	216	159	BACILLUS CEREUS METALLO-BETA-LACTAMASE (BCII) ARG (121) CYS MUTANT. SOLVED AT PH7 USING 20 MICROMOLAR ZNSO4 IN THE BUFFER. 1MM DTT WAS USED AS A REDUCING AGENT. CYS221 IS OXIDIZED.
1273	2bg8A	0.5127	4.16	0.173	218	162	BACILLUS CEREUS METALLO-BETA-LACTAMASE (BCII) ARG (121) CYS MUTANT. SOLVED AT PH4.5 USING 20 MICROMOLAR ZNSO4 IN THE BUFFER. 1MM DTT AND 1MM TCEP-HCL WERE USED AS REDUCING AGENTS.
1274	2zziA	0.5117	3.89	0.179	198	156	CRYSTAL STRUCTURE OF TTHA1623 IN A DI-IRON-BOUND FORM
1275	2bg6B	0.5117	4.14	0.173	217	162	BACILLUS CEREUS METALLO-BETA-LACTAMASE (BCII) ARG (121) CYS MUTANT. SOLVED AT PH5 USING 20 MICROMOLAR ZNSO4 IN THE BUFFER. 1MM DTT WAS USED AS A REDUCING AGENT. CYS221 IS OXIDIZED.
1276	2bg6A	0.5111	4.16	0.173	215	162	BACILLUS CEREUS METALLO-BETA-LACTAMASE (BCII) ARG (121) CYS MUTANT. SOLVED AT PH5 USING 20 MICROMOLAR ZNSO4 IN THE BUFFER. 1MM DTT WAS USED AS A REDUCING AGENT. CYS221 IS OXIDIZED.
1277	2zziB	0.5108	3.8	0.174	199	155	CRYSTAL STRUCTURE OF TTHA1623 IN A DI-IRON-BOUND FORM
1278	4v0hD	0.5107	3.8	0.186	223	156	HUMAN METALLO BETA LACTAMASE DOMAIN CONTAINING PROTEIN 1 (HMBLAC1)
1279	2bg7B	0.5107	4.16	0.173	218	162	BACILLUS CEREUS METALLO-BETA-LACTAMASE (BCII) ARG (121) CYS MUTANT. SOLVED AT PH4.5 USING 20 MICROMOLAR ZNSO4 IN THE BUFFER. 1MM DTT WAS USED AS A REDUCING AGENT. CYS221 IS OXIDIZED.
1280	4v0hA	0.5093	3.84	0.186	220	156	HUMAN METALLO BETA LACTAMASE DOMAIN CONTAINING PROTEIN 1 (HMBLAC1)
1281	4v0hC	0.5088	3.84	0.186	221	156	HUMAN METALLO BETA LACTAMASE DOMAIN CONTAINING PROTEIN 1 (HMBLAC1)
1282	1x8iA	0.5087	4.53	0.14	224	164	CRYSTAL STRUCTURE OF THE ZINC CARBAPENEMASE CPHA IN COMPLEX WITH THE ANTIBIOTIC BIAPENEM
1283	1x8hA	0.5083	4.33	0.142	227	162	THE MONO-ZINC CARBAPENEMASE CPHA (N220G MUTANT) SHOWS A ZN(II)- NH2 ARG COORDINATION
1284	3iogA	0.508	4.46	0.141	227	163	CRYSTAL STRUCTURE OF CPHA N220G MUTANT WITH INHIBITOR 18
1285	4le6D	0.5077	4.61	0.152	251	165	CRYSTAL STRUCTURE OF THE PHOSPHOTRIESTERASE OPHC2 FROM PSEUDOMONAS PSEUDOALCALIGENES
1286	3s0zA	0.5077	4.1	0.132	220	159	CRYSTAL STRUCTURE OF NEW DELHI METALLO-BETA-LACTAMASE (NDM-1)
1287	3f9oA	0.5077	4.42	0.137	226	161	CRYSTAL STRUCTURE OF THE DI-ZINC CARBAPENEMASE CPHA FROM AEROMONAS HYDROPHILA
1288	2gklA	0.5075	4.36	0.136	224	162	CRYSTAL STRUCTURE OF THE ZINC CARBAPENEMASE CPHA IN COMPLEX WITH THE INHIBITOR PYRIDINE-24-DICARBOXYLATE
1289	1x8gA	0.5075	4.46	0.135	224	163	CRYSTAL STRUCTURE OF THE MONO-ZINC CARBAPENEMASE CPHA FROM AEROMONAS HYDROPHYLA
1290	3faiA	0.5073	4.45	0.141	227	163	THE DI ZINC CARBAPENEMASE CPHA N220G MUTANT
1291	4le6E	0.507	4.64	0.127	251	165	CRYSTAL STRUCTURE OF THE PHOSPHOTRIESTERASE OPHC2 FROM PSEUDOMONAS PSEUDOALCALIGENES
1292	2qdsA	0.5069	4.3	0.137	224	161	CRYSTAL STRUCTURE OF THE ZINC CARBAPENEMASE CPHA IN COMPLEX WITH THE INHIBITOR D-CAPTOPRIL
1293	4v0hB	0.5066	3.97	0.215	221	158	HUMAN METALLO BETA LACTAMASE DOMAIN CONTAINING PROTEIN 1 (HMBLAC1)
1294	4pdxB	0.5047	4.24	0.143	603	161	CRYSTAL STRUCTURE OF ESCHERCHIA COLI UNCHARACTERIZED PROTEIN YJCS
1295	4pdxA	0.5046	4.26	0.143	606	161	CRYSTAL STRUCTURE OF ESCHERCHIA COLI UNCHARACTERIZED PROTEIN YJCS
1296	3iofA	0.5021	4.41	0.147	227	163	CRYSTAL STRUCTURE OF CPHA N220G MUTANT WITH INHIBITOR 10A

## Sheet: DALI_Igni18_monomer
Query:	s001A
No.	Chain	Z	rmsd	lali	nres	%id	Description
1	3x30-A	34.9	1.3	218	227	40	UPF0173 METAL-DEPENDENT HYDROLASE TM_1162;
2	3x2z-C	34.6	1.3	218	227	41	UPF0173 METAL-DEPENDENT HYDROLASE TM_1162;
3	3x2z-A	34.6	1.3	218	227	41	UPF0173 METAL-DEPENDENT HYDROLASE TM_1162;
4	3x2z-B	34.5	1.3	218	227	41	UPF0173 METAL-DEPENDENT HYDROLASE TM_1162;
5	3x2x-B	34.5	1.3	218	227	41	UPF0173 METAL-DEPENDENT HYDROLASE TM_1162;
6	3x2x-A	34.4	1.3	218	227	41	UPF0173 METAL-DEPENDENT HYDROLASE TM_1162;
7	3x2x-C	34.3	1.3	218	227	41	UPF0173 METAL-DEPENDENT HYDROLASE TM_1162;
8	3x2y-A	33	1.9	217	227	41	UPF0173 METAL-DEPENDENT HYDROLASE TM_1162;
9	3x2y-C	32.9	1.7	215	227	40	UPF0173 METAL-DEPENDENT HYDROLASE TM_1162;
10	3x2y-B	32.6	1.6	214	227	41	UPF0173 METAL-DEPENDENT HYDROLASE TM_1162;
11	4qn9-B	25.8	2.2	226	322	21	N-ACYL-PHOSPHATIDYLETHANOLAMINE-HYDROLYZING PHOSP
12	4qn9-A	25.6	2.2	225	321	21	N-ACYL-PHOSPHATIDYLETHANOLAMINE-HYDROLYZING PHOSP
13	3bv6-D	24.5	2.5	221	354	21	METAL-DEPENDENT HYDROLASE;
14	2wym-E	24.2	2.4	217	300	20	L-ASCORBATE-6-PHOSPHATE LACTONASE ULAG;
15	2wym-A	24	2.4	217	303	20	L-ASCORBATE-6-PHOSPHATE LACTONASE ULAG;
16	2wym-B	24	2.4	217	300	20	L-ASCORBATE-6-PHOSPHATE LACTONASE ULAG;
17	2wym-D	24	2.4	216	300	20	L-ASCORBATE-6-PHOSPHATE LACTONASE ULAG;
18	2wyl-C	24	2.4	217	299	20	L-ASCORBATE-6-PHOSPHATE LACTONASE ULAG;
19	2wym-C	23.9	2.4	216	298	20	L-ASCORBATE-6-PHOSPHATE LACTONASE ULAG;
20	2wyl-F	23.9	2.4	218	302	20	L-ASCORBATE-6-PHOSPHATE LACTONASE ULAG;
21	2wym-F	23.8	2.4	217	301	20	L-ASCORBATE-6-PHOSPHATE LACTONASE ULAG;
22	2wyl-D	23.8	2.4	216	300	20	L-ASCORBATE-6-PHOSPHATE LACTONASE ULAG;
23	2wyl-E	23.8	2.5	219	302	20	L-ASCORBATE-6-PHOSPHATE LACTONASE ULAG;
24	2wyl-B	23.6	2.4	217	302	20	L-ASCORBATE-6-PHOSPHATE LACTONASE ULAG;
25	3kl7-A	23.5	2.3	195	220	25	PUTATIVE METAL-DEPENDENT HYDROLASE;
26	3bv6-E	23.5	2.6	222	354	21	METAL-DEPENDENT HYDROLASE;
27	3bv6-F	23.4	2.6	221	354	21	METAL-DEPENDENT HYDROLASE;
28	2wyl-A	23.3	2.4	217	304	20	L-ASCORBATE-6-PHOSPHATE LACTONASE ULAG;
29	3bv6-B	23.3	2.6	221	354	21	METAL-DEPENDENT HYDROLASE;
30	3bv6-A	23.3	2.5	221	353	21	METAL-DEPENDENT HYDROLASE;
31	3rpc-A	23.1	2.6	215	262	19	POSSIBLE METAL-DEPENDENT HYDROLASE;
32	3rpc-D	22.9	2.6	213	262	19	POSSIBLE METAL-DEPENDENT HYDROLASE;
33	3rpc-C	22.9	2.6	213	262	19	POSSIBLE METAL-DEPENDENT HYDROLASE;
34	3bv6-C	22.9	2.6	221	353	21	METAL-DEPENDENT HYDROLASE;
35	3rpc-B	22.9	2.6	214	262	19	POSSIBLE METAL-DEPENDENT HYDROLASE;
36	5hab-B	22.9	2.6	214	463	18	RIBONUCLEASE J;
37	4jo0-A	22.6	2.7	213	522	17	CMLA;
38	6brm-B	22.5	2.7	216	263	22	PUTATIVE METAL-DEPENDENT ISOTHIOCYANATE HYDROLASE
39	5kik-A	22.3	2.8	213	521	18	CMLA PROTEIN;
40	5haa-B	22.3	2.7	214	460	19	RIBONUCLEASE J;
41	6brm-D	22.3	2.8	218	261	22	PUTATIVE METAL-DEPENDENT ISOTHIOCYANATE HYDROLASE
42	6brm-H	22.3	2.8	217	256	23	PUTATIVE METAL-DEPENDENT ISOTHIOCYANATE HYDROLASE
43	2i7t-A	22.2	2.5	206	404	19	CLEAVAGE AND POLYADENYLATION SPECIFICITY FACTOR 7
44	3zq4-E	22.2	3	216	544	19	RIBONUCLEASE J 1;
45	2i7v-A	22.2	2.5	206	433	19	CLEAVAGE AND POLYADENYLATION SPECIFICITY FACTOR 7
46	6brm-F	22.2	2.8	218	261	22	PUTATIVE METAL-DEPENDENT ISOTHIOCYANATE HYDROLASE
47	6brm-E	22.2	2.8	216	261	22	PUTATIVE METAL-DEPENDENT ISOTHIOCYANATE HYDROLASE
48	6brm-C	22.2	2.8	218	262	22	PUTATIVE METAL-DEPENDENT ISOTHIOCYANATE HYDROLASE
49	5hab-A	22.2	2.6	213	456	18	RIBONUCLEASE J;
50	6brm-A	22.2	2.8	217	262	23	PUTATIVE METAL-DEPENDENT ISOTHIOCYANATE HYDROLASE
51	6brm-G	22.2	2.8	217	261	23	PUTATIVE METAL-DEPENDENT ISOTHIOCYANATE HYDROLASE
52	5haa-A	22.2	2.8	213	447	19	RIBONUCLEASE J;
53	3zq4-A	22.1	3	216	550	19	RIBONUCLEASE J 1;
54	3zq4-C	22.1	3	216	542	19	RIBONUCLEASE J 1;
55	5ws2-A	22	2.7	213	463	18	RIBONUCLEASE J;
56	4xww-B	21.9	3	217	543	16	DR2417;
57	5ws2-B	21.9	2.8	214	463	18	RIBONUCLEASE J;
58	4xwt-A	21.7	2.9	216	543	16	DR2417;
59	4xwt-B	21.7	2.9	216	543	16	DR2417;
60	3zq4-D	21.6	3	216	538	19	RIBONUCLEASE J 1;
61	4xww-A	21.6	2.8	215	545	16	DR2417;
62	6i1d-A	21.6	2.5	205	458	19	ENDORIBONUCLEASE YSH1;
63	5a0v-B	21.5	2.9	215	451	16	RIBONUCLEASE J;
64	5a0t-A	21.1	2.7	210	454	17	RIBONUCLEASE J;
65	5a0t-B	21.1	2.7	210	451	17	RIBONUCLEASE J;
66	5a0v-A	21	2.8	213	454	15	RIBONUCLEASE J;
67	4gcw-A	20.8	2.6	208	307	14	RIBONUCLEASE Z;
68	2xr1-A	20.7	2.5	208	605	20	CLEAVAGE AND POLYADENYLATION SPECIFICITY FACTOR 1
69	2xr1-B	20.7	2.5	208	611	20	CLEAVAGE AND POLYADENYLATION SPECIFICITY FACTOR 1
70	2ycb-B	20.6	2.5	206	635	19	CLEAVAGE AND POLYADENYLATION SPECIFICITY FACTOR;
71	1y44-A	20.6	2.6	208	269	14	RIBONUCLEASE Z;
72	2fk6-A	20.5	2.7	209	307	14	TRNA(THR);
73	1zkp-C	20.4	2.7	207	245	16	HYPOTHETICAL PROTEIN BA1088;
74	1zkp-A	20.3	2.7	208	251	16	HYPOTHETICAL PROTEIN BA1088;
75	3af6-A	20.2	2.7	209	637	16	PUTATIVE UNCHARACTERIZED PROTEIN PH1404;
76	2cbn-A	20.2	2.8	208	306	13	RIBONUCLEASE Z;
77	3t3n-A	20.2	3	217	550	18	METAL DEPENDENT HYDROLASE;
78	1zkp-D	20.2	2.7	207	251	16	HYPOTHETICAL PROTEIN BA1088;
79	3bk2-A	19.9	3	214	549	19	METAL DEPENDENT HYDROLASE;
80	6j4n-A	19.8	2.8	207	372	12	METALLO-BETA-LACTAMASES PNGM-1;
81	3iem-B	19.8	2.8	199	431	18	RIBONUCLEASE TTHA0252;
82	3bk1-A	19.8	2.9	212	551	19	METAL DEPENDENT HYDROLASE;
83	1zkp-B	19.8	2.8	207	251	16	HYPOTHETICAL PROTEIN BA1088;
84	3af5-A	19.7	2.7	209	638	16	PUTATIVE UNCHARACTERIZED PROTEIN PH1404;
85	6j4n-D	19.7	2.6	207	372	13	METALLO-BETA-LACTAMASES PNGM-1;
86	6j4n-B	19.7	2.6	206	372	13	METALLO-BETA-LACTAMASES PNGM-1;
87	3t3o-A	19.6	2.9	214	553	18	METAL DEPENDENT HYDROLASE;
88	3iel-B	19.6	2.9	200	431	18	RIBONUCLEASE TTHA0252;
89	3iek-B	19.6	2.9	200	431	18	RIBONUCLEASE TTHA0252;
90	3iek-A	19.6	2.9	200	431	18	RIBONUCLEASE TTHA0252;
91	3iel-A	19.6	2.7	196	431	18	RIBONUCLEASE TTHA0252;
92	3idz-B	19.5	2.9	200	431	18	RIBONUCLEASE TTHA0252;
93	3a4y-D	19.5	2.9	200	431	17	RIBONUCLEASE TTHA0252;
94	3idz-C	19.5	2.9	200	431	18	RIBONUCLEASE TTHA0252;
95	3iek-D	19.5	2.9	200	431	18	RIBONUCLEASE TTHA0252;
96	3ie2-D	19.5	2.9	200	431	17	RIBONUCLEASE TTHA0252;
97	3ie0-B	19.5	2.8	199	431	18	RIBONUCLEASE TTHA0252;
98	3ie0-A	19.5	2.8	199	431	18	RIBONUCLEASE TTHA0252;
99	3ie0-D	19.5	2.9	200	431	18	RIBONUCLEASE TTHA0252;
100	2ycb-A	19.5	2.6	210	634	18	CLEAVAGE AND POLYADENYLATION SPECIFICITY FACTOR;
101	3iel-D	19.5	2.9	200	431	18	RIBONUCLEASE TTHA0252;
102	2dkf-B	19.5	2.9	200	431	18	METALLO-BETA-LACTAMASE SUPERFAMILY PROTEIN;
103	3idz-A	19.5	2.7	196	431	18	RIBONUCLEASE TTHA0252;
104	3iem-C	19.5	2.9	199	431	18	RIBONUCLEASE TTHA0252;
105	6jkw-F	19.5	2.7	207	372	12	METALLO-BETA-LACTAMASES PNGM-1;
106	6jkw-D	19.5	2.7	210	372	12	METALLO-BETA-LACTAMASES PNGM-1;
107	2e7y-A	19.4	2.8	205	272	15	TRNASE Z;
108	2dkf-A	19.4	3	200	431	18	METALLO-BETA-LACTAMASE SUPERFAMILY PROTEIN;
109	2dkf-D	19.4	2.9	200	431	18	METALLO-BETA-LACTAMASE SUPERFAMILY PROTEIN;
110	2dkf-C	19.4	2.8	199	431	18	METALLO-BETA-LACTAMASE SUPERFAMILY PROTEIN;
111	3ie1-D	19.4	2.8	199	431	18	RIBONUCLEASE TTHA0252;
112	3ie0-C	19.4	2.9	200	431	18	RIBONUCLEASE TTHA0252;
113	3iek-C	19.4	2.8	197	431	18	RIBONUCLEASE TTHA0252;
114	3a4y-B	19.4	2.9	200	431	17	RIBONUCLEASE TTHA0252;
115	3ie2-A	19.4	2.7	196	431	17	RIBONUCLEASE TTHA0252;
116	3a4y-C	19.4	2.9	200	431	17	RIBONUCLEASE TTHA0252;
117	3a4y-A	19.4	2.9	200	431	17	RIBONUCLEASE TTHA0252;
118	3iem-A	19.4	2.7	196	431	18	RIBONUCLEASE TTHA0252;
119	3ie2-C	19.4	2.9	200	431	17	RIBONUCLEASE TTHA0252;
120	3idz-D	19.4	2.9	200	431	18	RIBONUCLEASE TTHA0252;
121	3iel-C	19.4	2.8	199	431	18	RIBONUCLEASE TTHA0252;
122	3iem-D	19.4	2.8	197	431	18	RIBONUCLEASE TTHA0252;
123	6jkw-E	19.4	2.7	207	372	12	METALLO-BETA-LACTAMASES PNGM-1;
124	6j4n-C	19.4	2.6	207	372	13	METALLO-BETA-LACTAMASES PNGM-1;
125	3ie1-A	19.3	2.7	196	431	18	RIBONUCLEASE TTHA0252;
126	3ie1-B	19.3	2.9	199	431	18	RIBONUCLEASE TTHA0252;
127	3ie2-B	19.3	2.9	200	431	17	RIBONUCLEASE TTHA0252;
128	6j4n-G	19.3	2.6	207	372	13	METALLO-BETA-LACTAMASES PNGM-1;
129	5mtz-A	19.2	2.8	206	768	16	RIBONUCLEASE Z;
130	6jkw-B	19.2	2.6	207	372	13	METALLO-BETA-LACTAMASES PNGM-1;
131	6jkw-G	19.2	2.7	207	372	12	METALLO-BETA-LACTAMASES PNGM-1;
132	6jkw-A	19.2	2.7	210	372	12	METALLO-BETA-LACTAMASES PNGM-1;
133	6j4n-E	19.2	2.7	210	372	13	METALLO-BETA-LACTAMASES PNGM-1;
134	3p2u-A	19.1	2.7	191	249	18	PROTEIN PHNP;
135	3ie1-C	19.1	3	200	431	18	RIBONUCLEASE TTHA0252;
136	1y44-B	19.1	2.9	205	297	13	RIBONUCLEASE Z;
137	6j4n-F	19.1	2.7	207	372	12	METALLO-BETA-LACTAMASES PNGM-1;
138	3g1p-A	19	2.7	191	249	18	PROTEIN PHNP;
139	6jkw-C	19	2.6	207	372	13	METALLO-BETA-LACTAMASES PNGM-1;
140	6j4n-H	19	2.7	207	372	13	METALLO-BETA-LACTAMASES PNGM-1;
141	6jkw-H	18.9	2.7	207	372	13	METALLO-BETA-LACTAMASES PNGM-1;
142	3zwf-B	18.8	2.6	194	259	14	ZINC PHOSPHODIESTERASE ELAC PROTEIN 1;
143	3zwf-A	18.8	2.7	196	259	14	ZINC PHOSPHODIESTERASE ELAC PROTEIN 1;
144	2e7y-B	18.6	2.8	197	269	15	TRNASE Z;
145	3p2u-B	18.5	2.7	192	250	18	PROTEIN PHNP;
146	2az4-B	18.5	2.9	197	426	17	HYPOTHETICAL PROTEIN EF2904;
147	1vjn-B	18.5	2.3	167	189	26	ZN-DEPENDENT HYDROLASE OF METALLO-BETA-LACTAMASE
148	5kil-A	18.5	2.7	212	510	18	CMLA PROTEIN;
149	3g1p-B	18.4	2.7	192	250	18	PROTEIN PHNP;
150	2az4-A	18.4	3	197	425	17	HYPOTHETICAL PROTEIN EF2904;
151	5mtz-B	18.3	2.8	206	755	16	RIBONUCLEASE Z;
152	1vjn-A	18.2	2.5	171	194	26	ZN-DEPENDENT HYDROLASE OF METALLO-BETA-LACTAMASE
153	1ww1-A	18.2	2.8	199	250	15	TRNASE Z;
154	6b9v-A	17.6	2.8	197	254	16	BETA-LACTAMASE-LIKE PROTEIN;
155	4ojv-A	17.5	2.9	207	363	16	3',5'-CYCLIC-NUCLEOTIDE PHOSPHODIESTERASE 1;
156	4z7r-A	17.5	2.9	205	299	12	COENZYME PQQ SYNTHESIS PROTEIN B;
157	4ojx-A	17.5	2.9	208	363	16	3',5'-CYCLIC-NUCLEOTIDE PHOSPHODIESTERASE 1;
158	1ww1-B	17.4	2.8	194	238	14	TRNASE Z;
159	3md7-A	17.4	2.8	201	270	16	BETA-LACTAMASE-LIKE;
160	3py5-A	17.4	2.8	200	270	16	BETA-LACTAMASE-LIKE;
161	6b9v-B	17.4	2.9	197	253	17	BETA-LACTAMASE-LIKE PROTEIN;
162	3py6-A	17.3	2.9	202	270	16	BETA-LACTAMASE-LIKE;
163	3qh8-A	17.1	2.9	200	272	16	BETA-LACTAMASE-LIKE;
164	4z67-A	17	3	209	309	15	COENZYME PQQ SYNTHESIS PROTEIN B;
165	4z5z-A	16.8	3.1	208	308	16	COENZYME PQQ SYNTHESIS PROTEIN B;
166	4z5y-A	16.6	3.2	210	308	16	COENZYME PQQ SYNTHESIS PROTEIN B;
167	4z60-A	16.5	3.2	210	308	16	COENZYME PQQ SYNTHESIS PROTEIN B;
168	6e13-A	16.5	3.1	206	308	16	COENZYME PQQ SYNTHESIS PROTEIN B;
169	4z6x-A	16.4	3	208	309	15	COENZYME PQQ SYNTHESIS PROTEIN B;
170	4b87-A	16.1	2.9	176	335	13	DNA CROSS-LINK REPAIR 1A PROTEIN;
171	5q4w-A	16.1	3	177	341	12	DCLRE1A;
172	5q9h-A	16.1	3	177	341	12	DCLRE1A;
173	5q41-A	16.1	3	177	341	12	DCLRE1A;
174	5q59-A	16.1	3	177	341	12	DCLRE1A;
175	3jxp-A	16	3	206	304	15	COENZYME PQQ SYNTHESIS PROTEIN B;
176	5q3k-A	16	2.8	173	341	12	DCLRE1A;
177	5q1v-A	16	2.8	173	341	12	DNA CROSS-LINK REPAIR 1A PROTEIN;
178	5q30-A	16	2.8	173	341	12	DCLRE1A;
179	5q28-A	16	2.8	174	341	12	DNA CROSS-LINK REPAIR 1A PROTEIN;
180	5q3s-A	16	3	176	341	13	DCLRE1A;
181	5q4h-A	16	3	176	341	13	DCLRE1A;
182	5q3q-A	16	3	176	341	13	DCLRE1A;
183	5q5r-A	16	2.8	173	341	12	DCLRE1A;
184	5q9s-A	16	2.8	173	341	12	DCLRE1A;
185	5q6y-A	16	2.8	173	341	12	DCLRE1A;
186	5q6e-A	16	2.8	173	341	12	DCLRE1A;
187	5q40-A	16	3	177	341	12	DCLRE1A;
188	5q4x-A	16	2.8	174	341	12	DCLRE1A;
189	5q29-A	16	2.8	174	341	12	DNA CROSS-LINK REPAIR 1A PROTEIN;
190	5q97-A	16	2.8	174	341	12	DCLRE1A;
191	5q54-A	16	3	177	341	12	DCLRE1A;
192	5q8y-A	16	3	177	341	12	DCLRE1A;
193	5q3h-A	16	3	177	341	12	DCLRE1A;
194	2i7x-A	15.9	2.9	208	499	14	PROTEIN CFT2;
195	5q33-A	15.9	2.8	173	341	12	DCLRE1A;
196	5nzw-A	15.9	2.8	174	334	12	DNA CROSS-LINK REPAIR 1A PROTEIN;
197	5q43-A	15.9	3	176	341	13	DCLRE1A;
198	5q3y-A	15.9	2.8	173	341	12	DCLRE1A;
199	5q5a-A	15.9	3	177	341	12	DCLRE1A;
200	5nzx-A	15.9	3.1	177	336	12	DNA CROSS-LINK REPAIR 1A PROTEIN;
201	5q93-A	15.9	3	177	341	12	DCLRE1A;
202	5q6z-A	15.9	2.8	174	341	12	DCLRE1A;
203	5q1p-A	15.9	2.8	174	341	12	DNA CROSS-LINK REPAIR 1A PROTEIN;
204	5q1n-A	15.9	3.1	177	341	12	DNA CROSS-LINK REPAIR 1A PROTEIN;
205	5q5d-A	15.9	2.8	174	341	12	DCLRE1A;
206	5q6x-A	15.9	3	177	341	12	DCLRE1A;
207	5q3l-A	15.9	3	177	341	12	DCLRE1A;
208	5q1z-A	15.9	3	177	341	12	DNA CROSS-LINK REPAIR 1A PROTEIN;
209	5q1j-A	15.9	3	177	341	12	DNA CROSS-LINK REPAIR 1A PROTEIN;
210	5q1s-A	15.9	3	177	341	12	DNA CROSS-LINK REPAIR 1A PROTEIN;
211	5q6w-A	15.9	3	177	341	12	DCLRE1A;
212	5q5x-A	15.9	3	177	341	12	DCLRE1A;
213	5q1y-A	15.9	3	177	341	12	DNA CROSS-LINK REPAIR 1A PROTEIN;
214	5q3i-A	15.9	3	177	341	12	DCLRE1A;
215	1xto-A	15.8	3.1	206	304	16	COENZYME PQQ SYNTHESIS PROTEIN B;
216	5qa1-A	15.8	3	176	341	13	DCLRE1A;
217	5q5q-A	15.8	2.8	173	341	12	DCLRE1A;
218	5q5u-A	15.8	2.8	173	341	12	DCLRE1A;
219	5q9j-A	15.8	3	176	341	13	DCLRE1A;
220	5q52-A	15.8	3	176	341	13	DCLRE1A;
221	5q49-A	15.8	3	177	341	12	DCLRE1A;
222	5q8q-A	15.8	3.1	177	341	12	DCLRE1A;
223	5q3e-A	15.8	3	176	341	13	DCLRE1A;
224	5q4z-A	15.8	3	177	341	12	DCLRE1A;
225	5q7j-A	15.8	2.9	176	341	12	DCLRE1A;
226	5q5z-A	15.8	2.8	174	341	12	DCLRE1A;
227	5q83-A	15.8	2.8	174	341	12	DCLRE1A;
228	5q8e-A	15.8	3	177	341	12	DCLRE1A;
229	5q32-A	15.8	3	177	341	12	DCLRE1A;
230	5q3d-A	15.8	2.8	174	341	12	DCLRE1A;
231	5q55-A	15.8	3	177	341	12	DCLRE1A;
232	5q9f-A	15.8	2.8	174	341	12	DCLRE1A;
233	5q3w-A	15.8	2.8	174	341	12	DCLRE1A;
234	5q9d-A	15.8	2.8	174	341	12	DCLRE1A;
235	5q2w-A	15.8	2.8	174	341	12	DCLRE1A;
236	5q2q-A	15.8	3	177	341	12	DCLRE1A;
237	5q65-A	15.8	2.8	174	341	12	DCLRE1A;
238	5q8u-A	15.8	3	177	341	12	DCLRE1A;
239	5q6d-A	15.8	2.8	174	341	12	DCLRE1A;
240	5q6c-A	15.8	2.8	174	341	12	DCLRE1A;
241	5q7r-A	15.8	3	177	341	12	DCLRE1A;
242	5q3t-A	15.8	2.8	174	341	12	DCLRE1A;
243	5q5m-A	15.8	2.8	174	341	12	DCLRE1A;
244	5q7w-A	15.8	2.8	174	341	12	DCLRE1A;
245	5q6v-A	15.8	2.8	174	341	12	DCLRE1A;
246	5q2a-A	15.8	3	177	341	12	DNA CROSS-LINK REPAIR 1A PROTEIN;
247	5q6m-A	15.8	2.8	174	341	12	DCLRE1A;
248	5q2r-A	15.8	3	177	341	12	DCLRE1A;
249	5q31-A	15.8	2.8	174	341	12	DCLRE1A;
250	5q2n-A	15.8	3.1	177	341	12	DCLRE1A;
251	5q9i-A	15.8	2.8	174	341	12	DCLRE1A;
252	5q7i-A	15.8	3.1	177	341	12	DCLRE1A;
253	5q6j-A	15.8	2.8	174	341	12	DCLRE1A;
254	5q9k-A	15.8	3	177	341	12	DCLRE1A;
255	5q8r-A	15.8	2.8	174	341	12	DCLRE1A;
256	5q2d-A	15.8	3.1	177	341	12	DCLRE1A;
257	5q4k-A	15.8	3	177	341	12	DCLRE1A;
258	5q4l-A	15.8	3	177	341	12	DCLRE1A;
259	5q7b-A	15.8	3.1	177	341	12	DCLRE1A;
260	5q87-A	15.8	3	177	341	12	DCLRE1A;
261	5q6f-A	15.8	2.8	174	341	12	DCLRE1A;
262	5q2f-A	15.8	3	177	341	12	DCLRE1A;
263	5q8v-A	15.8	3	177	341	12	DCLRE1A;
264	5q7t-A	15.8	3	177	341	12	DCLRE1A;
265	5q3m-A	15.8	3	177	341	12	DCLRE1A;
266	5q78-A	15.8	3	177	341	12	DCLRE1A;
267	5q98-A	15.8	3	177	341	12	DCLRE1A;
268	5q2z-A	15.8	3	177	341	12	DCLRE1A;
269	5q2t-A	15.8	3	177	341	12	DCLRE1A;
270	5q6g-A	15.8	3	177	341	12	DCLRE1A;
271	5ahr-A	15.7	2.8	174	330	12	DNA CROSS-LINK REPAIR 1A PROTEIN;
272	5q8j-A	15.7	2.9	173	341	12	DCLRE1A;
273	5q1u-A	15.7	3	176	332	13	DNA CROSS-LINK REPAIR 1A PROTEIN;
274	5q6n-A	15.7	2.8	173	341	12	DCLRE1A;
275	5q5s-A	15.7	2.8	173	341	12	DCLRE1A;
276	5q9n-A	15.7	2.8	173	341	12	DCLRE1A;
277	5q7h-A	15.7	3	177	341	12	DCLRE1A;
278	5q4q-A	15.7	3	176	341	13	DCLRE1A;
279	5q6o-A	15.7	2.8	173	341	12	DCLRE1A;
280	5q38-A	15.7	2.8	173	341	12	DCLRE1A;
281	5q6p-A	15.7	2.8	173	341	12	DCLRE1A;
282	5q8t-A	15.7	2.8	174	341	12	DCLRE1A;
283	5q82-A	15.7	2.8	173	341	12	DCLRE1A;
284	5q8s-A	15.7	2.8	173	341	12	DCLRE1A;
285	5q4i-A	15.7	3	176	341	13	DCLRE1A;
286	5q3x-A	15.7	2.8	173	341	12	DCLRE1A;
287	5q66-A	15.7	2.8	173	341	12	DCLRE1A;
288	5q23-A	15.7	2.8	173	341	12	DNA CROSS-LINK REPAIR 1A PROTEIN;
289	5q90-A	15.7	2.8	173	341	12	DCLRE1A;
290	5q5v-A	15.7	3	176	341	13	DCLRE1A;
291	5q3u-A	15.7	3	176	341	13	DCLRE1A;
292	5q1l-A	15.7	3	176	341	13	DNA CROSS-LINK REPAIR 1A PROTEIN;
293	5q2m-A	15.7	3	177	341	12	DCLRE1A;
294	5q1t-A	15.7	3.1	177	341	12	DNA CROSS-LINK REPAIR 1A PROTEIN;
295	5q5f-A	15.7	2.8	174	341	12	DCLRE1A;
296	5q2g-A	15.7	2.8	174	341	12	DCLRE1A;
297	5q4e-A	15.7	3.1	177	341	12	DCLRE1A;
298	5q2k-A	15.7	3	177	341	12	DCLRE1A;
299	5q4f-A	15.7	3	177	341	12	DCLRE1A;
300	5q6q-A	15.7	2.8	174	341	12	DCLRE1A;
301	5q3a-A	15.7	3	177	341	12	DCLRE1A;
302	5q8o-A	15.7	2.8	174	341	12	DCLRE1A;
303	5q7d-A	15.7	3	177	341	12	DCLRE1A;
304	5q6u-A	15.7	2.8	174	341	12	DCLRE1A;
305	5q7a-A	15.7	2.8	174	341	12	DCLRE1A;
306	5qa0-A	15.7	2.8	174	341	12	DCLRE1A;
307	5q5g-A	15.7	2.8	174	341	12	DCLRE1A;
308	5q6r-A	15.7	2.8	174	341	12	DCLRE1A;
309	5q4m-A	15.7	3	177	341	12	DCLRE1A;
310	5q92-A	15.7	2.8	174	341	12	DCLRE1A;
311	5q4u-A	15.6	2.8	174	341	12	DCLRE1A;
312	5q71-A	15.6	2.8	174	341	12	DCLRE1A;
313	5q3r-A	15.6	3	176	341	13	DCLRE1A;
314	4z7r-B	15.4	2.9	196	279	13	COENZYME PQQ SYNTHESIS PROTEIN B;
315	5q4c-A	15.4	2.8	174	341	12	DCLRE1A;
316	5q57-A	15.4	3	177	341	12	DCLRE1A;
317	5q1k-A	15.4	2.9	174	341	12	DNA CROSS-LINK REPAIR 1A PROTEIN;
318	5aho-A	15.2	3	173	314	14	5' EXONUCLEASE APOLLO;
319	5q8k-A	15.2	2.8	173	341	12	DCLRE1A;
320	5q7p-A	15.1	2.8	174	341	12	DCLRE1A;
321	5q9l-A	15.1	2.8	174	341	12	DCLRE1A;
322	5q2v-A	15.1	2.8	174	341	12	DCLRE1A;
323	5q75-A	15.1	3.1	177	341	12	DCLRE1A;
324	5q4r-A	15	2.8	174	341	12	DCLRE1A;
325	5q7o-A	15	2.9	174	341	12	DCLRE1A;
326	5q61-A	14.9	2.8	173	341	12	DCLRE1A;
327	5q5o-A	14.8	2.9	174	341	12	DCLRE1A;
328	2p4z-B	14.7	3.2	195	276	13	METAL-DEPENDENT HYDROLASES OF THE BETA-LACTAMASE
329	5q7n-A	14.7	2.8	174	341	12	DCLRE1A;
330	5q9e-A	14.4	2.8	174	341	12	DCLRE1A;
331	2p4z-A	14.1	3.4	200	275	13	METAL-DEPENDENT HYDROLASES OF THE BETA-LACTAMASE
332	1wra-A	14	3.5	200	305	18	TEICHOIC ACID PHOSPHORYLCHOLINE ESTERASE/CHOLINE
333	1wra-B	14	3.5	201	308	17	TEICHOIC ACID PHOSPHORYLCHOLINE ESTERASE/CHOLINE
334	5q64-A	13.9	3	176	341	13	DCLRE1A;
335	2bib-A	13.7	3.6	202	540	16	TEICHOIC ACID PHOSPHORYLCHOLINE ESTERASE/ CHOLINE
336	5q2j-A	13.7	3	176	341	13	DCLRE1A;
337	3h3e-A	13.3	3.3	191	256	20	UNCHARACTERIZED PROTEIN TM1679;
338	5nzy-A	12.9	3	177	341	12	DNA CROSS-LINK REPAIR 1A PROTEIN;
339	5q46-A	12.9	2.8	174	341	12	DCLRE1A;
340	5q89-A	12.9	3	177	341	12	DCLRE1A;
341	5q3z-A	12.9	3	177	341	12	DCLRE1A;
342	5q3p-A	12.8	3	176	341	13	DCLRE1A;
343	5q9r-A	12.8	2.8	173	341	12	DCLRE1A;
344	5q34-A	12.8	3	177	341	12	DCLRE1A;
345	5q39-A	12.8	2.8	174	341	12	DCLRE1A;
346	5q2s-A	12.8	3	177	341	12	DCLRE1A;
347	5q68-A	12.8	3	177	341	12	DCLRE1A;
348	5q6i-A	12.8	2.8	174	341	12	DCLRE1A;
349	5q56-A	12.8	2.8	174	341	12	DCLRE1A;
350	5q4o-A	12.8	2.8	174	341	12	DCLRE1A;
351	5q4j-A	12.8	3	177	341	12	DCLRE1A;
352	5q3b-A	12.8	2.8	174	341	12	DCLRE1A;
353	5q4t-A	12.8	3	177	341	12	DCLRE1A;
354	5q84-A	12.8	3	177	341	12	DCLRE1A;
355	5q5t-A	12.8	2.8	174	341	12	DCLRE1A;
356	5q6b-A	12.8	2.8	174	341	12	DCLRE1A;
357	5q7z-A	12.8	3	177	341	12	DCLRE1A;
358	5q5k-A	12.8	3	177	341	12	DCLRE1A;
359	5q2i-A	12.8	3	177	341	12	DCLRE1A;
360	5q58-A	12.8	3	177	341	12	DCLRE1A;
361	5q9y-A	12.8	3	177	341	12	DCLRE1A;
362	5q5y-A	12.8	2.9	176	341	12	DCLRE1A;
363	5q2y-A	12.8	3	177	341	12	DCLRE1A;
364	5q25-A	12.8	3	177	341	12	DNA CROSS-LINK REPAIR 1A PROTEIN;
365	5q36-A	12.8	3	177	341	12	DCLRE1A;
366	5q42-A	12.8	3	177	341	12	DCLRE1A;
367	5q9a-A	12.8	3	177	341	12	DCLRE1A;
368	5q69-A	12.8	3	177	341	12	DCLRE1A;
369	5q1m-A	12.8	3	177	341	12	DNA CROSS-LINK REPAIR 1A PROTEIN;
370	5q3v-A	12.7	3	176	341	13	DCLRE1A;
371	5qa2-A	12.7	2.8	173	341	12	DNA CROSS-LINK REPAIR 1A PROTEIN;
372	5q4g-A	12.7	3	176	341	13	DCLRE1A;
373	5q7y-A	12.7	3	176	341	13	DCLRE1A;
374	5q5e-A	12.7	3	176	341	13	DCLRE1A;
375	5q2o-A	12.7	2.9	173	341	12	DCLRE1A;
376	5q4d-A	12.7	2.9	174	341	12	DCLRE1A;
377	5q4s-A	12.7	2.8	173	341	12	DCLRE1A;
378	5q63-A	12.7	2.8	173	341	12	DCLRE1A;
379	5q4a-A	12.7	3	176	341	13	DCLRE1A;
380	5q2x-A	12.7	3	176	341	13	DCLRE1A;
381	5q20-A	12.7	2.8	173	341	12	DNA CROSS-LINK REPAIR 1A PROTEIN;
382	5q9p-A	12.7	3	176	341	13	DCLRE1A;
383	5q5b-A	12.7	2.8	173	341	12	DCLRE1A;
384	5q22-A	12.7	3	176	341	13	DNA CROSS-LINK REPAIR 1A PROTEIN;
385	5q62-A	12.7	3	176	341	13	DCLRE1A;
386	5q6h-A	12.7	3	176	341	13	DCLRE1A;
387	5q94-A	12.7	3	176	341	13	DCLRE1A;
388	5q95-A	12.7	3	176	341	13	DCLRE1A;
389	5q6s-A	12.7	3	176	341	13	DCLRE1A;
390	5q4n-A	12.7	3	177	341	12	DCLRE1A;
391	5q2e-A	12.7	3	177	341	12	DCLRE1A;
392	5q7q-A	12.7	3	177	341	12	DCLRE1A;
393	5q7e-A	12.7	3	177	341	12	DCLRE1A;
394	5q70-A	12.7	3.1	177	341	12	DCLRE1A;
395	5q8p-A	12.7	3	177	341	12	DCLRE1A;
396	5q3o-A	12.7	3	177	341	12	DCLRE1A;
397	5q4y-A	12.7	2.8	174	341	12	DCLRE1A;
398	5q5i-A	12.7	3	177	341	12	DCLRE1A;
399	5q76-A	12.7	3	177	341	12	DCLRE1A;
400	5q9x-A	12.7	2.8	174	341	12	DCLRE1A;
401	5q8b-A	12.7	2.8	174	341	12	DCLRE1A;
402	5q79-A	12.7	2.8	174	341	12	DCLRE1A;
403	5q8i-A	12.7	3	177	341	12	DCLRE1A;
404	5q9b-A	12.7	2.8	174	341	12	DCLRE1A;
405	5q8w-A	12.7	2.8	174	341	12	DCLRE1A;
406	5q27-A	12.7	2.8	174	341	12	DNA CROSS-LINK REPAIR 1A PROTEIN;
407	5q5w-A	12.7	2.8	174	341	12	DCLRE1A;
408	5q4b-A	12.7	3	177	341	12	DCLRE1A;
409	5q35-A	12.7	3	177	341	12	DCLRE1A;
410	5q1o-A	12.7	2.9	174	341	12	DNA CROSS-LINK REPAIR 1A PROTEIN;
411	5q9c-A	12.7	2.8	174	341	12	DCLRE1A;
412	5q7u-A	12.7	3	177	341	12	DCLRE1A;
413	5q37-A	12.7	3	177	341	12	DCLRE1A;
414	5q53-A	12.7	3	177	341	12	DCLRE1A;
415	5q60-A	12.7	2.8	174	341	12	DCLRE1A;
416	5q24-A	12.7	2.8	174	341	12	DNA CROSS-LINK REPAIR 1A PROTEIN;
417	5q48-A	12.7	3	177	341	12	DCLRE1A;
418	5q81-A	12.7	2.8	174	341	12	DCLRE1A;
419	5q9u-A	12.7	3	177	341	12	DCLRE1A;
420	5q9t-A	12.7	2.8	174	341	12	DCLRE1A;
421	5q6k-A	12.7	2.8	174	341	12	DCLRE1A;
422	5q1q-A	12.7	2.8	174	341	12	DNA CROSS-LINK REPAIR 1A PROTEIN;
423	5q8a-A	12.7	2.8	174	341	12	DCLRE1A;
424	5q9v-A	12.7	2.8	174	341	12	DCLRE1A;
425	5q4v-A	12.7	2.8	174	341	12	DCLRE1A;
426	5q7f-A	12.7	2.8	174	341	12	DCLRE1A;
427	5q7x-A	12.7	2.8	174	341	12	DCLRE1A;
428	5q2u-A	12.7	3	177	341	12	DCLRE1A;
429	5q4p-A	12.7	3	177	341	12	DCLRE1A;
430	5q67-A	12.7	2.8	174	341	12	DCLRE1A;
431	5q8z-A	12.7	2.8	174	341	12	DCLRE1A;
432	5q6a-A	12.7	2.8	174	341	12	DCLRE1A;
433	5q5n-A	12.7	2.8	174	341	12	DCLRE1A;
434	5q8m-A	12.7	2.8	174	341	12	DCLRE1A;
435	5q8x-A	12.7	2.8	174	341	12	DCLRE1A;
436	5q88-A	12.7	2.8	174	341	12	DCLRE1A;
437	5q6t-A	12.7	2.8	174	341	12	DCLRE1A;
438	5q51-A	12.7	2.8	174	341	12	DCLRE1A;
439	5q86-A	12.7	3	177	341	12	DCLRE1A;
440	5q3c-A	12.7	2.8	174	341	12	DCLRE1A;
441	5q73-A	12.7	3	177	341	12	DCLRE1A;
442	5q9g-A	12.7	2.8	174	341	12	DCLRE1A;
443	5q96-A	12.7	2.8	174	341	12	DCLRE1A;
444	5q7v-A	12.7	3	177	341	12	DCLRE1A;
445	5q26-A	12.7	2.8	174	341	12	DNA CROSS-LINK REPAIR 1A PROTEIN;
446	5q7l-A	12.7	2.8	174	341	12	DCLRE1A;
447	5q45-A	12.7	2.9	174	341	12	DCLRE1A;
448	5q80-A	12.7	2.8	174	341	12	DCLRE1A;
449	5q8d-A	12.7	3.1	177	341	12	DCLRE1A;
450	5q6l-A	12.7	3	177	341	12	DCLRE1A;
451	5q5p-A	12.7	3	177	341	12	DCLRE1A;
452	5q5c-A	12.7	3	177	341	12	DCLRE1A;
453	5q99-A	12.7	3	177	341	12	DCLRE1A;
454	5q5h-A	12.7	3	177	341	12	DCLRE1A;
455	5q7m-A	12.7	3	177	341	12	DCLRE1A;
456	5q9w-A	12.7	3	177	341	12	DCLRE1A;
457	5q3n-A	12.7	3	177	341	12	DCLRE1A;
458	5q8f-A	12.7	3	177	341	12	DCLRE1A;
459	5q8l-A	12.7	3	177	341	12	DCLRE1A;
460	5q9o-A	12.7	3	177	341	12	DCLRE1A;
461	5q85-A	12.7	3	177	341	12	DCLRE1A;
462	5q9m-A	12.6	2.8	173	341	12	DCLRE1A;
463	5q3g-A	12.6	3	176	341	13	DCLRE1A;
464	5q50-A	12.6	2.8	174	341	12	DCLRE1A;
465	5q77-A	12.6	2.8	174	341	12	DCLRE1A;
466	5q5l-A	12.6	2.8	174	341	12	DCLRE1A;
467	5q9z-A	12.6	2.8	173	341	12	DCLRE1A;
468	5q8n-A	12.6	2.8	173	341	12	DCLRE1A;
469	5q2c-A	12.6	3	176	341	13	DCLRE1A;
470	5q3j-A	12.6	2.8	173	341	12	DCLRE1A;
471	5q5j-A	12.6	2.8	174	341	12	DCLRE1A;
472	5q8g-A	12.6	2.8	174	341	12	DCLRE1A;
473	5q2b-A	12.6	2.8	174	341	12	DCLRE1A;
474	5q7g-A	12.6	2.8	174	341	12	DCLRE1A;
475	5q8c-A	12.6	2.8	173	341	12	DCLRE1A;
476	5q7k-A	12.6	2.8	174	341	12	DCLRE1A;
477	5q91-A	12.6	2.8	173	341	12	DCLRE1A;
478	5q44-A	12.6	2.8	173	341	12	DCLRE1A;
479	5q74-A	12.6	2.8	173	341	12	DCLRE1A;
480	5q2h-A	12.6	3	176	341	13	DCLRE1A;
481	5q72-A	12.6	3	176	341	13	DCLRE1A;
482	5q7s-A	12.6	3.1	177	341	12	DCLRE1A;
483	5q8h-A	12.6	3	177	341	12	DCLRE1A;
484	5q3f-A	12.6	2.8	174	341	12	DCLRE1A;
485	5q9q-A	12.6	2.8	174	341	12	DCLRE1A;
486	5q2l-A	12.6	3	177	341	12	DCLRE1A;
487	5q2p-A	12.6	3	177	341	12	DCLRE1A;
488	5q1r-A	12.6	2.8	174	341	12	DNA CROSS-LINK REPAIR 1A PROTEIN;
489	5q47-A	12.6	3.1	177	341	12	DCLRE1A;
490	5q7c-A	12.6	2.9	174	341	12	DCLRE1A;
491	1xm8-A	12.3	3.2	154	254	17	GLYOXALASE II;
492	1xm8-B	12.1	3.1	151	254	16	GLYOXALASE II;
493	5q1w-A	11.6	2.8	174	341	12	DNA CROSS-LINK REPAIR 1A PROTEIN;
494	5q1x-A	11.6	3	177	341	12	DNA CROSS-LINK REPAIR 1A PROTEIN;
495	5lld-A	11.4	3.4	151	398	13	ANAEROBIC NITRIC OXIDE REDUCTASE FLAVORUBREDOXIN;
496	6etb-A	11.4	3.4	151	400	13	ANAEROBIC NITRIC OXIDE REDUCTASE FLAVORUBREDOXIN;
497	6dn4-A	11	4	157	275	16	BETA-LACTAMASE;
498	2q42-A	11	3.4	154	254	16	PUTATIVE HYDROXYACYLGLUTATHIONE HYDROLASE 2;
499	6r9n-B	10.9	3.3	154	232	15	UNCHARACTERIZED PROTEIN;
500	6dqh-A	10.9	3.5	154	250	15	BETA-LACTAMASE;
501	6dr8-A	10.9	4	158	252	16	BETA-LACTAMASE;
502	2q42-B	10.9	3.1	151	254	16	PUTATIVE HYDROXYACYLGLUTATHIONE HYDROLASE 2;
503	5ve4-A	10.8	3.6	150	349	12	BPPRF;
504	5ve4-B	10.8	2.8	144	349	12	BPPRF;
505	5ve5-A	10.7	3.6	146	350	11	BPPRF;
506	5v8s-A	10.7	3.2	150	399	11	FLAVOPROTEIN;
507	3tp9-A	10.7	3.4	156	473	17	BETA-LACTAMASE AND RHODANESE DOMAIN PROTEIN;
508	3tp9-B	10.7	3.2	154	472	18	BETA-LACTAMASE AND RHODANESE DOMAIN PROTEIN;
509	6r9n-A	10.6	3.1	151	233	15	UNCHARACTERIZED PROTEIN;
510	1vme-A	10.6	3.2	150	401	12	FLAVOPROTEIN;
511	4dik-B	10.6	3.3	151	400	11	FLAVOPROTEIN;
512	5v8s-B	10.6	3	148	396	11	FLAVOPROTEIN;
513	6dq2-A	10.5	3.4	151	258	15	BETA-LACTAMASE;
514	4d02-A	10.5	3.4	153	399	13	ANAEROBIC NITRIC OXIDE REDUCTASE FLAVORUBREDOXIN;
515	4dil-A	10.5	3.1	149	392	11	FLAVOPROTEIN;
516	1vme-B	10.5	3.2	152	400	12	FLAVOPROTEIN;
517	6k4x-A	10.5	4	156	260	17	METALLO-BETA-LACTAMASE;
518	2p97-A	10.4	2.9	139	201	16	HYPOTHETICAL PROTEIN;
519	4dil-B	10.4	3.2	152	396	11	FLAVOPROTEIN;
520	4dik-A	10.4	3.1	147	402	12	FLAVOPROTEIN;
521	2p97-B	10.4	3.1	143	201	15	HYPOTHETICAL PROTEIN;
522	5b1u-A	10.4	4	156	259	17	METALLO-BETA-LACTAMASE;
523	6etb-B	10.4	3.4	153	400	13	ANAEROBIC NITRIC OXIDE REDUCTASE FLAVORUBREDOXIN;
524	5ve5-C	10.3	3.6	150	347	12	BPPRF;
525	1kr3-B	10.3	3.4	151	227	13	BETA-LACTAMASE, TYPE II;
526	5aya-A	10.3	4	155	259	17	METALLO-BETA-LACTAMASE;
527	6k4t-A	10.3	4	156	260	17	METALLO-BETA-LACTAMASE;
528	3adr-B	10.2	3.3	150	256	19	PUTATIVE UNCHARACTERIZED PROTEIN ST1585;
529	3r2u-C	10.2	3.4	152	338	11	METALLO-BETA-LACTAMASE FAMILY PROTEIN;
530	2ohh-A	10.2	3.4	153	403	13	TYPE A FLAVOPROTEIN FPRA;
531	2vw8-A	10.2	3.8	158	299	13	PA1000;
532	3dh8-A	10.2	3.3	154	299	14	UNCHARACTERIZED PROTEIN PA1000;
533	5his-A	10.2	3.2	154	298	14	PQSE;
534	6e0s-A	10.2	3.9	157	264	15	MEM-A1;
535	2ohh-E	10.2	3.4	152	403	14	TYPE A FLAVOPROTEIN FPRA;
536	6ch0-I	10.2	3.3	152	275	14	BETA-LACTAMASE;
537	6qwo-A	10.1	3.3	156	252	13	OXYGEN-BINDING DIIRON PROTEIN;
538	1ztc-A	10.1	3.1	141	209	17	HYPOTHETICAL PROTEIN TM0894;
539	3r2u-B	10.1	3.4	151	336	12	METALLO-BETA-LACTAMASE FAMILY PROTEIN;
540	1e5d-B	10.1	3.2	151	401	17	RUBREDOXIN\:OXYGEN OXIDOREDUCTASE;
541	3vpe-A	10.1	4.1	157	259	17	METALLO-BETA-LACTAMASE;
542	1ztc-B	10.1	3.1	139	209	17	HYPOTHETICAL PROTEIN TM0894;
543	3vqz-A	10.1	4.1	156	257	16	METALLO-BETA-LACTAMASE;
544	5hio-A	10.1	3.2	154	301	14	PQSE;
545	5axr-A	10.1	4.1	157	259	16	METALLO-BETA-LACTAMASE;
546	5axo-A	10.1	4	156	259	17	METALLO-BETA-LACTAMASE;
547	4ysb-A	10.1	3.4	145	225	14	METALLO-BETA-LACTAMASE FAMILY PROTEIN;
548	1hlk-A	10.1	3.4	151	227	13	BETA-LACTAMASE, TYPE II;
549	5b15-A	10.1	4	156	259	17	METALLO-BETA-LACTAMASE;
550	2ohi-J	10.1	3.6	154	403	13	TYPE A FLAVOPROTEIN FPRA;
551	2gcu-B	10.1	3.7	145	237	13	PUTATIVE HYDROXYACYLGLUTATHIONE HYDROLASE 3;
552	6qwo-B	10	3.2	154	253	14	OXYGEN-BINDING DIIRON PROTEIN;
553	5hip-A	10	3.4	158	298	14	PQSE;
554	1ztc-D	10	3	138	208	17	HYPOTHETICAL PROTEIN TM0894;
555	6frm-H	10	3.6	156	409	15	CRYSTAL STRUCTURE OF COENZYME F420H2 OXIDASE (FPR
556	1ztc-C	10	3.2	140	207	17	HYPOTHETICAL PROTEIN TM0894;
557	2p18-A	10	3.5	154	283	13	GLYOXALASE II;
558	2r2d-E	10	3.4	155	276	14	ZN-DEPENDENT HYDROLASES;
559	2znb-A	10	3.3	150	222	13	METALLO-BETA-LACTAMASE;
560	3r2u-A	10	3.4	157	348	12	METALLO-BETA-LACTAMASE FAMILY PROTEIN;
561	2ohi-B	10	3.5	150	403	16	TYPE A FLAVOPROTEIN FPRA;
562	5njw-B	10	4.5	159	274	18	BLR6230 PROTEIN;
563	1qh3-B	10	3.4	153	260	15	PROTEIN (HYDROXYACYLGLUTATHIONE HYDROLASE);
564	6frm-C	10	3.8	153	408	18	CRYSTAL STRUCTURE OF COENZYME F420H2 OXIDASE (FPR
565	2ohh-B	10	3.4	151	403	14	TYPE A FLAVOPROTEIN FPRA;
566	4ysb-B	10	2.6	138	225	13	METALLO-BETA-LACTAMASE FAMILY PROTEIN;
567	2ohi-D	10	3.5	152	403	14	TYPE A FLAVOPROTEIN FPRA;
568	2ohh-D	10	3.4	151	403	13	TYPE A FLAVOPROTEIN FPRA;
569	3adr-A	9.9	3.3	151	259	19	PUTATIVE UNCHARACTERIZED PROTEIN ST1585;
570	5ve4-C	9.9	3.6	151	347	11	BPPRF;
571	5ve5-B	9.9	3.6	146	349	13	BPPRF;
572	5ngg-A	9.9	4.4	159	274	18	BLR6230 PROTEIN;
573	2qjs-B	9.9	3.8	154	248	19	METALLO-BETA-LACTAMASE L1;
574	3r2u-D	9.9	3.4	152	337	11	METALLO-BETA-LACTAMASE FAMILY PROTEIN;
575	2qjs-A	9.9	3.2	151	248	19	METALLO-BETA-LACTAMASE L1;
576	2ohi-A	9.9	3.6	153	403	14	TYPE A FLAVOPROTEIN FPRA;
577	5njw-A	9.9	4.5	160	274	18	BLR6230 PROTEIN;
578	2ohi-G	9.9	3.5	152	403	14	TYPE A FLAVOPROTEIN FPRA;
579	2ohi-I	9.9	3.5	152	403	14	TYPE A FLAVOPROTEIN FPRA;
580	2p1e-A	9.9	3.5	152	279	13	GLYOXALASE II;
581	2ohi-E	9.9	3.5	152	403	14	TYPE A FLAVOPROTEIN FPRA;
582	2ohj-B	9.9	3.5	153	403	14	TYPE A FLAVOPROTEIN FPRA;
583	6u2z-A	9.9	3.3	152	266	18	PUTATIVE METALLO-BETA-LACTAMASE L1 (BETA-LACTAMAS
584	4ysl-B	9.9	3.4	152	294	15	BETA-LACTAMASE DOMAIN PROTEIN;
585	1e5d-A	9.8	3.5	158	401	15	RUBREDOXIN\:OXYGEN OXIDOREDUCTASE;
586	4znb-B	9.8	3.5	152	223	13	METALLO-BETA-LACTAMASE;
587	2q0j-B	9.8	3.4	155	301	13	QUINOLONE SIGNAL RESPONSE PROTEIN;
588	1a7t-B	9.8	3.3	149	227	13	METALLO-BETA-LACTAMASE;
589	2gmn-A	9.8	4.4	159	264	18	METALLO-BETA-LACTAMASE;
590	2gmn-B	9.8	4.5	159	264	18	METALLO-BETA-LACTAMASE;
591	3znb-B	9.8	3.4	150	226	13	METALLO-BETA-LACTAMASE;
592	5ve3-A	9.8	2.9	144	348	12	BPPRF;
593	2xf4-A	9.8	3.6	139	209	13	HYDROXYACYLGLUTATHIONE HYDROLASE;
594	3znb-A	9.8	3.4	150	225	13	METALLO-BETA-LACTAMASE;
595	2qjs-C	9.8	3.3	149	248	20	METALLO-BETA-LACTAMASE L1;
596	2qed-A	9.8	3.9	153	252	14	HYDROXYACYLGLUTATHIONE HYDROLASE;
597	5ve3-B	9.8	2.8	144	348	12	BPPRF;
598	2znb-B	9.8	3.3	149	226	12	METALLO-BETA-LACTAMASE;
599	2bmi-A	9.8	3.3	150	228	13	PROTEIN (CLASS B BETA-LACTAMASE);
600	1qh5-A	9.8	3.7	152	260	14	PROTEIN (HYDROXYACYLGLUTATHIONE HYDROLASE);
601	5eh9-A	9.8	3.1	152	253	13	N-ACYL HOMOSERINE LACTONASE AIIA;
602	1hlk-B	9.8	3.4	151	227	13	BETA-LACTAMASE, TYPE II;
603	2ohj-D	9.8	3.6	152	403	14	TYPE A FLAVOPROTEIN FPRA;
604	2ohi-H	9.8	3.5	151	403	15	TYPE A FLAVOPROTEIN FPRA;
605	6u0y-C	9.8	3.3	153	264	18	PUTATIVE METALLO-BETA-LACTAMASE L1 (BETA-LACTAMAS
606	2zwr-A	9.8	3.6	139	200	17	METALLO-BETA-LACTAMASE SUPERFAMILY PROTEIN;
607	5wcm-B	9.8	3.8	155	263	17	BLR6230 PROTEIN;
608	2ohj-E	9.8	3.5	152	403	14	TYPE A FLAVOPROTEIN FPRA;
609	6u0z-A	9.8	3.3	152	266	18	PUTATIVE METALLO-BETA-LACTAMASE L1 (BETA-LACTAMAS
610	6qnm-A	9.7	3.3	151	244	16	OXYGEN-BINDING DI-IRON PROTEIN;
611	4f6h-A	9.7	3.5	151	223	14	BETA-LACTAMASE;
612	6qrq-A	9.7	3.1	151	244	15	OXYGEN-BINDING DIIRON PROTEIN;
613	3lvz-A	9.7	4.4	159	272	18	BLR6230 PROTEIN;
614	4znb-A	9.7	3.4	149	227	13	METALLO-BETA-LACTAMASE;
615	1a7t-A	9.7	3.4	149	227	13	METALLO-BETA-LACTAMASE;
616	3m8t-B	9.7	4.5	158	263	18	BLR6230 PROTEIN;
617	2q9u-A	9.7	3.4	151	409	14	A-TYPE FLAVOPROTEIN;
618	2qjs-D	9.7	3.3	152	248	21	METALLO-BETA-LACTAMASE L1;
619	4f6z-A	9.7	3.6	152	221	14	BETA-LACTAMASE;
620	2zwr-B	9.7	3.7	139	207	17	METALLO-BETA-LACTAMASE SUPERFAMILY PROTEIN;
621	1znb-A	9.7	3.4	150	228	13	METALLO-BETA-LACTAMASE;
622	4ysk-A	9.7	3.2	155	294	14	BETA-LACTAMASE DOMAIN PROTEIN;
623	2ohj-A	9.7	3.6	152	403	14	TYPE A FLAVOPROTEIN FPRA;
624	5wcm-A	9.7	4.5	159	263	18	BLR6230 PROTEIN;
625	1kr3-A	9.7	3.4	152	227	13	BETA-LACTAMASE, TYPE II;
626	4ysk-B	9.7	3.1	152	294	14	BETA-LACTAMASE DOMAIN PROTEIN;
627	6u13-A	9.7	3.4	152	266	18	PUTATIVE METALLO-BETA-LACTAMASE L1 (BETA-LACTAMAS
628	2q9u-B	9.7	3.3	151	407	14	A-TYPE FLAVOPROTEIN;
629	6qnm-B	9.6	3.2	150	235	16	OXYGEN-BINDING DI-IRON PROTEIN;
630	2bmi-B	9.6	3.3	148	230	13	PROTEIN (CLASS B BETA-LACTAMASE);
631	3m8t-A	9.6	3.9	155	263	18	BLR6230 PROTEIN;
632	3lvz-B	9.6	4.4	159	273	18	BLR6230 PROTEIN;
633	1znb-B	9.6	3.5	152	230	12	METALLO-BETA-LACTAMASE;
634	2q0j-A	9.6	3.3	154	310	13	QUINOLONE SIGNAL RESPONSE PROTEIN;
635	5iqk-A	9.6	3.9	157	269	15	BETA-LACTAMASE RM3;
636	2fm6-A	9.6	3.3	153	266	20	METALLO-BETA-LACTAMASE L1;
637	5b3r-A	9.6	3.4	146	214	12	IMP-18;
638	2fu8-B	9.6	3.3	153	266	20	METALLO-BETA-LACTAMASE L1;
639	5hiq-A	9.6	3.6	158	300	13	PQSE;
640	2h6a-B	9.6	3.4	149	266	21	METALLO-BETA-LACTAMASE L1;
641	2qin-A	9.6	3.3	149	263	20	METALLO-BETA-LACTAMASE L1;
642	3aj3-A	9.6	3.5	158	273	16	4-PYRIDOXOLACTONASE;
643	5evb-A	9.6	3.3	153	267	20	METALLO-BETA-LACTAMASE L1;
644	5hh5-A	9.6	3.3	153	266	20	METALLO-BETA-LACTAMASE L1;
645	6frm-G	9.6	3.7	156	408	16	CRYSTAL STRUCTURE OF COENZYME F420H2 OXIDASE (FPR
646	2qin-D	9.6	3.3	152	265	19	METALLO-BETA-LACTAMASE L1;
647	6u2y-A	9.6	3.3	150	265	19	PUTATIVE METALLO-BETA-LACTAMASE L1 (BETA-LACTAMAS
648	6u0y-D	9.6	3.3	150	266	19	PUTATIVE METALLO-BETA-LACTAMASE L1 (BETA-LACTAMAS
649	2btn-A	9.6	3.2	155	242	14	AIIA-LIKE PROTEIN;
650	2fu6-B	9.6	3.4	150	266	20	METALLO-BETA-LACTAMASE L1;
651	6n36-A	9.6	3.6	157	265	14	BETA-LACTAMASE;
652	6frn-C	9.6	3.6	150	409	19	F420H2 OXIDASE (FPRA);
653	4efz-B	9.6	3	151	289	14	METALLO-BETA-LACTAMASE FAMILY PROTEIN;
654	6u0y-A	9.6	3.4	150	265	19	PUTATIVE METALLO-BETA-LACTAMASE L1 (BETA-LACTAMAS
655	1k07-B	9.6	4.4	160	262	13	FEZ-1 BETA-LACTAMASE;
656	2qin-B	9.6	3.3	152	264	19	METALLO-BETA-LACTAMASE L1;
657	2zzi-B	9.6	3.7	137	199	20	METALLO-BETA-LACTAMASE SUPERFAMILY PROTEIN;
658	2ynu-B	9.6	3.5	147	208	13	GIM-1 PROTEIN;
659	1qh5-B	9.6	3.5	152	260	14	PROTEIN (HYDROXYACYLGLUTATHIONE HYDROLASE);
660	3l6n-A	9.5	3.6	149	218	13	METALLO-BETA-LACTAMASE;
661	1sml-A	9.5	3.4	150	266	21	PROTEIN (PENICILLINASE);
662	1a8t-A	9.5	3.4	152	230	11	METALLO-BETA-LACTAMASE;
663	2q0i-A	9.5	3.7	162	300	13	QUINOLONE SIGNAL RESPONSE PROTEIN;
664	5aeb-A	9.5	3.5	151	264	15	LRA-12;
665	1a8t-B	9.5	3.3	149	228	11	METALLO-BETA-LACTAMASE;
666	2hb9-A	9.5	3.3	153	266	20	METALLO-BETA-LACTAMASE L1;
667	4uam-A	9.5	3.5	148	220	15	IMP-1 METALLO-BETA-LACTAMASE;
668	1dd6-A	9.5	3.5	146	216	14	IMP-1 METALLO BETA-LACTAMASE;
669	5aeb-B	9.5	3.5	153	266	12	LRA-12;
670	4ad9-E	9.5	3.2	141	284	16	BETA-LACTAMASE-LIKE PROTEIN 2;
671	4uam-B	9.5	3.5	146	220	14	IMP-1 METALLO-BETA-LACTAMASE;
672	2aio-A	9.5	3.3	153	266	20	METALLO-BETA-LACTAMASE L1;
673	4uam-D	9.5	3.4	148	220	14	IMP-1 METALLO-BETA-LACTAMASE;
674	2fu6-A	9.5	3.4	149	266	20	METALLO-BETA-LACTAMASE L1;
675	2h6a-A	9.5	3.4	149	266	20	METALLO-BETA-LACTAMASE L1;
676	2fu9-B	9.5	3.3	149	266	21	METALLO-BETA-LACTAMASE L1;
677	2fu7-A	9.5	3.4	149	266	21	METALLO-BETA-LACTAMASE L1;
678	2qin-C	9.5	4	155	265	21	METALLO-BETA-LACTAMASE L1;
679	1k07-A	9.5	4.2	158	262	13	FEZ-1 BETA-LACTAMASE;
680	1wuo-B	9.5	3.4	145	219	14	BETA-LACTAMASE IMP-1;
681	5ngg-B	9.5	4.5	158	274	18	BLR6230 PROTEIN;
682	5evk-A	9.5	3.3	153	266	20	METALLO-BETA-LACTAMASE L1;
683	2br6-A	9.5	3.1	153	241	12	AIIA-LIKE PROTEIN;
684	5hh6-A	9.5	3.4	151	266	21	METALLO-BETA-LACTAMASE L1;
685	6u10-A	9.5	3.4	151	269	19	PUTATIVE METALLO-BETA-LACTAMASE L1 (BETA-LACTAMAS
686	5dpx-B	9.5	3.3	151	266	21	METALLO-BETA-LACTAMASE L1 TYPE 3;
687	6u0y-B	9.5	3.3	151	266	19	PUTATIVE METALLO-BETA-LACTAMASE L1 (BETA-LACTAMAS
688	5evd-A	9.5	3.3	149	268	20	METALLO-BETA-LACTAMASE L1;
689	4ysl-A	9.5	3.4	152	294	15	BETA-LACTAMASE DOMAIN PROTEIN;
690	6qrq-C	9.4	3.1	154	247	13	OXYGEN-BINDING DIIRON PROTEIN;
691	2m5c-A	9.4	3.5	147	227	12	BETA-LACTAMASE 2;
692	1m2x-A	9.4	3.5	148	219	15	CLASS B CARBAPENEMASE BLAB-1;
693	2gfk-B	9.4	3.8	155	266	20	METALLO-BETA-LACTAMASE L1;
694	2fu7-B	9.4	3.3	151	266	21	METALLO-BETA-LACTAMASE L1;
695	3dha-A	9.4	3.1	152	254	13	N-ACYL HOMOSERINE LACTONE HYDROLASE;
696	1ych-A	9.4	3.7	155	398	16	NITRIC OXIDE REDUCTASE;
697	1m2x-C	9.4	3.5	148	217	15	CLASS B CARBAPENEMASE BLAB-1;
698	1m2x-D	9.4	3.5	148	219	15	CLASS B CARBAPENEMASE BLAB-1;
699	1bmc-A	9.4	4.8	155	213	12	METALLO-BETA-LACTAMASE;
700	4ad9-C	9.4	3.2	141	285	16	BETA-LACTAMASE-LIKE PROTEIN 2;
701	5iqk-B	9.4	4	158	270	14	BETA-LACTAMASE RM3;
702	2fm6-B	9.4	3.3	152	266	21	METALLO-BETA-LACTAMASE L1;
703	1wuo-D	9.4	3.4	149	219	14	BETA-LACTAMASE IMP-1;
704	1ycg-A	9.4	3.8	159	398	14	NITRIC OXIDE REDUCTASE;
705	3i15-A	9.4	4.7	154	214	12	BETA-LACTAMASE 2;
706	5act-A	9.4	3.5	148	219	14	GIM-1 PROTEIN;
707	2doo-A	9.4	3.4	148	216	15	BETA-LACTAMASE IMP-1;
708	2fu9-A	9.4	3.4	148	266	21	METALLO-BETA-LACTAMASE L1;
709	2qdt-A	9.4	3.3	152	266	21	METALLO-BETA-LACTAMASE L1;
710	4uam-C	9.4	3.5	146	220	14	IMP-1 METALLO-BETA-LACTAMASE;
711	2gfj-B	9.4	3.4	153	266	21	METALLO-BETA-LACTAMASE L1;
712	1jt1-A	9.4	4.2	156	262	15	FEZ-1, CLASS B3 METALLO-BETA-LACTAMASE;
713	2fu8-A	9.4	3.3	149	266	21	METALLO-BETA-LACTAMASE L1;
714	1m2x-B	9.4	3.5	148	219	15	CLASS B CARBAPENEMASE BLAB-1;
715	2gfj-A	9.4	3.5	153	266	20	METALLO-BETA-LACTAMASE L1;
716	1jje-A	9.4	3.4	145	220	14	IMP-1 METALLO BETA-LACTAMASE;
717	5acr-A	9.4	3.7	144	217	13	GIM-1 PROTEIN;
718	1wuo-A	9.4	3.5	146	219	14	BETA-LACTAMASE IMP-1;
719	2gfk-A	9.4	3.5	153	266	20	METALLO-BETA-LACTAMASE L1;
720	1ddk-A	9.4	3.5	148	220	15	IMP-1 METALLO BETA-LACTAMASE;
721	4bz3-B	9.4	3.5	142	232	14	BETA-LACTAMASE VIM-2;
722	4kep-A	9.4	3.6	160	273	14	4-PYRIDOXOLACTONASE;
723	5acq-A	9.4	3.5	149	218	13	BETA-LACTAMASE;
724	5acs-B	9.4	3.6	147	217	12	GIM-1 PROTEIN;
725	5jmx-A	9.4	4.8	154	217	12	METALLO-BETA-LACTAMASE TYPE 2;
726	2zzi-A	9.4	3.6	135	198	16	METALLO-BETA-LACTAMASE SUPERFAMILY PROTEIN;
727	5k0w-B	9.4	3.6	155	271	15	CLASS B CARBAPENEMASE GOB-18;
728	5k0w-A	9.4	3.6	155	270	15	CLASS B CARBAPENEMASE GOB-18;
729	5ev6-A	9.4	3.5	146	219	14	BETA-LACTAMASE IMP-1;
730	5dpx-A	9.4	3.3	149	266	21	METALLO-BETA-LACTAMASE L1 TYPE 3;
731	3dhb-A	9.4	3	152	250	13	N-ACYL HOMOSERINE LACTONE HYDROLASE;
732	2ynw-B	9.4	3.5	148	219	14	GIM-1 PROTEIN;
733	5hh4-A	9.4	3.4	145	218	14	BETA-LACTAMASE IMP-1;
734	2ynv-B	9.4	3.5	148	217	14	GIM-1 PROTEIN;
735	5w90-A	9.4	4.2	156	263	15	FEZ-1 PROTEIN;
736	4chl-A	9.4	3.5	144	234	13	PERSULFIDE DIOXYGENASE ETHE1, MITOCHONDRIAL;
737	2ynv-A	9.4	3.5	148	217	14	GIM-1 PROTEIN;
738	2nxa-A	9.3	3.5	146	215	14	BETA-LACTAMASE II;
739	4ubq-A	9.3	3.3	146	218	13	BETA-LACTAMASE;
740	6qrq-D	9.3	3.3	158	250	13	OXYGEN-BINDING DIIRON PROTEIN;
741	1ycf-A	9.3	3.7	158	398	15	NITRIC OXIDE REDUCTASE;
742	4zej-B	9.3	3.4	144	219	12	METALLO-BETA-LACTAMASE;
743	3i13-A	9.3	3.7	150	214	13	BETA-LACTAMASE 2;
744	3kns-A	9.3	3.5	147	214	13	BETA-LACTAMASE 2;
745	1dd6-B	9.3	3.4	145	217	14	IMP-1 METALLO BETA-LACTAMASE;
746	1wuo-C	9.3	3.4	145	219	14	BETA-LACTAMASE IMP-1;
747	5lmc-A	9.3	3.4	151	399	13	ANAEROBIC NITRIC OXIDE REDUCTASE FLAVORUBREDOXIN;
748	3wxc-A	9.3	3.4	146	217	15	BETA-LACTAMASE;
749	3knr-C	9.3	3.6	147	213	13	BETA-LACTAMASE 2;
750	4ad9-B	9.3	3.1	139	285	16	BETA-LACTAMASE-LIKE PROTEIN 2;
751	4efz-A	9.3	3.2	151	295	13	METALLO-BETA-LACTAMASE FAMILY PROTEIN;
752	3knr-A	9.3	3.5	147	214	13	BETA-LACTAMASE 2;
753	2uyx-A	9.3	4.8	154	218	12	BETA-LACTAMASE II;
754	4c1g-B	9.3	3.3	146	217	14	BETA-LACTAMASE IMP-1;
755	1vgn-B	9.3	3.5	146	218	14	BETA-LACTAMASE IMP-1;
756	4keq-A	9.3	3.6	161	270	14	4-PYRIDOXOLACTONASE;
757	1vgn-A	9.3	3.3	145	217	14	BETA-LACTAMASE IMP-1;
758	3i0v-A	9.3	3.6	148	210	12	BETA-LACTAMASE 2;
759	3wxc-B	9.3	3.5	146	216	14	BETA-LACTAMASE;
760	3knr-B	9.3	3.5	146	205	13	BETA-LACTAMASE 2;
761	5acp-A	9.3	3.6	148	219	14	GIM-1 PROTEIN;
762	5acr-B	9.3	3.6	145	217	12	GIM-1 PROTEIN;
763	3i11-A	9.3	3.7	151	215	13	BETA-LACTAMASE 2;
764	2gcu-A	9.3	3.5	149	244	14	PUTATIVE HYDROXYACYLGLUTATHIONE HYDROLASE 3;
765	5acp-B	9.3	3.5	146	217	12	GIM-1 PROTEIN;
766	5acs-A	9.3	3.5	149	218	13	GIM-1 PROTEIN;
767	4zo2-B	9.3	4	156	294	15	ACYLHOMOSERINE LACTONASE;
768	2zo4-A	9.3	4	149	301	15	METALLO-BETA-LACTAMASE FAMILY PROTEIN;
769	1jjt-A	9.3	3.5	146	220	14	IMP-1 METALLO BETA-LACTAMASE;
770	5ev6-D	9.3	3.4	145	218	14	BETA-LACTAMASE IMP-1;
771	6ewe-A	9.3	3.7	148	218	12	METALLO-BETA-LACTAMASE TYPE 2;
772	5ev8-B	9.3	3.4	147	220	15	BETA-LACTAMASE IMP-1;
773	2gcu-D	9.3	3.5	146	237	12	PUTATIVE HYDROXYACYLGLUTATHIONE HYDROLASE 3;
774	5b3r-B	9.3	3.4	147	219	13	IMP-18;
775	5y5b-A	9.3	3.4	145	221	14	METALLO-BETA-LACTAMASE TYPE 2;
776	2gcu-C	9.3	3.6	146	244	13	PUTATIVE HYDROXYACYLGLUTATHIONE HYDROLASE 3;
777	2ynw-A	9.3	3.7	150	217	13	GIM-1 PROTEIN;
778	6h0c-A	9.3	3.9	146	406	11	PUTATIVE DIFLAVIN FLAVOPROTEIN A 3;
779	4chl-B	9.3	3.7	147	237	12	PERSULFIDE DIOXYGENASE ETHE1, MITOCHONDRIAL;
780	2ynu-A	9.3	3.5	150	217	13	GIM-1 PROTEIN;
781	2ynt-C	9.3	3.5	148	221	14	GIM-1 PROTEIN;
782	1l9y-B	9.3	3.7	154	263	13	FEZ-1 B-LACTAMASE;
783	5ev8-A	9.3	3.5	147	221	14	BETA-LACTAMASE IMP-1;
784	6h0d-A	9.3	3.6	155	403	10	PUTATIVE DIFLAVIN FLAVOPROTEIN A 3;
785	3bc2-A	9.2	3.4	150	215	12	METALLO BETA-LACTAMASE II;
786	6qrq-B	9.2	3.1	153	251	13	OXYGEN-BINDING DIIRON PROTEIN;
787	4nq7-A	9.2	3.6	148	219	12	BETA-LACTAMASE 2;
788	5acq-B	9.2	3.4	148	217	14	BETA-LACTAMASE;
789	1qh3-A	9.2	4.3	155	260	14	PROTEIN (HYDROXYACYLGLUTATHIONE HYDROLASE);
790	3kns-D	9.2	3.4	146	205	13	BETA-LACTAMASE 2;
791	3kns-B	9.2	3.4	146	205	13	BETA-LACTAMASE 2;
792	3knr-D	9.2	3.5	147	205	13	BETA-LACTAMASE 2;
793	5w8w-A	9.2	3.4	148	218	11	METALLO-BETA-LACTAMASE TYPE 2;
794	4nq5-A	9.2	3.6	148	215	11	BETA-LACTAMASE 2;
795	4c1g-A	9.2	3.3	144	219	15	BETA-LACTAMASE IMP-1;
796	4wd6-B	9.2	3.5	146	214	14	METALLO-BETA-LACTAMASE;
797	4c1f-A	9.2	3.4	146	219	14	BETA-LACTAMASE IMP-1;
798	4zej-A	9.2	3.4	146	219	14	METALLO-BETA-LACTAMASE;
799	2doo-B	9.2	3.4	145	216	14	BETA-LACTAMASE IMP-1;
800	4ad9-A	9.2	3.2	144	288	15	BETA-LACTAMASE-LIKE PROTEIN 2;
801	6cgy-A	9.2	3.3	153	276	12	BETA-LACTAMASE;
802	3kns-C	9.2	3.4	146	213	13	BETA-LACTAMASE 2;
803	3i14-A	9.2	3.7	152	215	13	BETA-LACTAMASE 2;
804	4j5h-A	9.2	3.3	157	251	14	N-ACYL HOMOSERINE LACTONASE;
805	4fek-A	9.2	3.6	155	252	13	PUTATIVE DIFLAVIN FLAVOPROTEIN A 5;
806	1wup-D	9.2	3.3	145	217	14	BETA-LACTAMASE IMP-1;
807	4c1c-A	9.2	3.6	150	217	13	BETA-LACTAMASE 2;
808	4c1f-B	9.2	3.3	147	217	14	BETA-LACTAMASE IMP-1;
809	4ad9-D	9.2	3.1	143	288	16	BETA-LACTAMASE-LIKE PROTEIN 2;
810	3fcz-A	9.2	3.5	147	219	12	BETA-LACTAMASE 2;
811	3fcz-B	9.2	3.5	148	219	12	BETA-LACTAMASE 2;
812	1wup-C	9.2	3.4	145	217	14	BETA-LACTAMASE IMP-1;
813	4fek-B	9.2	3.7	152	248	14	PUTATIVE DIFLAVIN FLAVOPROTEIN A 5;
814	6frn-D	9.2	3.6	150	409	19	F420H2 OXIDASE (FPRA);
815	6frn-A	9.2	3.5	148	403	17	F420H2 OXIDASE (FPRA);
816	5hh4-D	9.2	3.4	146	217	14	BETA-LACTAMASE IMP-1;
817	5ev6-C	9.2	3.5	147	222	14	BETA-LACTAMASE IMP-1;
818	5eht-A	9.2	3	152	253	13	N-ACYL HOMOSERINE LACTONASE;
819	6jed-A	9.2	3.3	143	221	15	METALLO-BETA-LACTAMASE TYPE 2;
820	5ev8-D	9.2	3.4	145	219	14	BETA-LACTAMASE IMP-1;
821	2ynt-A	9.2	3.6	149	221	13	GIM-1 PROTEIN;
822	5ewa-B	9.2	3.4	147	219	14	BETA-LACTAMASE IMP-1;
823	5hh4-B	9.2	3.4	145	222	14	BETA-LACTAMASE IMP-1;
824	5ewa-A	9.2	3.4	145	219	14	BETA-LACTAMASE IMP-1;
825	6ch0-F	9.2	3.4	153	275	12	BETA-LACTAMASE;
826	6c2c-A	9.2	3.8	162	299	16	DIHYDROCOUMARIN HYDROLASE, ANCDHCH1;
827	3dhc-A	9.2	3.4	157	250	11	N-ACYL HOMOSERINE LACTONE HYDROLASE;
828	5fqa-A	9.2	3.6	149	217	12	BETA-LACTAMASE 2;
829	5hif-A	9.2	3.6	150	299	15	RECONSTRUCTED LACTONASE ANCESTOR, ANC1-MPH;
830	6cgy-H	9.2	3.3	154	276	13	BETA-LACTAMASE;
831	5fqb-A	9.2	3.7	147	219	13	BETA-LACTAMASE 2;
832	3esh-C	9.2	3.4	158	275	18	PROTEIN SIMILAR TO METAL-DEPENDENT HYDROLASE;
833	2nzf-A	9.1	3.5	147	215	13	BETA-LACTAMASE II;
834	2nyp-A	9.1	3.6	148	215	14	BETA-LACTAMASE II;
835	4wd6-A	9.1	3.4	148	219	15	METALLO-BETA-LACTAMASE;
836	1jje-B	9.1	3.3	145	221	14	IMP-1 METALLO BETA-LACTAMASE;
837	1bvt-A	9.1	3.6	149	221	12	PROTEIN (BETA-LACTAMASE);
838	4p62-A	9.1	3.7	155	269	15	METALLO-BETA-LACTAMASE AIM-1;
839	2fhx-B	9.1	3.4	146	245	10	SPM-1;
840	4c1h-A	9.1	3.7	148	221	12	BETA-LACTAMASE 2;
841	2a7m-A	9.1	3.1	152	250	13	N-ACYL HOMOSERINE LACTONE HYDROLASE;
842	4c09-A	9.1	4.8	152	223	13	BETA-LACTAMASE 2;
843	4tyt-A	9.1	3.6	149	218	12	BETA-LACTAMASE 2;
844	5ev6-B	9.1	3.4	146	223	14	BETA-LACTAMASE IMP-1;
845	1jjt-B	9.1	3.3	145	220	14	IMP-1 METALLO BETA-LACTAMASE;
846	4j5f-A	9.1	3.2	151	250	15	N-ACYL HOMOSERINE LACTONASE;
847	1dxk-A	9.1	3.5	147	221	12	CLASS B BETA-LACTAMASE;
848	1mqo-A	9.1	3.6	149	221	12	BETA-LACTAMASE II;
849	6cqs-A	9.1	3.5	147	242	12	BETA-LACTAMASE;
850	6frm-D	9.1	3.8	149	403	16	CRYSTAL STRUCTURE OF COENZYME F420H2 OXIDASE (FPR
851	6f2n-A	9.1	3.6	148	219	12	METALLO-BETA-LACTAMASE TYPE 2;
852	5ev8-C	9.1	3.4	145	224	14	BETA-LACTAMASE IMP-1;
853	5ewa-D	9.1	3.5	147	219	14	BETA-LACTAMASE IMP-1;
854	5hh4-C	9.1	3.5	146	222	14	BETA-LACTAMASE IMP-1;
855	6ao1-B	9.1	3.8	154	353	13	BETA-LACTAMASE DOMAIN PROTEIN;
856	5ewa-C	9.1	3.3	144	222	15	BETA-LACTAMASE IMP-1;
857	6n9i-B	9.1	3.4	154	276	16	PUTATIVE HYDROLASE;
858	6frn-B	9.1	4.2	147	403	18	F420H2 OXIDASE (FPRA);
859	6cgy-L	9.1	3.3	151	275	13	BETA-LACTAMASE;
860	6auf-B	9.1	3.3	145	273	14	BETA-LACTAMASE-LIKE PROTEIN;
861	6ch0-C	9.1	3.3	152	275	12	BETA-LACTAMASE;
862	6cgz-B	9.1	3.3	152	275	14	BETA-LACTAMASE;
863	6cgz-A	9.1	3.3	152	275	14	BETA-LACTAMASE;
864	5hif-B	9.1	3.7	152	299	15	RECONSTRUCTED LACTONASE ANCESTOR, ANC1-MPH;
865	2nze-B	9	3.5	149	217	13	BETA-LACTAMASE II;
866	4awz-A	9	3.7	151	269	17	METALLO-BETA-LACTAMASE AIM-1;
867	2bg6-A	9	3.6	147	216	12	BETA-LACTAMASE II;
868	2bc2-B	9	3.4	146	216	12	METALLO BETA-LACTAMASE II;
869	2bc2-A	9	3.4	146	218	12	METALLO BETA-LACTAMASE II;
870	2bfk-B	9	3.5	148	220	12	BETA-LACTAMASE II;
871	2bga-B	9	3.4	146	218	12	BETA-LACTAMASE II;
872	2bg6-B	9	3.5	147	218	12	BETA-LACTAMASE II;
873	2bfl-A	9	3.6	151	216	12	BETA-LACTAMASE II;
874	2bg7-A	9	3.5	146	217	12	BETA-LACTAMASE II;
875	1wup-B	9	3.4	147	216	14	BETA-LACTAMASE IMP-1;
876	5act-B	9	3.3	147	217	14	GIM-1 PROTEIN;
877	2bfz-A	9	3.5	146	216	12	BETA-LACTAMASE II;
878	4nq4-A	9	3.5	149	221	11	BETA-LACTAMASE 2;
879	4awz-B	9	3.4	148	267	18	METALLO-BETA-LACTAMASE AIM-1;
880	4nq6-A	9	3.5	149	223	11	BETA-LACTAMASE 2;
881	1bc2-B	9	3.5	147	216	12	METALLO-BETA-LACTAMASE II;
882	1bc2-A	9	3.5	148	216	12	METALLO-BETA-LACTAMASE II;
883	4awz-C	9	3.6	151	269	17	METALLO-BETA-LACTAMASE AIM-1;
884	2bg2-A	9	3.5	148	218	12	BETA-LACTAMASE II;
885	3esh-A	9	3.4	157	277	17	PROTEIN SIMILAR TO METAL-DEPENDENT HYDROLASE;
886	1wup-A	9	3.5	148	217	13	BETA-LACTAMASE IMP-1;
887	6frm-A	9	4.1	147	402	20	CRYSTAL STRUCTURE OF COENZYME F420H2 OXIDASE (FPR
888	5u8o-C	9	3.6	150	349	13	ZN-DEPENDENT HYDROLASE;
889	6eum-A	9	3.5	147	222	12	METALLO-BETA-LACTAMASE TYPE 2;
890	6cgz-C	9	3.3	152	275	14	BETA-LACTAMASE;
891	6c2c-B	9	3.5	154	299	16	DIHYDROCOUMARIN HYDROLASE, ANCDHCH1;
892	2ynt-B	9	3.5	147	219	14	GIM-1 PROTEIN;
893	6n9r-P	9	3.4	153	276	14	PUTATIVE HYDROLASE;
894	6n9i-C	9	3.4	154	276	15	PUTATIVE HYDROLASE;
895	6n9i-A	9	3.4	156	276	15	PUTATIVE HYDROLASE;
896	3esh-B	9	3.4	158	275	18	PROTEIN SIMILAR TO METAL-DEPENDENT HYDROLASE;
897	5mmd-E	9	3.6	150	221	13	METALLO-BETA-LACTAMASE 1;
898	6dja-A	9	3.4	147	222	12	METALLO-BETA-LACTAMASE TYPE 2;
899	6n9r-X	9	3.5	157	276	15	PUTATIVE HYDROLASE;
900	2nze-A	8.9	3.5	149	215	13	BETA-LACTAMASE II;
901	2fhx-A	8.9	3.4	142	245	12	SPM-1;
902	2bfl-B	8.9	3.5	148	220	11	BETA-LACTAMASE II;
903	2bg8-B	8.9	3.6	149	219	12	BETA-LACTAMASE II;
904	2bfz-B	8.9	3.5	147	218	12	BETA-LACTAMASE II;
905	4zo3-A	8.9	3.7	154	294	14	ACYLHOMOSERINE LACTONASE;
906	2bg8-A	8.9	3.4	145	219	12	BETA-LACTAMASE II;
907	2bg2-B	8.9	3.4	146	218	12	BETA-LACTAMASE II;
908	2bg7-B	8.9	3.5	147	219	12	BETA-LACTAMASE II;
909	6n9q-D	8.9	3.3	153	277	16	LACTONASE GCL;
910	2bfk-A	8.9	3.5	146	220	12	BETA-LACTAMASE II;
911	2r2d-F	8.9	3.4	153	276	14	ZN-DEPENDENT HYDROLASES;
912	2bga-A	8.9	3.7	148	217	11	BETA-LACTAMASE II;
913	1l9y-A	8.9	3.5	152	263	14	FEZ-1 B-LACTAMASE;
914	4awy-B	8.9	3.6	150	270	18	METALLO-BETA-LACTAMASE AIM-1;
915	5ndb-A	8.9	3.4	145	244	10	BETA-LACTAMASE IMP-1;
916	5mmd-F	8.9	3.5	148	218	14	METALLO-BETA-LACTAMASE 1;
917	5wck-B	8.9	3.6	152	263	14	FEZ-1 PROTEIN;
918	6n9q-P	8.9	3.3	152	277	16	LACTONASE GCL;
919	5u8o-D	8.9	3.7	150	354	12	ZN-DEPENDENT HYDROLASE;
920	6n9r-A	8.9	3.3	154	276	14	PUTATIVE HYDROLASE;
921	5i0p-C	8.9	3.8	152	339	13	BETA-LACTAMASE DOMAIN PROTEIN;
922	5wck-A	8.9	3.5	152	263	14	FEZ-1 PROTEIN;
923	1ych-C	8.8	3.6	157	398	15	NITRIC OXIDE REDUCTASE;
924	4ax0-B	8.8	3.6	150	270	17	METALLO-BETA-LACTAMASE AIM-1;
925	2r2d-D	8.8	3.5	153	276	14	ZN-DEPENDENT HYDROLASES;
926	4ax1-B	8.8	3.4	148	270	18	METALLO-BETA-LACTAMASE AIM-1;
927	2r2d-B	8.8	3.4	154	276	14	ZN-DEPENDENT HYDROLASES;
928	2r2d-A	8.8	3.4	154	276	16	ZN-DEPENDENT HYDROLASES;
929	1p9e-A	8.8	3.5	154	294	16	METHYL PARATHION HYDROLASE;
930	5fqc-A	8.8	3.5	144	231	14	BETA-LACTAMASE;
931	4o98-A	8.8	3.9	151	306	14	ORGANOPHOSPHORUS HYDROLASE;
932	5nde-B	8.8	3.2	145	247	10	BETA-LACTAMASE IMP-1;
933	6frm-F	8.8	4.2	149	395	16	CRYSTAL STRUCTURE OF COENZYME F420H2 OXIDASE (FPR
934	6hf5-A	8.8	3.5	144	231	14	BETA-LACTAMASE CLASS B VIM-2;
935	1ycg-C	8.7	3.6	156	398	15	NITRIC OXIDE REDUCTASE;
936	3q6v-A	8.7	3.2	144	228	14	BETA-LACTAMASE;
937	4av7-A	8.7	3.5	144	634	16	SEC-ALKYLSULFATASE;
938	4c1d-B	8.7	3.5	144	231	13	BETA-LACTAMASE CLASS B VIM-2;
939	5fqc-B	8.7	3.6	142	231	14	BETA-LACTAMASE;
940	3sd9-A	8.7	3.2	142	230	15	BETA-LACTAMASE;
941	3sd9-B	8.7	3.3	143	229	13	BETA-LACTAMASE;
942	4xuk-B	8.7	3.8	151	291	15	PUTATIVE HYDROLASE;
943	1ycf-C	8.7	3.6	154	398	16	NITRIC OXIDE REDUCTASE;
944	6frm-E	8.7	3.6	147	397	16	CRYSTAL STRUCTURE OF COENZYME F420H2 OXIDASE (FPR
945	5ls3-A	8.7	3.4	146	239	10	BETA-LACTAMASE IMP-1;
946	6frm-B	8.7	4.6	152	400	16	CRYSTAL STRUCTURE OF COENZYME F420H2 OXIDASE (FPR
947	5ew0-A	8.7	3.2	144	228	14	BETA-LACTAMASE;
948	6ao1-C	8.7	3.4	141	353	15	BETA-LACTAMASE DOMAIN PROTEIN;
949	5y6e-A	8.7	3.6	145	231	13	BETA-LACTAMASE CLASS B VIM-2;
950	5ypm-G	8.7	3.2	139	229	14	METALLO-BETA-LACTAMASE NDM-1;
951	4bp0-B	8.6	3.5	146	245	11	METALLO-B-LACTAMASE;
952	4bp0-C	8.6	3.4	146	244	10	METALLO-B-LACTAMASE;
953	4bp0-A	8.6	3.5	146	246	11	METALLO-B-LACTAMASE;
954	4uwr-B	8.6	3.5	147	230	14	METALLO-BETA-LACTAMASE VIM-26;
955	1ycg-B	8.6	3.6	157	398	15	NITRIC OXIDE REDUCTASE;
956	3q6v-B	8.6	3.2	142	228	14	BETA-LACTAMASE;
957	4rm5-B	8.6	3.3	146	222	15	BETA-LACTAMASE NDM-1;
958	4bp0-D	8.6	3.3	145	244	12	METALLO-B-LACTAMASE;
959	5nde-A	8.6	3.5	146	244	11	BETA-LACTAMASE IMP-1;
960	5k4k-A	8.6	3.2	145	228	16	METALLO-BETA-LACTAMASE TYPE 2;
961	5ls3-B	8.6	3.3	144	245	10	BETA-LACTAMASE IMP-1;
962	6ao1-D	8.6	3.3	138	352	14	BETA-LACTAMASE DOMAIN PROTEIN;
963	5k4k-K	8.6	3.2	145	228	16	METALLO-BETA-LACTAMASE TYPE 2;
964	5jqj-A	8.6	3.1	141	228	15	METALLO-BETA-LACTAMASE TYPE 2;
965	6d1c-A	8.6	3.2	141	229	14	METALLO-BETA-LACTAMASE TYPE 2;
966	1ych-D	8.5	3.8	159	398	14	NITRIC OXIDE REDUCTASE;
967	4rm5-D	8.5	3.2	145	223	14	BETA-LACTAMASE NDM-1;
968	5i0p-D	8.5	3.5	144	344	15	BETA-LACTAMASE DOMAIN PROTEIN;
969	4xuk-A	8.5	3.8	157	291	17	PUTATIVE HYDROLASE;
970	4uwo-B	8.5	3.5	145	230	13	METALLO-BETA-LACTAMASE VIM-26;
971	5u8o-B	8.5	3.4	140	360	13	ZN-DEPENDENT HYDROLASE;
972	1ych-B	8.5	3.6	158	398	15	NITRIC OXIDE REDUCTASE;
973	1ycg-D	8.5	3.6	157	398	15	NITRIC OXIDE REDUCTASE;
974	4rl0-A	8.5	3.3	147	231	15	BETA-LACTAMASE NDM-1;
975	4eyl-A	8.5	3.3	146	232	16	BETA-LACTAMASE NDM-1;
976	4u4l-A	8.5	3.2	146	229	16	BETA-LACTAMASE NDM-1;
977	4rm5-A	8.5	3.5	145	226	16	BETA-LACTAMASE NDM-1;
978	4tze-B	8.5	3.4	144	229	15	CLASS B CARBAPENEMASE NDM-5;
979	3sfp-B	8.5	3.2	144	231	16	BETA-LACTAMASE NDM-1;
980	3sfp-D	8.5	3.4	147	232	15	BETA-LACTAMASE NDM-1;
981	1ycf-D	8.5	3.5	153	398	16	NITRIC OXIDE REDUCTASE;
982	5ndb-B	8.5	3.4	146	245	10	BETA-LACTAMASE IMP-1;
983	5n58-A	8.5	3.2	140	220	14	CLASS B METALLO-BETA-LACTAMASE;
984	5ypi-F	8.5	3.2	143	228	15	METALLO-BETA-LACTAMASE NDM-1;
985	6dd0-A	8.5	3.5	145	230	13	BETA-LACTAMASE CLASS B VIM-2;
986	5lch-A	8.5	3.5	143	229	13	METALLO-BETA-LACTAMASE VIM-2;
987	5ypi-H	8.5	3.2	144	228	14	METALLO-BETA-LACTAMASE NDM-1;
988	5ypm-F	8.5	3.1	143	229	15	METALLO-BETA-LACTAMASE NDM-1;
989	6mgz-B	8.5	3.2	145	228	14	NDM-4;
990	6rmf-B	8.5	3.3	147	228	15	METALLO-BETA-LACTAMASE TYPE 2;
991	5le1-A	8.5	3.4	142	229	13	METALLO-BETA-LACTAMASE VIM-2;
992	1p9e-B	8.5	3.7	161	294	15	METHYL PARATHION HYDROLASE;
993	5k4n-A	8.5	3.1	141	228	16	METALLO-BETA-LACTAMASE TYPE 2;
994	5zj8-A	8.5	3.1	138	229	15	METALLO-BETA-LACTAMASE TYPE 2;
995	5n55-C	8.5	3.3	144	226	14	CLASS B METALLO-BETA-LACTAMASE;
996	5lca-A	8.5	3.2	142	221	14	METALLO-BETA-LACTAMASE VIM-2;
997	5ypk-E	8.5	3.5	147	228	15	METALLO-BETA-LACTAMASE NDM-1;
998	5ypk-D	8.5	3.1	138	229	14	METALLO-BETA-LACTAMASE NDM-1;
999	5zj7-A	8.5	3.1	141	229	15	METALLO-BETA-LACTAMASE TYPE 2;
1000	5k4m-A	8.5	3.2	143	228	16	METALLO-BETA-LACTAMASE TYPE 2;
1001	5i0p-A	8.5	3.7	151	322	13	BETA-LACTAMASE DOMAIN PROTEIN;
1002	6cac-B	8.5	3.2	142	229	12	METALLO-BETA-LACTAMASE TYPE 2;
1003	6d1d-A	8.5	3.2	142	229	14	METALLO-BETA-LACTAMASE TYPE 2;
1004	5lcf-A	8.5	3.5	146	221	14	METALLO-BETA-LACTAMASE VIM-2;
1005	6ibv-A	8.5	3.3	146	227	16	METALLO-BETA-LACTAMASE TYPE 2;
1006	6ibv-B	8.5	3.2	141	228	14	METALLO-BETA-LACTAMASE TYPE 2;
1007	5n0i-A	8.5	3.2	144	232	15	METALLO-BETA-LACTAMASE TYPE 2;
1008	6d1e-A	8.5	3.2	142	229	14	METALLO-BETA-LACTAMASE TYPE 2;
1009	6q2y-B	8.5	3.2	141	229	14	METALLO-BETA-LACTAMASE TYPE 2;
1010	2m5d-A	8.5	3.6	150	227	11	BETA-LACTAMASE 2;
1011	5ypi-B	8.5	3.2	144	228	13	METALLO-BETA-LACTAMASE NDM-1;
1012	5u8o-A	8.5	3.5	143	352	13	ZN-DEPENDENT HYDROLASE;
1013	5wig-B	8.5	3.4	140	229	15	NDM-4;
1014	5wig-A	8.5	3.1	138	229	14	NDM-4;
1015	5ypk-C	8.5	3.1	139	228	14	METALLO-BETA-LACTAMASE NDM-1;
1016	6ovz-B	8.4	3.2	142	227	13	BETA-LACTAMASE;
1017	6ovz-A	8.4	3.2	142	227	14	BETA-LACTAMASE;
1018	4hl2-A	8.4	3.2	141	243	14	BETA-LACTAMASE NDM-1;
1019	5acw-B	8.4	3.5	144	233	13	BETA-LACTAMASE;
1020	5acx-B	8.4	3.5	145	233	13	BETA-LACTAMASE;
1021	4pvt-A	8.4	3.5	144	231	13	BETA-LACTAMASE CLASS B VIM-2;
1022	2yhe-D	8.4	3.3	141	634	17	SEC-ALKYL SULFATASE;
1023	4u4l-D	8.4	3.2	144	224	16	BETA-LACTAMASE NDM-1;
1024	5acx-A	8.4	3.5	144	233	13	BETA-LACTAMASE;
1025	3rkj-A	8.4	3.1	145	226	14	BETA-LACTAMASE NDM-1;
1026	3rkk-A	8.4	3.2	144	227	15	BETA-LACTAMASE NDM-1;
1027	4pvt-B	8.4	3.4	142	231	13	BETA-LACTAMASE CLASS B VIM-2;
1028	4uws-B	8.4	3.3	140	230	15	METALLO-BETA-LACTAMASE VIM-26;
1029	4uwp-B	8.4	3.5	145	230	13	METALLO-BETA-LACTAMASE VIM-26;
1030	4d1v-A	8.4	3.6	143	227	13	METALLO-B-LACTAMASE;
1031	2y8b-A	8.4	3.6	143	226	13	METALLO-B-LACTAMASE;
1032	5acw-A	8.4	3.5	144	233	13	BETA-LACTAMASE;
1033	4fr7-A	8.4	3.4	144	232	13	METALLO-BETA-LACTAMASE VIM-31;
1034	1ko3-A	8.4	3.3	143	230	13	VIM-2 METALLO-BETA-LACTAMASE;
1035	2yz3-A	8.4	3.3	138	225	14	METALLO-BETA-LACTAMASE;
1036	5k48-B	8.4	3.4	142	232	13	BETA-LACTAMASE VIM-2;
1037	4pvo-A	8.4	3.5	144	231	13	BETA-LACTAMASE CLASS B VIM-2;
1038	2wrs-A	8.4	3.5	145	230	13	BETA-LACTAMASE VIM-4;
1039	3sfp-A	8.4	3.4	144	231	15	BETA-LACTAMASE NDM-1;
1040	5a23-A	8.4	3.5	146	627	12	SDS HYDROLASE SDSA1;
1041	3srx-A	8.4	3.2	145	237	14	BETA-LACTAMASE NDM-1;
1042	4pvo-B	8.4	3.5	142	233	14	BETA-LACTAMASE CLASS B VIM-2;
1043	4d1u-A	8.4	3.3	142	226	12	METALLO-B-LACTAMASE;
1044	4tzf-A	8.4	3.4	140	229	15	NDM-8 METALLO-BETA-LACTAMASE;
1045	4hky-A	8.4	3.2	145	228	13	BETA-LACTAMASE NDM-1;
1046	3rkj-B	8.4	3.3	146	226	14	BETA-LACTAMASE NDM-1;
1047	4d1w-A	8.4	3.3	140	227	12	METALLO-B-LACTAMASE;
1048	3spu-D	8.4	3.3	147	231	15	BETA-LACTAMASE NDM-1;
1049	4exs-B	8.4	3.2	141	231	14	BETA-LACTAMASE NDM-1;
1050	3spu-E	8.4	3.2	144	227	15	BETA-LACTAMASE NDM-1;
1051	5n55-A	8.4	3.3	144	230	14	CLASS B METALLO-BETA-LACTAMASE;
1052	5zio-A	8.4	3.3	147	227	15	METALLO-BETA-LACTAMASE TYPE 2;
1053	5n5h-A	8.4	3.5	143	234	13	BETA-LACTAMASE VIM-1;
1054	5mm9-A	8.4	3.1	141	232	13	METALLO-BETA-LACTAMASE VIM-17;
1055	5o7n-B	8.4	3.1	141	232	13	BETA-LACTAMASE VIM-2;
1056	6dd1-B	8.4	3.1	141	231	14	BETA-LACTAMASE CLASS B VIM-2;
1057	5ni0-A	8.4	3.2	141	230	13	BETA-LACTAMASE CLASS B VIM-2;
1058	6dd1-A	8.4	3.5	145	231	13	BETA-LACTAMASE CLASS B VIM-2;
1059	5yd7-B	8.4	3.5	144	231	13	BETA-LACTAMASE CLASS B VIM-2;
1060	1ycf-B	8.4	3.5	153	398	16	NITRIC OXIDE REDUCTASE;
1061	5o7n-A	8.4	3.2	141	231	13	BETA-LACTAMASE VIM-2;
1062	6ew3-A	8.4	3.1	141	231	13	METALLO-BETA-LACTAMASE VIM-2;
1063	5yd7-A	8.4	3.5	144	231	13	BETA-LACTAMASE CLASS B VIM-2;
1064	6dd0-B	8.4	3.3	143	230	13	BETA-LACTAMASE CLASS B VIM-2;
1065	5y6e-B	8.4	3.4	144	231	13	BETA-LACTAMASE CLASS B VIM-2;
1066	5ni0-E	8.4	3.5	144	229	13	BETA-LACTAMASE CLASS B VIM-2;
1067	5zgz-A	8.4	3.5	149	228	15	METALLO-BETA-LACTAMASE TYPE 2;
1068	6jn6-B	8.4	3.1	141	231	13	BETA-LACTAMASE CLASS B VIM-2;
1069	5n58-B	8.4	3.3	144	219	14	CLASS B METALLO-BETA-LACTAMASE;
1070	6ibs-A	8.4	3.2	144	225	15	METALLO-BETA-LACTAMASE TYPE 2;
1071	5nbk-C	8.4	3.2	145	226	14	METALLO-BETA-LACTAMASE TYPE 2;
1072	5nhz-A	8.4	3.1	141	230	13	BETA-LACTAMASE CLASS B VIM-2;
1073	5mxr-A	8.4	3.3	144	232	14	BETA-LACTAMASE VIM-2;
1074	5nai-A	8.4	3.3	143	230	13	CLASS B METALLO-BETA-LACTAMASE;
1075	5xp6-A	8.4	3.1	138	229	15	METALLO-BETA-LACTAMASE TYPE 2;
1076	5ypm-C	8.4	3.2	143	229	15	METALLO-BETA-LACTAMASE NDM-1;
1077	5ypl-A	8.4	3.2	146	229	15	METALLO-BETA-LACTAMASE NDM-1;
1078	5zgt-A	8.4	3.1	141	239	15	METALLO-BETA-LACTAMASE TYPE 2;
1079	5y6d-D	8.4	3.1	141	230	14	BETA-LACTAMASE CLASS B VIM-2;
1080	6cac-D	8.4	3.2	145	231	14	METALLO-BETA-LACTAMASE TYPE 2;
1081	6mh0-B	8.4	3.2	145	235	14	METALLO-BETA-LACTAMASE NDM-3;
1082	6mgy-B	8.4	3.5	147	226	14	METALLO-BETA-LACTAMASE NDM-5;
1083	5ypi-E	8.4	3.2	144	228	14	METALLO-BETA-LACTAMASE NDM-1;
1084	6ew3-B	8.4	3.4	142	231	13	METALLO-BETA-LACTAMASE VIM-2;
1085	5zh1-A	8.4	3.2	142	240	15	METALLO-BETA-LACTAMASE TYPE 2;
1086	5y6d-A	8.4	3.2	141	230	14	BETA-LACTAMASE CLASS B VIM-2;
1087	5ypi-A	8.4	3.5	148	228	16	METALLO-BETA-LACTAMASE NDM-1;
1088	6mh0-A	8.4	3.1	139	229	12	METALLO-BETA-LACTAMASE NDM-3;
1089	5ypi-D	8.4	3.2	141	228	13	METALLO-BETA-LACTAMASE NDM-1;
1090	6mgx-B	8.4	3.3	142	227	13	METALLO-BETA-LACTAMASE;
1091	6efj-A	8.4	3.4	146	229	15	METALLO-BETA-LACTAMASE TYPE 2;
1092	5ypi-C	8.4	3.2	139	228	13	METALLO-BETA-LACTAMASE NDM-1;
1093	6q30-A	8.4	3.3	146	229	16	METALLO-BETA-LACTAMASE TYPE 2;
1094	5ypm-B	8.4	3.2	139	229	13	METALLO-BETA-LACTAMASE NDM-1;
1095	5mxq-A	8.4	3.4	143	231	13	BETA-LACTAMASE VIM-2;
1096	5ypk-G	8.4	3	140	229	15	METALLO-BETA-LACTAMASE NDM-1;
1097	6d1a-A	8.4	3.1	138	229	14	METALLO-BETA-LACTAMASE TYPE 2;
1098	5zjc-A	8.4	3.1	138	228	14	METALLO-BETA-LACTAMASE TYPE 2;
1099	6q30-B	8.4	3.2	139	227	13	METALLO-BETA-LACTAMASE TYPE 2;
1100	5ypk-A	8.4	3.2	139	228	13	METALLO-BETA-LACTAMASE NDM-1;
1101	5ypi-G	8.4	3.2	144	228	15	METALLO-BETA-LACTAMASE NDM-1;
1102	5zgx-A	8.4	3.1	138	229	14	METALLO-BETA-LACTAMASE TYPE 2;
1103	6mdu-A	8.4	3.4	143	229	15	METALLO-BETA-LACTAMASE TYPE 2;
1104	5ypl-B	8.4	3.3	147	229	15	METALLO-BETA-LACTAMASE NDM-1;
1105	5ypk-F	8.4	3.2	138	228	14	METALLO-BETA-LACTAMASE NDM-1;
1106	5ypm-H	8.4	3.3	146	229	15	METALLO-BETA-LACTAMASE NDM-1;
1107	5n55-B	8.4	3.2	142	231	14	CLASS B METALLO-BETA-LACTAMASE;
1108	4ua4-B	8.3	3.4	141	234	14	BETA-LACTAMASE CLASS B VIM-2;
1109	4d1t-A	8.3	3.6	144	229	15	METALLO-B-LACTAMASE;
1110	1ko2-A	8.3	3.2	142	230	13	VIM-2 METALLO-BETA-LACTAMASE;
1111	3rkk-B	8.3	3.2	143	226	15	BETA-LACTAMASE NDM-1;
1112	5a87-A	8.3	3.4	144	230	14	METALLO-BETA-LACTAMASE VIM-5;
1113	5acv-A	8.3	3.5	145	233	14	BETA-LACTAMASE;
1114	4hl2-B	8.3	3.2	145	242	14	BETA-LACTAMASE NDM-1;
1115	4nq2-A	8.3	3.3	143	230	13	BETA-LACTAMASE CLASS B VIM-2;
1116	4ua4-A	8.3	3.4	142	230	14	BETA-LACTAMASE CLASS B VIM-2;
1117	4nur-A	8.3	3.4	146	633	14	PSDSA;
1118	4c1d-A	8.3	3.3	143	231	13	BETA-LACTAMASE CLASS B VIM-2;
1119	5acu-A	8.3	3.4	142	230	15	BETA-LACTAMASE;
1120	4ad9-F	8.3	3.2	141	285	16	BETA-LACTAMASE-LIKE PROTEIN 2;
1121	5lsc-B	8.3	3.3	143	235	13	METALLO-BETA-LACTAMASE VIM-2-LIKE PROTEIN;
1122	4fsb-A	8.3	3.4	145	232	14	METALLO-BETA-LACTAMASE VIM-31;
1123	2y87-A	8.3	3.5	140	227	15	METALLO-B-LACTAMASE;
1124	3sfp-C	8.3	3.1	144	231	15	BETA-LACTAMASE NDM-1;
1125	2r2d-C	8.3	3.4	156	276	14	ZN-DEPENDENT HYDROLASES;
1126	4bz3-A	8.3	3.5	144	231	13	BETA-LACTAMASE VIM-2;
1127	4tze-A	8.3	3.5	147	230	16	CLASS B CARBAPENEMASE NDM-5;
1128	3q6x-B	8.3	3.2	146	241	15	BETA-LACTAMASE NDM-1;
1129	4ey2-B	8.3	3.2	145	241	14	BETA-LACTAMASE NDM-1;
1130	4rl2-A	8.3	3.2	146	242	15	BETA-LACTAMASE NDM-1;
1131	5lsc-A	8.3	3.2	143	235	13	METALLO-BETA-LACTAMASE VIM-2-LIKE PROTEIN;
1132	2wrs-B	8.3	3.4	137	230	15	BETA-LACTAMASE VIM-4;
1133	4exy-A	8.3	3.2	146	231	14	BETA-LACTAMASE NDM-1;
1134	4h0d-B	8.3	3.2	144	241	16	BETA-LACTAMASE NDM-1;
1135	4u4l-C	8.3	3.2	144	223	14	BETA-LACTAMASE NDM-1;
1136	3s0z-B	8.3	3.2	145	220	16	METALLO-BETA-LACTAMASE;
1137	4o98-B	8.3	3.9	161	307	17	ORGANOPHOSPHORUS HYDROLASE;
1138	4rm5-C	8.3	3.2	144	223	13	BETA-LACTAMASE NDM-1;
1139	3srx-B	8.3	3.2	144	229	15	BETA-LACTAMASE NDM-1;
1140	4c1e-A	8.3	3.3	142	231	13	BETA-LACTAMASE CLASS B VIM-2;
1141	2whg-A	8.3	3.2	141	230	13	VIM-4 METALLO-BETA-LACTAMASE;
1142	2y8a-A	8.3	3.4	141	226	16	METALLO-B-LACTAMASE;
1143	4eyl-B	8.3	3.3	146	241	16	BETA-LACTAMASE NDM-1;
1144	4fsb-B	8.3	3.4	145	232	14	METALLO-BETA-LACTAMASE VIM-31;
1145	5acv-B	8.3	3.4	145	233	14	BETA-LACTAMASE;
1146	4c1e-B	8.3	3.4	144	231	13	BETA-LACTAMASE CLASS B VIM-2;
1147	2yz3-B	8.3	3.5	140	225	14	METALLO-BETA-LACTAMASE;
1148	4nur-B	8.3	3.7	144	633	15	PSDSA;
1149	5lm6-B	8.3	3.2	142	231	14	METALLO-BETA-LACTAMASE VIM-2;
1150	6jn6-A	8.3	3.5	144	231	13	BETA-LACTAMASE CLASS B VIM-2;
1151	5n0h-B	8.3	3.6	149	240	15	METALLO-BETA-LACTAMASE TYPE 2;
1152	6q2y-A	8.3	3.2	147	231	15	METALLO-BETA-LACTAMASE TYPE 2;
1153	5k48-A	8.3	3.5	144	231	13	BETA-LACTAMASE VIM-2;
1154	6c89-B	8.3	3.2	143	227	15	BETA-LACTAMASE;
1155	6j8r-A	8.3	3.5	144	231	13	BETA-LACTAMASE CLASS B VIM-2;
1156	6cac-C	8.3	3.2	147	234	15	METALLO-BETA-LACTAMASE TYPE 2;
1157	6ibs-B	8.3	3.2	145	228	15	METALLO-BETA-LACTAMASE TYPE 2;
1158	6mgy-A	8.3	3.4	144	230	15	METALLO-BETA-LACTAMASE NDM-5;
1159	5mm9-B	8.3	3.3	143	231	13	METALLO-BETA-LACTAMASE VIM-17;
1160	5y6d-B	8.3	3.6	144	231	13	BETA-LACTAMASE CLASS B VIM-2;
1161	5wih-A	8.3	3.2	144	229	16	METALLO-BETA-LACTAMASE NDM-12;
1162	3pg4-A	8.3	3.3	143	230	15	METALLO-BETA-LACTAMASE;
1163	6d1k-A	8.3	3.2	144	229	14	METALLO-BETA-LACTAMASE TYPE 2;
1164	5ew0-B	8.3	3.4	145	228	14	BETA-LACTAMASE;
1165	6d1h-A	8.3	3.2	146	229	15	METALLO-BETA-LACTAMASE TYPE 2;
1166	5zgu-A	8.3	3.1	140	239	15	METALLO-BETA-LACTAMASE TYPE 2;
1167	5zgr-A	8.3	3.2	145	242	14	METALLO-BETA-LACTAMASE TYPE 2;
1168	5ypm-E	8.3	3.2	145	229	15	METALLO-BETA-LACTAMASE NDM-1;
1169	6d1i-A	8.3	3.2	146	229	16	METALLO-BETA-LACTAMASE TYPE 2;
1170	5zgw-A	8.3	3.2	144	229	14	METALLO-BETA-LACTAMASE TYPE 2;
1171	5zgy-A	8.3	3.5	147	229	14	METALLO-BETA-LACTAMASE TYPE 2;
1172	5zgp-B	8.3	3.2	145	240	15	METALLO-BETA-LACTAMASE TYPE 2;
1173	6d1f-A	8.3	3.5	147	229	14	METALLO-BETA-LACTAMASE TYPE 2;
1174	5zgi-A	8.3	3.2	142	228	15	METALLO-BETA-LACTAMASE TYPE 2;
1175	5n5g-A	8.3	3.4	142	233	15	BETA-LACTAMASE VIM-1;
1176	5n5i-A	8.3	3.4	143	232	13	BETA-LACTAMASE VIM-1;
1177	6mgz-A	8.3	3.1	139	230	12	NDM-4;
1178	5n0h-A	8.3	3.3	146	234	16	METALLO-BETA-LACTAMASE TYPE 2;
1179	5xp9-A	8.3	3.3	147	228	15	METALLO-BETA-LACTAMASE TYPE 2;
1180	6cac-A	8.3	3.2	145	234	14	METALLO-BETA-LACTAMASE TYPE 2;
1181	5ypn-A	8.3	3.2	143	228	16	METALLO-BETA-LACTAMASE NDM-1;
1182	5zgt-B	8.3	3.4	146	241	15	METALLO-BETA-LACTAMASE TYPE 2;
1183	5zgf-A	8.3	3.3	145	229	14	METALLO-BETA-LACTAMASE TYPE 2;
1184	1x8h-A	8.2	3.3	140	227	14	BETA-LACTAMASE;
1185	3iog-A	8.2	3.3	140	227	14	BETA-LACTAMASE;
1186	4hl1-B	8.2	3.1	144	240	14	BETA-LACTAMASE NDM-1;
1187	3t9m-A	8.2	3.2	138	206	14	BETA-LACTAMASE;
1188	4raw-B	8.2	3.2	145	241	15	BETA-LACTAMASE NDM-1;
1189	3spu-A	8.2	3.2	144	232	15	BETA-LACTAMASE NDM-1;
1190	2whg-B	8.2	3.1	139	230	14	VIM-4 METALLO-BETA-LACTAMASE;
1191	2gkl-A	8.2	3.3	139	224	14	BETA-LACTAMASE;
1192	3s0z-A	8.2	3.2	140	220	16	METALLO-BETA-LACTAMASE;
1193	4zo2-A	8.2	3.9	153	293	14	ACYLHOMOSERINE LACTONASE;
1194	4tz9-A	8.2	3.2	143	231	14	CLASS B METALLO-BETA-LACTAMASE;
1195	4rbs-A	8.2	3.1	144	232	15	BETA-LACTAMASE NDM-1;
1196	3spu-C	8.2	3.1	143	232	15	BETA-LACTAMASE NDM-1;
1197	1x8i-A	8.2	3.3	139	224	14	BETA-LACTAMASE;
1198	4hky-B	8.2	3.2	144	241	16	BETA-LACTAMASE NDM-1;
1199	2qds-A	8.2	3.3	139	224	14	BETA-LACTAMASE;
1200	4tyf-A	8.2	3.1	145	230	14	NDM-4;
1201	3fai-A	8.2	3.3	139	227	14	BETA-LACTAMASE;
1202	4rl2-B	8.2	3.2	148	242	15	BETA-LACTAMASE NDM-1;
1203	3f9o-A	8.2	3.3	142	226	13	BETA-LACTAMASE;
1204	1x8g-A	8.2	3.3	143	224	13	BETA-LACTAMASE;
1205	4zo3-B	8.2	4	152	294	16	ACYLHOMOSERINE LACTONASE;
1206	4hl1-A	8.2	3.2	146	238	13	BETA-LACTAMASE NDM-1;
1207	4eyf-B	8.2	3.3	147	241	15	BETA-LACTAMASE NDM-1;
1208	4rbs-B	8.2	3.2	143	242	16	BETA-LACTAMASE NDM-1;
1209	4ram-B	8.2	3.3	147	239	15	BETA-LACTAMASE NDM-1;
1210	4exy-B	8.2	3.3	146	239	15	BETA-LACTAMASE NDM-1;
1211	4rl0-B	8.2	3.2	142	240	13	BETA-LACTAMASE NDM-1;
1212	4pdx-A	8.2	3.4	142	622	16	PUTATIVE ALKYL/ARYL-SULFATASE YJCS;
1213	4ram-A	8.2	3.1	139	239	12	BETA-LACTAMASE NDM-1;
1214	4exs-A	8.2	3.3	146	239	16	BETA-LACTAMASE NDM-1;
1215	4ey2-A	8.2	3.2	144	241	15	BETA-LACTAMASE NDM-1;
1216	5a87-B	8.2	3.4	138	234	13	METALLO-BETA-LACTAMASE VIM-5;
1217	4tzb-A	8.2	3.2	144	231	15	METALLO-BETA-LACTAMASE;
1218	3spu-B	8.2	3.1	137	238	15	BETA-LACTAMASE NDM-1;
1219	5n4s-A	8.2	3.2	141	231	13	BETA-LACTAMASE VIM-2;
1220	5zj1-A	8.2	3.1	144	230	15	METALLO-BETA-LACTAMASE TYPE 2;
1221	6mgy-C	8.2	3.3	148	238	15	METALLO-BETA-LACTAMASE NDM-5;
1222	6d1g-A	8.2	3.4	144	229	17	METALLO-BETA-LACTAMASE TYPE 2;
1223	6mgy-D	8.2	3.2	143	229	15	METALLO-BETA-LACTAMASE NDM-5;
1224	5nhz-B	8.2	3.5	142	230	13	BETA-LACTAMASE CLASS B VIM-2;
1225	5n4s-B	8.2	3.2	141	230	13	BETA-LACTAMASE VIM-2;
1226	6c89-D	8.2	3.4	146	231	16	BETA-LACTAMASE;
1227	6c89-A	8.2	3.2	144	231	16	BETA-LACTAMASE;
1228	6mgx-A	8.2	3.1	145	227	14	METALLO-BETA-LACTAMASE;
1229	5lm6-A	8.2	3.4	144	231	14	METALLO-BETA-LACTAMASE VIM-2;
1230	5zh1-B	8.2	3.5	146	241	16	METALLO-BETA-LACTAMASE TYPE 2;
1231	6c6i-A	8.2	3.2	144	228	15	METALLO-BETA-LACTAMASE TYPE 2 CHIMERA;
1232	6c6i-B	8.2	3.2	146	228	14	METALLO-BETA-LACTAMASE TYPE 2 CHIMERA;
1233	6d1b-A	8.2	3.1	144	229	14	METALLO-BETA-LACTAMASE TYPE 2;
1234	5ypn-B	8.2	3.1	141	228	14	METALLO-BETA-LACTAMASE NDM-1;
1235	5ypk-B	8.2	3.1	141	228	14	METALLO-BETA-LACTAMASE NDM-1;
1236	5o2e-A	8.2	3.2	145	238	14	METALLO-BETA-LACTAMASE TYPE 2;
1237	5n4t-B	8.2	3.3	142	231	14	BETA-LACTAMASE VIM-2;
1238	5ypm-D	8.2	3.2	143	230	15	METALLO-BETA-LACTAMASE NDM-1;
1239	6rmf-A	8.2	3.2	145	234	14	METALLO-BETA-LACTAMASE TYPE 2;
1240	5nbk-A	8.2	3.2	145	237	14	METALLO-BETA-LACTAMASE TYPE 2;
1241	5y6d-C	8.2	3.1	137	231	15	BETA-LACTAMASE CLASS B VIM-2;
1242	5zr8-E	8.2	3.1	145	231	14	BETA-LACTAMASE;
1243	6d1j-A	8.2	3.2	146	229	16	METALLO-BETA-LACTAMASE TYPE 2;
1244	5o2f-B	8.2	3.5	147	243	15	METALLO-BETA-LACTAMASE TYPE 2;
1245	5zge-B	8.2	3.3	146	241	15	METALLO-BETA-LACTAMASE TYPE 2;
1246	5zgv-B	8.2	3.4	140	241	15	METALLO-BETA-LACTAMASE TYPE 2;
1247	5ypk-H	8.2	3.1	140	228	14	METALLO-BETA-LACTAMASE NDM-1;
1248	6ex7-A	8.2	3.3	146	240	15	METALLO-BETA-LACTAMASE TYPE 2;
1249	5zge-A	8.2	3.2	144	240	15	METALLO-BETA-LACTAMASE TYPE 2;
1250	5zj2-A	8.2	3.6	148	229	16	METALLO-BETA-LACTAMASE TYPE 2;
1251	5zgu-B	8.2	3.4	147	241	16	METALLO-BETA-LACTAMASE TYPE 2;
1252	2cfz-A	8.1	3.7	140	629	13	SDS HYDROLASE SDSA1;
1253	4raw-A	8.1	3.1	144	241	15	BETA-LACTAMASE NDM-1;
1254	4u4l-B	8.1	3.5	147	231	16	BETA-LACTAMASE NDM-1;
1255	4h0d-A	8.1	3.1	144	241	15	BETA-LACTAMASE NDM-1;
1256	4eyb-B	8.1	3.2	142	242	15	BETA-LACTAMASE NDM-1;
1257	4eyb-A	8.1	3.5	148	242	16	BETA-LACTAMASE NDM-1;
1258	4av7-C	8.1	3.4	141	634	16	SEC-ALKYLSULFATASE;
1259	4eyf-A	8.1	3.1	144	241	15	BETA-LACTAMASE NDM-1;
1260	5a5z-C	8.1	3.2	144	236	15	BETA-LACTAMASE NDM-1;
1261	2cfu-A	8.1	3.5	147	627	12	SDSA1;
1262	3zr9-A	8.1	3.3	143	231	15	BETA-LACTAMASE NDM-1;
1263	5aij-A	8.1	3.4	144	630	13	ALKYL SULFATASE;
1264	3iof-A	8.1	3.3	140	227	14	BETA-LACTAMASE;
1265	3sbl-A	8.1	3.1	143	232	15	BETA-LACTAMASE NDM-1;
1266	5a23-D	8.1	3.3	144	627	13	SDS HYDROLASE SDSA1;
1267	5a5z-A	8.1	3.2	142	236	14	BETA-LACTAMASE NDM-1;
1268	5zgr-B	8.1	3.4	147	241	16	METALLO-BETA-LACTAMASE TYPE 2;
1269	5o2f-A	8.1	3.3	145	243	16	METALLO-BETA-LACTAMASE TYPE 2;
1270	5zgv-A	8.1	3.3	147	239	15	METALLO-BETA-LACTAMASE TYPE 2;
1271	5n4t-A	8.1	3.2	141	234	13	BETA-LACTAMASE VIM-2;
1272	6ex7-B	8.1	3.1	144	241	14	METALLO-BETA-LACTAMASE TYPE 2;
1273	5ypm-A	8.1	3.1	141	229	14	METALLO-BETA-LACTAMASE NDM-1;
1274	6c89-C	8.1	3.1	143	228	15	BETA-LACTAMASE;
1275	5zr8-A	8.1	3.1	144	229	14	BETA-LACTAMASE;
1276	5n0i-B	8.1	3.2	147	240	15	METALLO-BETA-LACTAMASE TYPE 2;
1277	5zgq-A	8.1	3.1	145	241	14	METALLO-BETA-LACTAMASE TYPE 2;
1278	2yhe-C	8	3.4	142	634	17	SEC-ALKYL SULFATASE;
1279	3sw3-A	8	3.2	137	205	15	BETA-LACTAMASE;
1280	5ajl-B	8	3.2	139	630	13	ALKYL SULFATASE;
1281	2yhe-E	8	3.3	140	634	16	SEC-ALKYL SULFATASE;
1282	3q6x-A	8	3.1	144	241	14	BETA-LACTAMASE NDM-1;
1283	4axh-A	8	3.5	144	631	17	SEC-ALKYLSULFATASE;
1284	5zgp-A	8	3.1	144	241	15	METALLO-BETA-LACTAMASE TYPE 2;
1285	5zgq-B	8	3.1	144	241	15	METALLO-BETA-LACTAMASE TYPE 2;
1286	5o2e-B	8	3.1	144	241	15	METALLO-BETA-LACTAMASE TYPE 2;
1287	4av7-E	7.9	3.5	145	634	16	SEC-ALKYLSULFATASE;
1288	5ajl-A	7.9	3.2	140	630	13	ALKYL SULFATASE;
1289	2cg2-A	7.9	3.5	145	629	12	SDSA1;
1290	2yhe-B	7.9	3.7	150	634	17	SEC-ALKYL SULFATASE;
1291	5i0p-B	7.9	3.9	153	323	12	BETA-LACTAMASE DOMAIN PROTEIN;
1292	6ao1-A	7.7	3.8	153	354	13	BETA-LACTAMASE DOMAIN PROTEIN;
1293	4av7-D	7.6	3.5	144	634	17	SEC-ALKYLSULFATASE;
1294	4v0h-A	7.6	3.4	139	220	24	METALLO-BETA-LACTAMASE DOMAIN-CONTAINING PROTEIN
1295	4gyu-A	7.6	3.4	140	241	14	BETA-LACTAMASE NDM-1;
1296	4gyq-B	7.5	3.2	141	232	15	BETA-LACTAMASE NDM-1;
1297	4axh-B	7.5	3.6	144	630	17	SEC-ALKYLSULFATASE;
1298	4v0h-C	7.5	3.5	142	221	24	METALLO-BETA-LACTAMASE DOMAIN-CONTAINING PROTEIN
1299	4le6-A	7.5	3.3	132	257	14	ORGANOPHOSPHORUS HYDROLASE;
1300	4gyq-A	7.4	3.2	141	236	15	BETA-LACTAMASE NDM-1;
1301	4gyq-C	7.4	3.2	141	237	15	BETA-LACTAMASE NDM-1;
1302	4gyq-D	7.4	3.3	142	230	15	BETA-LACTAMASE NDM-1;
1303	4le6-C	7.4	3.5	136	254	14	ORGANOPHOSPHORUS HYDROLASE;
1304	4v0h-D	7.3	3.4	139	223	25	METALLO-BETA-LACTAMASE DOMAIN-CONTAINING PROTEIN
1305	4v0h-B	7.3	3.4	136	221	24	METALLO-BETA-LACTAMASE DOMAIN-CONTAINING PROTEIN
1306	4pdx-B	7.2	3.3	141	619	16	PUTATIVE ALKYL/ARYL-SULFATASE YJCS;
1307	4le6-D	7.2	3.6	131	251	14	ORGANOPHOSPHORUS HYDROLASE;
1308	2cg3-A	7.2	3.8	147	627	10	SDSA1;
1309	4le6-E	7.1	3.4	130	251	16	ORGANOPHOSPHORUS HYDROLASE;
1310	4le6-B	7	3.8	143	255	16	ORGANOPHOSPHORUS HYDROLASE;
1311	2yhe-A	6.6	3.6	144	639	17	SEC-ALKYL SULFATASE;
1312	2yhe-F	6.3	3.7	145	634	17	SEC-ALKYL SULFATASE;
1313	4av7-B	6.3	3.7	145	637	17	SEC-ALKYLSULFATASE;
1314	4av7-F	6.2	3.8	147	634	18	SEC-ALKYLSULFATASE;
1315	5a23-C	6.1	3.5	145	627	12	SDS HYDROLASE SDSA1;
1316	5a23-B	6.1	3.5	146	627	12	SDS HYDROLASE SDSA1;
1317	3k9r-A	5.2	4.2	72	99	14	ALR3790 PROTEIN;
1318	3k9r-B	5.2	3.9	73	101	11	ALR3790 PROTEIN;
1319	3k9r-C	5.1	6.6	76	106	9	ALR3790 PROTEIN;
1320	3k9r-D	4.9	4.2	71	98	11	ALR3790 PROTEIN;
1321	3hix-B	4.5	2.9	60	94	12	ALR3790 PROTEIN;
1322	3hix-C	4.5	3	60	87	12	ALR3790 PROTEIN;
1323	1yt8-A	4.4	3.2	67	525	13	THIOSULFATE SULFURTRANSFERASE;
1324	3hix-A	4.4	3	60	94	12	ALR3790 PROTEIN;
1325	1mb0-A	4.3	2.4	58	107	12	CELL DIVISION RESPONSE REGULATOR DIVK;
1326	1mj1-A	4.3	4.5	101	405	7	PHE-TRNA;
1327	1req-B	4.3	5.6	97	619	7	METHYLMALONYL-COA MUTASE;
1328	7req-D	4.3	2.8	86	623	8	PROTEIN (METHYLMALONYL-COA MUTASE);
1329	1n6o-A	4.2	3.5	94	170	12	RAS-RELATED PROTEIN RAB-5A;
1330	1req-A	4.2	4.8	97	727	10	METHYLMALONYL-COA MUTASE;
1331	1mav-A	4.1	2.4	60	117	13	CELL DIVISION RESPONSE REGULATOR DIVK;
1332	2scu-A	4	3.6	82	286	11	PROTEIN (SUCCINYL-COA LIGASE);
1333	1a04-A	4	3.1	78	205	12	NITRATE/NITRITE RESPONSE REGULATOR PROTEIN NARL;
1334	6mxv-A	3.9	2.9	64	250	6	RHODANESE-LIKE FAMILY PROTEIN;
1335	7req-B	3.9	4.5	88	623	13	PROTEIN (METHYLMALONYL-COA MUTASE);
1336	6mxv-B	3.9	2.6	63	251	8	RHODANESE-LIKE FAMILY PROTEIN;
1337	2dfd-A	3.9	3.6	61	316	8	MALATE DEHYDROGENASE;
1338	1scu-A	3.9	3.2	81	288	10	SUCCINYL-COA SYNTHETASE, ALPHA SUBUNIT;
1339	1d8t-A	3.8	3.3	103	391	9	ELONGATION FACTOR TU;
1340	1ukv-Y	3.8	4	92	197	10	SECRETORY PATHWAY GDP DISSOCIATION INHIBITOR;
1341	1y80-A	3.8	3.2	74	125	19	PREDICTED COBALAMIN BINDING PROTEIN;
1342	1oxk-H	3.8	3	83	128	6	YPD1P;
1343	2gjs-A	3.8	3.3	81	150	7	GTP-BINDING PROTEIN RAD;
1344	1yxm-C	3.8	3.9	113	263	5	PEROXISOMAL TRANS 2-ENOYL COA REDUCTASE;
1345	2qzj-A	3.8	2.9	78	121	5	TWO-COMPONENT RESPONSE REGULATOR;
1346	2ixu-A	3.8	3.9	80	338	9	LYSOZYME;
1347	1pg4-B	3.7	4.1	94	639	11	ACETYL-COA SYNTHETASE;
1348	2g6b-A	3.7	4.2	92	162	8	RAS-RELATED PROTEIN RAB-26;
1349	1z0j-A	3.7	3.8	88	169	11	RAS-RELATED PROTEIN RAB-22A;
1350	1sev-A	3.7	2.6	59	313	12	MALATE DEHYDROGENASE, GLYOXYSOMAL PRECURSOR;
1351	1z08-C	3.7	3.5	95	167	13	RAS-RELATED PROTEIN RAB-21;
1352	2gwr-A	3.7	2.9	82	225	9	DNA-BINDING RESPONSE REGULATOR MTRA;
1353	1jr2-A	3.7	3.2	76	260	12	UROPORPHYRINOGEN-III SYNTHASE;
1354	2a5j-A	3.7	3.8	86	177	10	RAS-RELATED PROTEIN RAB-2B;
1355	3foj-A	3.7	2.8	63	100	11	UNCHARACTERIZED PROTEIN;
1356	3ntd-A	3.7	2.8	60	565	10	FAD-DEPENDENT PYRIDINE NUCLEOTIDE-DISULPHIDE
1357	3ilm-A	3.7	2.7	65	112	14	ALR3790 PROTEIN;
1358	4ocg-B	3.7	2.8	60	564	10	FAD-DEPENDENT PYRIDINE NUCLEOTIDE-DISULPHIDE
1359	3nt6-B	3.7	3.1	61	565	10	FAD-DEPENDENT PYRIDINE NUCLEOTIDE-DISULPHIDE
1360	3sn6-A	3.6	3.9	104	349	10	GUANINE NUCLEOTIDE-BINDING PROTEIN G(S) SUBUNIT A
1361	1pey-A	3.6	3.2	82	119	12	SPORULATION INITIATION PHOSPHOTRANSFERASE F;
1362	1zun-B	3.6	4.3	112	394	9	SULFATE ADENYLYLTRANSFERASE SUBUNIT 2;
1363	2fu5-D	3.6	4.1	96	157	4	GUANINE NUCLEOTIDE EXCHANGE FACTOR MSS4;
1364	3a9r-A	3.6	4.7	98	589	9	D-ARABINOSE ISOMERASE;
1365	3ilm-D	3.6	2.7	65	125	14	ALR3790 PROTEIN;
1366	3iwh-A	3.6	2.7	61	102	8	RHODANESE-LIKE DOMAIN PROTEIN;
1367	3nta-B	3.6	2.8	60	565	10	FAD-DEPENDENT PYRIDINE NUCLEOTIDE-DISULPHIDE
1368	3mzz-A	3.6	3.1	67	103	9	RHODANESE-LIKE DOMAIN PROTEIN;
1369	3l77-A	3.5	3.1	59	234	8	SHORT-CHAIN ALCOHOL DEHYDROGENASE;
1370	1xgk-A	3.5	3.9	107	325	10	NITROGEN METABOLITE REPRESSION REGULATOR NMRA;
1371	3c5c-B	3.5	4.1	112	167	6	RAS-LIKE PROTEIN 12;
1372	1ib6-A	3.5	3.7	57	312	11	MALATE DEHYDROGENASE;
1373	2ad5-B	3.5	3.9	93	536	10	CTP SYNTHASE;
1374	1k6i-A	3.5	3.4	103	318	10	NMRA;
1375	1scu-B	3.5	4.5	99	388	14	SUCCINYL-COA SYNTHETASE, ALPHA SUBUNIT;
1376	2zay-A	3.5	3	73	123	5	RESPONSE REGULATOR RECEIVER PROTEIN;
1377	2atx-A	3.5	4.7	81	186	6	SMALL GTP BINDING PROTEIN TC10;
1378	3ilm-B	3.5	3.1	67	128	13	ALR3790 PROTEIN;
1379	3ilm-C	3.5	3.7	71	126	11	ALR3790 PROTEIN;
1380	3ics-B	3.5	3.1	63	554	6	COENZYME A-DISULFIDE REDUCTASE;
1381	3icr-B	3.5	2.8	60	554	7	COENZYME A-DISULFIDE REDUCTASE;
1382	3ict-A	3.5	2.8	59	557	7	COENZYME A-DISULFIDE REDUCTASE;
1383	3ntd-B	3.5	3.1	61	565	10	FAD-DEPENDENT PYRIDINE NUCLEOTIDE-DISULPHIDE
1384	1ttt-A	3.4	3.7	111	405	12	TRANSFER RIBONUCLEIC ACID (YEAST, PHE);
1385	3eod-A	3.4	3.2	75	115	12	PROTEIN HNR;
1386	1fui-A	3.4	3.5	92	591	3	L-FUCOSE ISOMERASE;
1387	3nt6-A	3.4	3.1	61	565	10	FAD-DEPENDENT PYRIDINE NUCLEOTIDE-DISULPHIDE
1388	2bd0-A	3.4	3.1	62	240	15	SEPIAPTERIN REDUCTASE;
1389	1tmy-A	3.4	3.1	76	118	11	CHEY PROTEIN;
1390	2f9m-A	3.4	4.1	98	182	12	RAB11B, MEMBER RAS ONCOGENE FAMILY;
1391	1k6x-A	3.4	3.5	104	324	11	NMRA;
1392	1xq1-A	3.4	3.8	114	218	9	PUTATIVE TROPINONE REDUCATSE;
1393	2q2q-A	3.4	3.7	108	250	9	BETA-D-HYDROXYBUTYRATE DEHYDROGENASE;
1394	3dzd-A	3.4	3.1	75	368	15	TRANSCRIPTIONAL REGULATOR (NTRC FAMILY);
1395	1o94-A	3.4	4.1	111	729	5	TRIMETHYLAMINE DEHYDROGENASE;
1396	1xhe-B	3.4	3.2	80	122	11	AEROBIC RESPIRATION CONTROL PROTEIN ARCA;
1397	3ics-A	3.4	3.2	63	555	6	COENZYME A-DISULFIDE REDUCTASE;
1398	2kl3-A	3.4	3.9	70	132	13	ALR3790 PROTEIN;
1399	4zu9-A	3.3	3.8	109	583	6	ELONGATION FACTOR SELB;
1400	1m5u-A	3.3	2.6	61	113	15	CELL DIVISION RESPONSE REGULATOR DIVK;
1401	2i2x-B	3.3	4.1	98	258	9	METHYLTRANSFERASE 1;
1402	2fn8-A	3.3	3.5	72	292	6	RIBOSE ABC TRANSPORTER, PERIPLASMIC RIBOSE-BINDIN
1403	1xhf-B	3.3	3.3	81	122	10	AEROBIC RESPIRATION CONTROL PROTEIN ARCA;
1404	6bm9-A	3.3	4.7	95	228	12	METALLO-BETA-LACTAMASE;
1405	3m1l-A	3.2	3.8	111	364	10	3-OXOACYL-(ACYL-CARRIER-PROTEIN) REDUCTASE;
1406	2ehd-B	3.2	3.4	101	213	9	OXIDOREDUCTASE, SHORT-CHAIN DEHYDROGENASE/REDUCTA
1407	1u6j-A	3.2	3.3	91	282	14	F420-DEPENDENT METHYLENETETRAHYDROMETHANOPTERIN
1408	2fu5-C	3.2	4	80	146	8	GUANINE NUCLEOTIDE EXCHANGE FACTOR MSS4;
1409	3wrw-B	3.2	3.6	104	403	12	TM-1 PROTEIN;
1410	1xts-A	3.2	4.1	92	171	4	GTP-BINDING PROTEIN RHEB;
1411	3gk5-A	3.2	3	58	100	12	UNCHARACTERIZED RHODANESE-RELATED PROTEIN
1412	3nta-A	3.2	3.1	62	565	10	FAD-DEPENDENT PYRIDINE NUCLEOTIDE-DISULPHIDE
1413	4ocg-A	3.2	2.7	56	565	11	FAD-DEPENDENT PYRIDINE NUCLEOTIDE-DISULPHIDE
1414	6bm9-C	3.2	4.8	96	224	11	METALLO-BETA-LACTAMASE;
1415	1e1c-A	3.1	4.2	95	727	8	METHYLMALONYL-COA MUTASE ALPHA CHAIN;
1416	1xv5-A	3.1	3.4	89	401	15	DNA ALPHA-GLUCOSYLTRANSFERASE;
1417	1h09-A	3.1	3.8	93	338	10	LYSOZYME;
1418	3st7-A	3.1	3.2	76	369	7	CAPSULAR POLYSACCHARIDE SYNTHESIS ENZYME CAP5F;
1419	1zy2-A	3.1	3.3	70	140	16	TRANSCRIPTIONAL REGULATOR NTRC1;
1420	4c6t-A	3.1	3	82	141	12	PROBABLE WRKY TRANSCRIPTION FACTOR 52;
1421	4s1p-A	3.1	3	82	184	10	UNCHARACTERIZED PROTEIN;
1422	2v0n-A	3.1	2.8	64	459	13	RESPONSE REGULATOR PLED;
1423	1wmb-A	3.1	3.5	107	260	9	D(-)-3-HYDROXYBUTYRATE DEHYDROGENASE;
1424	1vl8-B	3.1	3.7	109	252	5	GLUCONATE 5-DEHYDROGENASE;
1425	3fni-A	3.1	3.2	89	154	8	PUTATIVE DIFLAVIN FLAVOPROTEIN A 3;
1426	1euc-A	3.1	3.4	78	306	10	SUCCINYL-COA SYNTHETASE, ALPHA CHAIN;
1427	2qvg-A	3.1	3.2	79	129	14	TWO COMPONENT RESPONSE REGULATOR;
1428	1krw-A	3.1	3.3	81	124	11	NITROGEN REGULATION PROTEIN NR(I);
1429	1ctq-A	3.1	4.5	107	166	11	PROTEIN (TRANSFORMING PROTEIN P21/H-RAS-1);
1430	1j56-A	3.1	3.4	79	124	13	NITROGEN REGULATION PROTEIN NR(I);
1431	1xd9-A	3.1	3.9	123	289	7	NITROGENASE IRON PROTEIN 1;
1432	1u11-B	3.1	3.2	88	163	11	PURE (N5-CARBOXYAMINOIMIDAZOLE RIBONUCLEOTIDE MUT
1433	3icr-A	3.1	3.5	64	555	6	COENZYME A-DISULFIDE REDUCTASE;
1434	3ict-B	3.1	3	59	553	7	COENZYME A-DISULFIDE REDUCTASE;
1435	1oba-A	3.1	3.6	88	338	9	LYSOZYME;
1436	2ixv-A	3.1	3.7	93	338	10	LYSOZYME;
1437	6bm9-B	3.1	5.2	94	225	12	METALLO-BETA-LACTAMASE;
1438	1zh4-A	3	2.7	61	121	15	KDP OPERON TRANSCRIPTIONAL REGULATORY PROTEIN
1439	2nt4-A	3	2.8	66	126	11	RESPONSE REGULATOR HOMOLOG;
1440	1t2a-A	3	3.5	101	338	6	GDP-MANNOSE 4,6 DEHYDRATASE;
1441	2ajt-A	3	3.5	94	498	7	L-ARABINOSE ISOMERASE;
1442	2ww5-A	3	4.1	93	431	14	1,4-BETA-N-ACETYLMURAMIDASE;
1443	1shz-D	3	4.3	104	327	3	GUANINE NUCLEOTIDE-BINDING PROTEIN GALPHA(13):GAL
1444	1mvo-A	3	3.1	76	121	13	PHOP RESPONSE REGULATOR;
1445	1x7h-B	3	3.7	109	261	12	PUTATIVE KETOACYL REDUCTASE;
1446	2erx-A	3	4.8	102	168	5	GTP-BINDING PROTEIN DI-RAS2;
1447	1zit-A	3	2.9	64	121	17	TRANSCRIPTIONAL REGULATOR (NTRC FAMILY);
1448	2ag5-A	3	4	112	246	8	DEHYDROGENASE/REDUCTASE (SDR FAMILY) MEMBER 6;
1449	2jl1-A	3	4	100	287	9	TRIPHENYLMETHANE REDUCTASE;
1450	1db3-A	3	3.1	91	335	9	GDP-MANNOSE 4,6-DEHYDRATASE;
1451	1w73-A	3	3.5	105	288	9	2,4-DIENOYL-COA REDUCTASE;
1452	1gua-A	3	4.6	103	167	6	RAP1A;
1453	1ny5-B	3	3.2	78	385	12	TRANSCRIPTIONAL REGULATOR (NTRC FAMILY);
1454	2vus-A	3	3.6	105	318	10	NITROGEN METABOLITE REPRESSION REGULATOR NMRA;
1455	3bgk-A	3	6.8	76	275	11	PUTATIVE UNCHARACTERIZED PROTEIN;
1456	1xmp-C	3	3.4	85	164	7	PHOSPHORIBOSYLAMINOIMIDAZOLE CARBOXYLASE;
1457	2wwc-A	2.9	4.1	93	431	14	1,4-BETA-N-ACETYLMURAMIDASE;
1458	2ewm-B	2.9	3.7	108	247	8	(S)-1-PHENYLETHANOL DEHYDROGENASE;
1459	3i5a-A	2.9	2.6	61	319	16	RESPONSE REGULATOR/GGDEF DOMAIN PROTEIN;
1460	2wwd-A	2.9	4.1	93	432	14	1,4-BETA-N-ACETYLMURAMIDASE;
1461	2d1y-C	2.9	3.7	108	248	7	HYPOTHETICAL PROTEIN TT0321;
1462	1z45-A	2.9	2.9	59	674	10	GAL10 BIFUNCTIONAL PROTEIN;
1463	1xq6-A	2.9	3.9	106	253	6	UNKNOWN PROTEIN;
1464	3wrx-A	2.9	4	101	412	11	TM-1 PROTEIN;
1465	1npd-B	2.9	9.8	96	288	10	HYPOTHETICAL SHIKIMATE 5-DEHYDROGENASE-LIKE
1466	3wry-B	2.9	3.3	99	424	9	TM-1 PROTEIN;
1467	4cvh-A	2.9	3.2	75	391	11	ISOPRENOID SYNTHASE DOMAIN-CONTAINING PROTEIN;
1468	6bev-B	2.9	3.1	65	114	14	THIOSULFATE SULFURTRANSFERASE/RHODANESE-LIKE DOMA
1469	1krx-A	2.9	3.5	79	124	13	NITROGEN REGULATION PROTEIN NR(I);
1470	1w0c-F	2.9	3.6	111	270	10	PTERIDINE REDUCTASE;
1471	1kao-A	2.9	4.2	92	167	10	RAP2A;
1472	1zgz-A	2.9	3.2	77	121	8	TORCAD OPERON TRANSCRIPTIONAL REGULATORY PROTEIN
1473	2j8g-A	2.9	3.5	86	341	9	LYSOZYME;
1474	2j8f-A	2.9	3.9	91	341	10	LYSOZYME;
1475	1qv9-A	2.8	3.3	91	282	14	F420-DEPENDENT METHYLENETETRAHYDROMETHANOPTERIN
1476	1lrj-A	2.8	4	107	338	8	UDP-GLUCOSE 4-EPIMERASE;
1477	1xhl-A	2.8	3.3	62	274	19	SHORT-CHAIN DEHYDROGENASE/REDUCTASE FAMILY MEMBER
1478	3hly-C	2.8	3.1	89	153	4	FLAVODOXIN-LIKE DOMAIN;
1479	1w0c-A	2.8	3.3	102	276	15	PTERIDINE REDUCTASE;
1480	2jk1-A	2.8	2.7	59	138	12	HYDROGENASE TRANSCRIPTIONAL REGULATORY PROTEIN HU
1481	6h9a-A	2.8	3	69	425	14	SULFURTRANSFERASE;
1482	1uzn-A	2.8	4.6	93	239	11	3-OXOACYL-[ACYL-CARRIER PROTEIN] REDUCTASE;
1483	2csu-A	2.8	3.7	94	435	7	457AA LONG HYPOTHETICAL PROTEIN;
1484	1e92-A	2.8	3.4	107	268	12	PTERIDINE REDUCTASE 1;
1485	3hly-B	2.8	3.2	91	144	8	FLAVODOXIN-LIKE DOMAIN;
1486	1o4v-A	2.8	3	78	169	10	PHOSPHORIBOSYLAMINOIMIDAZOLE MUTASE PURE;
1487	2rex-D	2.8	4.4	91	180	7	PLEXIN-B1;
1488	6h98-A	2.8	3	70	424	16	SULFURTRANSFERASE;
1489	1spx-A	2.8	4.4	113	237	10	SHORT-CHAIN REDUCTASE FAMILY MEMBER (5L265);
1490	4uq8-P	2.8	3.4	106	252	0	NADH UBIQUINONE OXIDOREDUCTASE CHAIN 3;
1491	1kjn-A	2.8	3.5	90	152	8	MTH0777;
1492	1rrv-A	2.8	4	90	401	13	GLYCOSYLTRANSFERASE GTFD;
1493	1w85-H	2.8	4.5	81	324	5	PYRUVATE DEHYDROGENASE E1 COMPONENT, ALPHA SUBUNI
1494	3mbo-E	2.8	4.4	72	375	7	GLYCOSYLTRANSFERASE, GROUP 1 FAMILY;
1495	2qq5-A	2.8	3.4	99	238	8	DEHYDROGENASE/REDUCTASE SDR FAMILY MEMBER 1;
1496	1eud-A	2.8	4	101	306	11	SUCCINYL-COA SYNTHETASE, ALPHA CHAIN;
1497	2e37-B	2.8	3.9	92	304	9	L-LACTATE DEHYDROGENASE;
1498	6bev-A	2.8	2.9	61	113	15	THIOSULFATE SULFURTRANSFERASE/RHODANESE-LIKE DOMA
1499	1sow-B	2.7	5.2	65	323	14	L-LACTATE DEHYDROGENASE;
1500	3hly-A	2.7	3.2	85	145	2	FLAVODOXIN-LIKE DOMAIN;
1501	2b4a-A	2.7	2.9	78	116	12	BH3024;
1502	3f7a-B	2.7	3	61	378	11	PROBABLE TWO-COMPONENT RESPONSE REGULATOR;
1503	1uad-A	2.7	4.5	106	173	8	RAS-RELATED PROTEIN RAL-A;
1504	3wry-A	2.7	3.3	99	415	8	TM-1 PROTEIN;
1505	1m2o-B	2.7	4	100	164	7	PROTEIN TRANSPORT PROTEIN SEC23;
1506	1z6x-A	2.7	3.7	91	175	8	ADP-RIBOSYLATION FACTOR 4;
1507	3e9n-A	2.7	2.6	50	189	10	PUTATIVE SHORT-CHAIN DEHYDROGENASE/REDUCTASE;
1508	1qo0-E	2.7	5.6	78	194	9	AMIC;
1509	1i3c-A	2.7	3.1	74	144	18	RESPONSE REGULATOR RCP1;
1510	1p2f-A	2.7	3.4	62	217	15	RESPONSE REGULATOR;
1511	2qxy-A	2.7	3.5	78	119	10	RESPONSE REGULATOR;
1512	1f6b-B	2.7	3.9	98	180	6	SAR1;
1513	3kxl-A	2.7	4.5	91	295	5	GTP-BINDING PROTEIN (HFLX);
1514	2h1s-D	2.7	3.3	70	321	6	GLYOXYLATE REDUCTASE/HYDROXYPYRUVATE REDUCTASE;
1515	2jba-A	2.7	3.6	75	125	11	PHOSPHATE REGULON TRANSCRIPTIONAL REGULATORY PROT
1516	1k68-A	2.7	3.3	80	140	15	PHYTOCHROME RESPONSE REGULATOR RCPA;
1517	1he5-A	2.7	3.9	91	205	13	BILIVERDIN IX BETA REDUCTASE;
1518	6bm9-D	2.7	5.3	95	225	11	METALLO-BETA-LACTAMASE;
1519	2bmj-A	2.6	4.4	96	174	3	CENTAURIN GAMMA 1;
1520	2gf0-B	2.6	4.4	105	174	10	GTP-BINDING PROTEIN DI-RAS1;
1521	2msw-A	2.6	3.8	82	125	12	RESPONSE REGULATOR/SENSOR HISTIDINE KINASE;
1522	1yzq-A	2.6	4.1	100	164	9	SMALL GTP BINDING PROTEIN RAB6 ISOFORM;
1523	1uay-A	2.6	4.1	102	241	7	TYPE II 3-HYDROXYACYL-COA DEHYDROGENASE;
1524	3pg5-C	2.6	4.4	113	312	5	UNCHARACTERIZED PROTEIN;
1525	1mky-A	2.6	4.2	97	407	10	PROBABLE GTP-BINDING PROTEIN ENGA;
1526	2bgm-A	2.6	3.8	107	267	7	RHIZOME SECOISOLARICIRESINOL DEHYDROGENASE;
1527	1yxm-A	2.6	3.8	117	297	7	PEROXISOMAL TRANS 2-ENOYL COA REDUCTASE;
1528	1rlj-A	2.6	3.9	89	135	6	NRDI PROTEIN;
1529	1xrs-B	2.6	3.7	82	212	11	D-LYSINE 5,6-AMINOMUTASE ALPHA SUBUNIT;
1530	2gf9-A	2.6	4.4	100	176	8	RAS-RELATED PROTEIN RAB-3D;
1531	1ba2-A	2.6	3.8	65	271	6	D-RIBOSE-BINDING PROTEIN;
1532	1l5y-B	2.6	3.1	62	151	13	C4-DICARBOXYLATE TRANSPORT TRANSCRIPTIONAL REGULA
1533	4c6t-C	2.6	3.1	82	143	11	PROBABLE WRKY TRANSCRIPTION FACTOR 52;
1534	3eye-A	2.6	3.8	84	153	10	PTS SYSTEM N-ACETYLGALACTOSAMINE-SPECIFIC IIB COM
1535	1ob2-A	2.6	4.4	110	393	8	ELONGATION FACTOR TU;
1536	2we7-A	2.6	2.8	45	343	11	XANTHINE DEHYDROGENASE;
1537	2jjm-C	2.6	4.5	119	359	8	GLYCOSYL TRANSFERASE, GROUP 1 FAMILY PROTEIN;
1538	3grc-A	2.6	3.7	81	125	7	SENSOR PROTEIN, KINASE;
1539	1ya6-A	2.6	3.7	96	380	13	5'-D(*AP*TP*AP*CP*TP*AP*AP*GP*AP*TP*AP*G)-3';
1540	2eg3-A	2.6	2.6	54	230	17	PROBABLE THIOSULFATE SULFURTRANSFERASE;
1541	2eg3-B	2.6	2.5	52	227	15	PROBABLE THIOSULFATE SULFURTRANSFERASE;
1542	5wid-B	2.6	3.3	87	143	7	FLAVODOXIN;
1543	2dbz-A	2.5	3.4	77	333	8	GLYOXYLATE REDUCTASE;
1544	2a4k-A	2.5	3.9	102	237	7	3-OXOACYL-[ACYL CARRIER PROTEIN] REDUCTASE;
1545	1ys6-B	2.5	2.9	60	227	18	TRANSCRIPTIONAL REGULATORY PROTEIN PRRA;
1546	3exg-J	2.5	4.2	76	329	7	PYRUVATE DEHYDROGENASE E1 COMPONENT SUBUNIT ALPHA
1547	3lvq-E	2.5	4.1	101	420	11	ARF-GAP WITH SH3 DOMAIN, ANK REPEAT AND PH DOMAIN
1548	3kxi-A	2.5	4.1	94	326	4	GTP-BINDING PROTEIN (HFLX);
1549	2we8-A	2.5	3.7	49	345	12	XANTHINE DEHYDROGENASE;
1550	1w25-A	2.5	2.7	70	454	10	STALKED-CELL DIFFERENTIATION CONTROLLING PROTEIN;
1551	1dcf-A	2.5	2.6	57	133	11	ETR1 PROTEIN;
1552	2r97-A	2.5	3.6	79	197	5	FLAVOPROTEIN WRBA;
1553	1xkq-A	2.5	4	111	272	6	SHORT-CHAIN REDUCTASE FAMILY MEMBER (5D234);
1554	2exx-A	2.5	3.8	101	305	8	HSCARG PROTEIN;
1555	1yzg-A	2.5	3.6	110	168	5	ADP-RIBOSYLATION FACTOR-LIKE 8;
1556	2b98-E	2.5	3.5	67	152	9	RIBOFLAVIN SYNTHASE;
1557	1qmp-A	2.5	3.3	78	126	19	SPO0A;
1558	2rir-E	2.5	4	85	298	9	DIPICOLINATE SYNTHASE, A CHAIN;
1559	3kto-A	2.5	3	77	122	9	RESPONSE REGULATOR RECEIVER PROTEIN;
1560	1djq-A	2.5	3.8	95	729	6	TRIMETHYLAMINE DEHYDROGENASE;
1561	3cnb-A	2.5	3.3	79	124	6	DNA-BINDING RESPONSE REGULATOR, MERR FAMILY;
1562	1rtt-A	2.5	3.4	88	174	6	CONSERVED HYPOTHETICAL PROTEIN;
1563	1yzf-A	2.5	3.6	95	195	8	LIPASE/ACYLHYDROLASE;
1564	3l9w-B	2.5	4.1	76	357	7	GLUTATHIONE-REGULATED POTASSIUM-EFFLUX SYSTEM PRO
1565	1gn0-A	2.5	3.2	63	108	16	THIOSULFATE SULFURTRANSFERASE GLPE;
1566	1gmx-A	2.5	3.2	64	108	16	THIOSULFATE SULFURTRANSFERASE GLPE;
1567	6h99-A	2.4	3.7	74	424	14	SULFURTRANSFERASE;
1568	1udx-A	2.4	3.4	90	412	8	THE GTP-BINDING PROTEIN OBG;
1569	1w5f-A	2.4	4.3	100	315	9	CELL DIVISION PROTEIN FTSZ;
1570	1zjy-A	2.4	3.6	104	251	6	R-SPECIFIC ALCOHOL DEHYDROGENASE;
1571	3exh-B	2.4	4.5	89	329	6	PYRUVATE DEHYDROGENASE E1 COMPONENT SUBUNIT ALPHA
1572	1he2-A	2.4	3.9	101	205	9	BILIVERDIN IX BETA REDUCTASE;
1573	2h1s-A	2.4	3.3	72	321	7	GLYOXYLATE REDUCTASE/HYDROXYPYRUVATE REDUCTASE;
1574	1zbd-A	2.4	3.9	88	177	11	RABPHILIN-3A;
1575	3l9x-A	2.4	3.3	80	336	8	GLUTATHIONE-REGULATED POTASSIUM-EFFLUX SYSTEM PRO
1576	3t1t-A	2.4	4	105	193	11	GLIDING PROTEIN MGLA;
1577	2a9f-A	2.4	3.9	83	383	8	PUTATIVE MALIC ENZYME ((S)-MALATE:NAD+ OXIDOREDUC
1578	2hlz-C	2.4	3.4	76	302	9	KETOHEXOKINASE;
1579	3ioy-A	2.4	3.6	106	277	8	SHORT-CHAIN DEHYDROGENASE/REDUCTASE SDR;
1580	1xzp-A	2.4	3.6	96	456	11	PROBABLE TRNA MODIFICATION GTPASE TRME;
1581	3n75-A	2.4	3.1	70	711	4	LYSINE DECARBOXYLASE, INDUCIBLE;
1582	3brs-A	2.4	3.3	70	271	14	PERIPLASMIC BINDING PROTEIN/LACI TRANSCRIPTIONAL
1583	1w85-B	2.4	4.9	78	324	8	PYRUVATE DEHYDROGENASE E1 COMPONENT, ALPHA SUBUNI
1584	2jjm-B	2.4	4.1	114	359	5	GLYCOSYL TRANSFERASE, GROUP 1 FAMILY PROTEIN;
1585	1x77-A	2.4	3.4	88	174	6	CONSERVED HYPOTHETICAL PROTEIN;
1586	1zem-A	2.4	4	112	260	6	XYLITOL DEHYDROGENASE;
1587	1fld-A	2.4	3.4	78	138	8	FLAVODOXIN;
1588	2flv-A	2.4	3.4	77	138	8	FLAVODOXIN;
1589	3fjo-A	2.3	9.3	85	603	7	NADPH-CYTOCHROME P450 REDUCTASE;
1590	2rg1-A	2.3	3.4	76	168	4	FLAVOPROTEIN WRBA;
1591	2fmu-A	2.3	4	96	209	11	HIV-1 TAT INTERACTIVE PROTEIN 2, 30 KDA HOMOLOG;
1592	2g76-A	2.3	3	72	302	10	D-3-PHOSPHOGLYCERATE DEHYDROGENASE;
1593	1wd7-B	2.3	3.9	77	255	18	UROPORPHYRINOGEN III SYNTHASE;
1594	4p0t-A	2.3	4.7	91	148	3	CENTROMERE PROTEIN M;
1595	3cwq-A	2.3	4.5	107	206	15	PARA FAMILY CHROMOSOME PARTITIONING PROTEIN;
1596	4ile-A	2.3	3.6	96	176	5	ADP-RIBOSYLATION FACTOR-LIKE PROTEIN 8A;
1597	2fh5-B	2.3	4.6	96	188	7	SIGNAL RECOGNITION PARTICLE RECEPTOR ALPHA
1598	3f2v-A	2.3	3.5	74	174	9	GENERAL STRESS PROTEIN 14;
1599	1y6j-A	2.3	3.9	60	289	5	L-LACTATE DEHYDROGENASE;
1600	1qcz-A	2.3	3.5	94	162	7	N5-CARBOXYAMINOIMIDAZOLE RIBONUCLEOTIDE MUTASE;
1601	1z0a-C	2.3	3.7	99	169	8	RAS-RELATED PROTEIN RAB-2A;
1602	1m2e-A	2.3	3.9	79	135	5	KAIA;
1603	1ja1-A	2.3	7.7	85	616	4	NADPH-CYTOCHROME P450 REDUCTASE;
1604	6of3-B	2.3	3.9	76	526	7	RIBONUCLEASE;
1605	5wid-A	2.3	3.4	86	144	8	FLAVODOXIN;
1606	2fg5-A	2.2	3.8	86	165	10	RAS-RELATED PROTEIN RAB-31;
1607	3bq9-A	2.2	4.1	84	446	11	PREDICTED ROSSMANN FOLD NUCLEOTIDE-BINDING DOMAIN
1608	2hq1-A	2.2	3.5	74	221	8	GLUCOSE/RIBITOL DEHYDROGENASE;
1609	2v6g-A	2.2	3.9	95	364	5	PROGESTERONE 5-BETA-REDUCTASE;
1610	3qy9-B	2.2	3.7	78	241	14	DIHYDRODIPICOLINATE REDUCTASE;
1611	2iz7-A	2.2	3.4	72	162	8	MOCO CARRIER PROTEIN;
1612	3d7l-A	2.2	3.7	98	202	5	LIN1944 PROTEIN;
1613	3nyw-A	2.2	4.2	103	232	7	PUTATIVE OXIDOREDUCTASE;
1614	2fr0-A	2.2	3.6	104	468	12	ERYTHROMYCIN SYNTHASE, ERYAI;
1615	6q21-A	2.2	4.7	101	171	10	C-H-RAS P21 PROTEIN CATALYTIC DOMAIN;
1616	1wwk-A	2.2	3.4	51	304	10	PHOSPHOGLYCERATE DEHYDROGENASE;
1617	2hlz-B	2.2	4.1	79	296	9	KETOHEXOKINASE;
1618	2h1s-B	2.2	3.6	75	321	7	GLYOXYLATE REDUCTASE/HYDROXYPYRUVATE REDUCTASE;
1619	1kgs-A	2.2	2.9	58	219	16	DNA BINDING RESPONSE REGULATOR D;
1620	1upt-G	2.2	4.7	103	170	9	ADP-RIBOSYLATION FACTOR-LIKE PROTEIN 1;
1621	1f0k-A	2.2	3.9	101	351	9	UDP-N-ACETYLGLUCOSAMINE-N-ACETYLMURAMYL-
1622	2h57-C	2.2	3.7	98	166	7	ADP-RIBOSYLATION FACTOR-LIKE PROTEIN 6;
1623	2v6f-A	2.2	4	95	355	4	PROGESTERONE 5-BETA-REDUCTASE;
1624	1ucf-A	2.2	3.7	91	188	13	RNA-BINDING PROTEIN REGULATORY SUBUNIT;
1625	1e3w-D	2.2	2.9	56	255	13	SHORT CHAIN 3-HYDROXYACYL-COA DEHYDROGENASE;
1626	3etn-B	2.2	4.1	74	198	11	PUTATIVE PHOSPHOSUGAR ISOMERASE INVOLVED IN CAPSU
1627	5wid-C	2.2	3.4	88	144	8	FLAVODOXIN;
1628	1qo0-D	2.1	3.8	76	189	11	AMIC;
1629	3l6u-A	2.1	3.4	70	274	10	ABC-TYPE SUGAR TRANSPORT SYSTEM PERIPLASMIC COMPO
1630	1m5t-A	2.1	3	66	123	11	CELL DIVISION RESPONSE REGULATOR DIVK;
1631	2atv-A	2.1	4.1	88	168	6	RAS-LIKE ESTROGEN-REGULATED GROWTH INHIBITOR;
1632	2ywx-A	2.1	8.9	83	157	13	PHOSPHORIBOSYLAMINOIMIDAZOLE CARBOXYLASE CATALYTI
1633	1zmo-A	2.1	4	105	243	8	HALOHYDRIN DEHALOGENASE;
1634	1qyd-A	2.1	3.9	100	312	11	PINORESINOL-LARICIRESINOL REDUCTASE;
1635	2mwm-A	2.1	3.9	82	151	6	PUTATIVE TRP REPRESSOR BINDING PROTEIN;
1636	1p5f-A	2.1	3.5	85	186	12	RNA-BINDING PROTEIN REGULATORY SUBUNIT;
1637	1hur-A	2.1	3.4	97	180	9	HUMAN ADP-RIBOSYLATION FACTOR 1;
1638	3klo-D	2.1	3.9	79	173	1	TRANSCRIPTIONAL REGULATOR VPST;
1639	2g3y-A	2.1	4.3	94	169	10	GTP-BINDING PROTEIN GEM;
1640	1foe-H	2.1	4.5	91	177	5	T-LYMPHOMA INVASION AND METASTASIS INDUCING
1641	2ew1-A	2.1	3.8	99	171	9	RAS-RELATED PROTEIN RAB-30;
1642	1nni-1	2.1	3.8	82	171	10	HYPOTHETICAL PROTEIN YHDA;
1643	2h18-A	2.1	4	101	174	7	ADP-RIBOSYLATION FACTOR-LIKE PROTEIN 8A;
1644	2h57-A	2.1	3.4	96	165	7	ADP-RIBOSYLATION FACTOR-LIKE PROTEIN 6;
1645	1psd-A	2.1	3.2	76	405	5	D-3-PHOSPHOGLYCERATE DEHYDROGENASE (PHOSPHOGLYCER
1646	2r96-A	2.1	3.7	81	197	4	FLAVOPROTEIN WRBA;
1647	1zn2-A	2.1	3.2	74	198	7	RESPONSE REGULATORY PROTEIN;
1648	2b6h-A	2.1	3.8	98	171	5	ADP-RIBOSYLATION FACTOR 5;
1649	1q2u-A	2.1	3.5	87	189	13	RNA-BINDING PROTEIN REGULATORY SUBUNIT;
1650	1yba-A	2.1	3.3	75	406	5	D-3-PHOSPHOGLYCERATE DEHYDROGENASE;
1651	1v4v-A	2.1	3.5	89	373	12	UDP-N-ACETYLGLUCOSAMINE 2-EPIMERASE;
1652	5wqj-B	2.1	3.2	65	292	14	SULFURTRANSFERASE;
1653	1tll-A	2.1	4.3	81	630	9	NITRIC-OXIDE SYNTHASE, BRAIN;
1654	3m6m-D	2.1	3.3	76	118	8	RPFF PROTEIN;
1655	2h31-A	2.1	3.8	91	386	16	MULTIFUNCTIONAL PROTEIN ADE2;
1656	2mol-A	2.1	3.4	60	108	13	INNER MEMBRANE PROTEIN YGAP;
1657	4nul-A	2.1	3.4	69	138	12	FLAVODOXIN;
1658	5nll-A	2.1	4.2	75	138	9	FLAVODOXIN;
1659	6hvg-B	2.1	5.3	65	1174	8	ALTERNANSUCRASE;
1660	3wrw-A	2	3.8	110	405	5	TM-1 PROTEIN;
1661	1f6b-A	2	4	96	176	6	SAR1;
1662	3tmy-A	2	2.8	67	118	12	CHEY PROTEIN;
1663	1g17-A	2	4.1	90	168	11	RAS-RELATED PROTEIN SEC4;
1664	2d0i-A	2	10.5	81	333	9	DEHYDROGENASE;
1665	1j42-A	2	3.5	86	185	14	RNA-BINDING PROTEIN REGULATORY SUBUNIT;
1666	1efa-B	2	9.1	71	330	10	DNA (5'-
1667	3h2s-A	2	3.8	103	216	7	PUTATIVE NADH-FLAVIN REDUCTASE;
1668	3exf-B	2	4.5	81	329	6	PYRUVATE DEHYDROGENASE E1 COMPONENT SUBUNIT ALPHA
1669	2jjm-A	2	3.7	87	359	3	GLYCOSYL TRANSFERASE, GROUP 1 FAMILY PROTEIN;
1670	2fax-A	2	3.5	80	138	5	FLAVODOXIN;
1671	2eg4-B	2	3.3	54	229	11	PROBABLE THIOSULFATE SULFURTRANSFERASE;
1672	2eg4-A	2	2.7	53	230	11	PROBABLE THIOSULFATE SULFURTRANSFERASE;
