# Supplementary material for: A promiscuous ancestral enzyme´s structure unveils protein variable regions of the highly diverse metallo-β-lactamase family
Source: Commun Biol. 2021 Jan 29;4:132. doi: 10.1038/s42003-021-01671-8 (PMC7846560; doi:10.1038/s42003-021-01671-8)
Supplement: Supplementary file 4 — Supplementary Data 2 [file 42003_2021_1671_MOESM4_ESM.xlsx]

## Sheet: Figure 3
Supplementary Data S2: Data underlying Figure 3 and Figure 5a and b.
Activity	Cofactor	No.	Mean	SD			Activity	Cofactor	No.	Abs	%
Lipase (pNP-palmitate)	None	1	80.3659	3.04878			Lipase (pNP-palmitate)	None	1	0.716	79.8216
Lipase (pNP-palmitate)	Mg2+	2	77.6829	1.70732			Lipase (pNP-palmitate)	None	1	0.729	81.2709
Lipase (pNP-palmitate)	Ca2+	3	77.561	2.56098			Lipase (pNP-palmitate)	None	1	0.764	85.1728
Lipase (pNP-palmitate)	Mn2+	4	90.9756	1.09756			Lipase (pNP-palmitate)	Mg2+	2	0.729	81.2709
Lipase (pNP-palmitate)	Fe2+	5	72.439	2.31707			Lipase (pNP-palmitate)	Mg2+	2	0.701	78.1494
Lipase (pNP-palmitate)	Co2+	6	82.6829	2.68293			Lipase (pNP-palmitate)	Mg2+	2	0.713	79.4872
Lipase (pNP-palmitate)	Ni2+	7	44.0244	1.70732			Lipase (pNP-palmitate)	Ca2+	3	0.692	77.146
Lipase (pNP-palmitate)	Cu2+	8	100	2.56098			Lipase (pNP-palmitate)	Ca2+	3	0.714	79.5987
Lipase (pNP-palmitate)	Zn2+	9	91.8293	2.31707			Lipase (pNP-palmitate)	Ca2+	3	0.734	81.8283
Phosphodiesterase (bis-pNP-phosphate)	None	1	-0.213939	0.48387			Lipase (pNP-palmitate)	Mn2+	4	0.82	91.4158
Phosphodiesterase (bis-pNP-phosphate)	Mg2+	2	-0.707644	0.618063			Lipase (pNP-palmitate)	Mn2+	4	0.816	90.9699
Phosphodiesterase (bis-pNP-phosphate)	Ca2+	3	0.0658274	0.224743			Lipase (pNP-palmitate)	Mn2+	4	0.833	92.8651
Phosphodiesterase (bis-pNP-phosphate)	Mn2+	4	9.10886	0.655284			Lipase (pNP-palmitate)	Fe2+	5	0.652	72.6867
Phosphodiesterase (bis-pNP-phosphate)	Fe2+	5	5.90801	0.283134			Lipase (pNP-palmitate)	Fe2+	5	0.672	74.9164
Phosphodiesterase (bis-pNP-phosphate)	Co2+	6	2.08179	0.0615759			Lipase (pNP-palmitate)	Fe2+	5	0.69	76.9231
Phosphodiesterase (bis-pNP-phosphate)	Ni2+	7	100	5.03035			Lipase (pNP-palmitate)	Co2+	6	0.732	81.6054
Phosphodiesterase (bis-pNP-phosphate)	Cu2+	8	0.806385	0.0839138			Lipase (pNP-palmitate)	Co2+	6	0.758	84.5039
Phosphodiesterase (bis-pNP-phosphate)	Zn2+	9	0.0493705	0.194372			Lipase (pNP-palmitate)	Co2+	6	0.776	86.5106
5’-Nucleotide phosphodiesterase (pNP-phenylphosphonate)	None	1	-0.69541	0.196692			Lipase (pNP-palmitate)	Ni2+	7	0.422	47.0457
5’-Nucleotide phosphodiesterase (pNP-phenylphosphonate)	Mg2+	2	0	0.89056			Lipase (pNP-palmitate)	Ni2+	7	0.442	49.2754
5’-Nucleotide phosphodiesterase (pNP-phenylphosphonate)	Ca2+	3	-0.69541	0.621994			Lipase (pNP-palmitate)	Ni2+	7	0.449	50.0557
5’-Nucleotide phosphodiesterase (pNP-phenylphosphonate)	Mn2+	4	9.59666	1.18832			Lipase (pNP-palmitate)	Cu2+	8	0.873	97.3244
5’-Nucleotide phosphodiesterase (pNP-phenylphosphonate)	Fe2+	5	-2.50348	6.30795			Lipase (pNP-palmitate)	Cu2+	8	0.904	100.78
5’-Nucleotide phosphodiesterase (pNP-phenylphosphonate)	Co2+	6	6.9541	0.69541			Lipase (pNP-palmitate)	Cu2+	8	0.913	101.784
5’-Nucleotide phosphodiesterase (pNP-phenylphosphonate)	Ni2+	7	100	0.932991			Lipase (pNP-palmitate)	Zn2+	9	0.808	90.078
5’-Nucleotide phosphodiesterase (pNP-phenylphosphonate)	Cu2+	8	-0.278164	1.77023			Lipase (pNP-palmitate)	Zn2+	9	0.837	93.311
5’-Nucleotide phosphodiesterase (pNP-phenylphosphonate)	Zn2+	9	-1.5299	2.68612			Lipase (pNP-palmitate)	Zn2+	9	0.844	94.0914
Phosphotriesterase (paraoxon)	None	1	-25.5208	2.62078			Phosphodiesterase (bis-pNP-phosphate)	None	1	0.024	1.69492
Phosphotriesterase (paraoxon)	Mg2+	2	-19.0625	5.47544			Phosphodiesterase (bis-pNP-phosphate)	None	1	0.034	2.40113
Phosphotriesterase (paraoxon)	Ca2+	3	-19.375	2.35932			Phosphodiesterase (bis-pNP-phosphate)	None	1	0.019	1.34181
Phosphotriesterase (paraoxon)	Mn2+	4	-25.4167	8.29352			Phosphodiesterase (bis-pNP-phosphate)	Mg2+	2	0.026	1.83616
Phosphotriesterase (paraoxon)	Fe2+	5	-15.9375	14.5874			Phosphodiesterase (bis-pNP-phosphate)	Mg2+	2	0.034	2.40113
Phosphotriesterase (paraoxon)	Co2+	6	-35.4167	1.90941			Phosphodiesterase (bis-pNP-phosphate)	Mg2+	2	0.023	1.62429
Phosphotriesterase (paraoxon)	Ni2+	7	-20.4167	7.91392			Phosphodiesterase (bis-pNP-phosphate)	Ca2+	3	0.023	1.62429
Phosphotriesterase (paraoxon)	Cu2+	8	-19.1667	5.69688			Phosphodiesterase (bis-pNP-phosphate)	Ca2+	3	0.033	2.33051
Phosphotriesterase (paraoxon)	Zn2+	9	100	16.1384			Phosphodiesterase (bis-pNP-phosphate)	Ca2+	3	0.015	1.05932
Phosphotriesterase (parathion)	None	1	-13.8238	4.98205			Phosphodiesterase (bis-pNP-phosphate)	Mn2+	4	0.099	6.99153
Phosphotriesterase (parathion)	Mg2+	2	21.0994	6.68881			Phosphodiesterase (bis-pNP-phosphate)	Mn2+	4	0.105	7.41525
Phosphotriesterase (parathion)	Ca2+	3	0.727567	4.47627			Phosphodiesterase (bis-pNP-phosphate)	Mn2+	4	0.097	6.85028
Phosphotriesterase (parathion)	Mn2+	4	-17.4616	4.09185			Phosphodiesterase (bis-pNP-phosphate)	Fe2+	5	0.051	3.60169
Phosphotriesterase (parathion)	Fe2+	5	7.92239	10.1151			Phosphodiesterase (bis-pNP-phosphate)	Fe2+	5	0.051	3.60169
Phosphotriesterase (parathion)	Co2+	6	60.2264	7.88187			Phosphodiesterase (bis-pNP-phosphate)	Fe2+	5	0.046	3.24859
Phosphotriesterase (parathion)	Ni2+	7	17.2999	4.97942			Phosphodiesterase (bis-pNP-phosphate)	Co2+	6	0.04	2.82486
Phosphotriesterase (parathion)	Cu2+	8	#VALUE!	#VALUE!			Phosphodiesterase (bis-pNP-phosphate)	Co2+	6	0.055	3.88418
Phosphotriesterase (parathion)	Zn2+	9	100	5.74368			Phosphodiesterase (bis-pNP-phosphate)	Co2+	6	0.046	3.24859
Phospholipase C (O-(pNP-phosphoryl)choline)	None	1	-0.902256	1.3864			Phosphodiesterase (bis-pNP-phosphate)	Ni2+	7	1.428	100.847
Phospholipase C (O-(pNP-phosphoryl)choline)	Mg2+	2	-1.20301	1.08438			Phosphodiesterase (bis-pNP-phosphate)	Ni2+	7	1.424	100.565
Phospholipase C (O-(pNP-phosphoryl)choline)	Ca2+	3	-2.10526	0.962876			Phosphodiesterase (bis-pNP-phosphate)	Ni2+	7	1.397	98.6582
Phospholipase C (O-(pNP-phosphoryl)choline)	Mn2+	4	8.42105	1.54822			Phosphodiesterase (bis-pNP-phosphate)	Cu2+	8	0.029	2.04802
Phospholipase C (O-(pNP-phosphoryl)choline)	Fe2+	5	-1.35338	1.17447			Phosphodiesterase (bis-pNP-phosphate)	Cu2+	8	0.034	2.40113
Phospholipase C (O-(pNP-phosphoryl)choline)	Co2+	6	-1.65414	1.00875			Phosphodiesterase (bis-pNP-phosphate)	Cu2+	8	0.007	0.49435
Phospholipase C (O-(pNP-phosphoryl)choline)	Ni2+	7	100	1.59852			Phosphodiesterase (bis-pNP-phosphate)	Zn2+	9	0.007	0.49435
Phospholipase C (O-(pNP-phosphoryl)choline)	Cu2+	8	-0.150376	1.21237			Phosphodiesterase (bis-pNP-phosphate)	Zn2+	9	0.024	1.69492
Phospholipase C (O-(pNP-phosphoryl)choline)	Zn2+	9	-0.601504	2.00627			Phosphodiesterase (bis-pNP-phosphate)	Zn2+	9	0.01	0.706215
β-Lactamase (nitrocefin)	None	1	0	18.7401			5’-Nucleotide phosphodiesterase (pNP-phenylphosphonate)	None	1	-0.007	-0.974523
β-Lactamase (nitrocefin)	Mg2+	2	-10.5505	11.9618			5’-Nucleotide phosphodiesterase (pNP-phenylphosphonate)	None	1	-0.004	-0.55687
β-Lactamase (nitrocefin)	Ca2+	3	-1.37615	8.4209			5’-Nucleotide phosphodiesterase (pNP-phenylphosphonate)	None	1	-0.004	-0.55687
β-Lactamase (nitrocefin)	Mn2+	4	-30.2752	57.163			5’-Nucleotide phosphodiesterase (pNP-phenylphosphonate)	Mg2+	2	-0.004	-0.55687
β-Lactamase (nitrocefin)	Fe2+	5	-154.128	27.2502			5’-Nucleotide phosphodiesterase (pNP-phenylphosphonate)	Mg2+	2	0.005	0.696088
β-Lactamase (nitrocefin)	Co2+	6	24.7706	13.1436			5’-Nucleotide phosphodiesterase (pNP-phenylphosphonate)	Mg2+	2	-0.001	-0.139218
β-Lactamase (nitrocefin)	Ni2+	7	82.5688	17.8487			5’-Nucleotide phosphodiesterase (pNP-phenylphosphonate)	Ca2+	3	-0.004	-0.55687
β-Lactamase (nitrocefin)	Cu2+	8	100	22.4067			5’-Nucleotide phosphodiesterase (pNP-phenylphosphonate)	Ca2+	3	-0.006	-0.835306
β-Lactamase (nitrocefin)	Zn2+	9	87.156	27.2849			5’-Nucleotide phosphodiesterase (pNP-phenylphosphonate)	Ca2+	3	-0.007	-0.974523
Lactonase (γ-dodecalactone)	None	1	-188.547	17.4725			5’-Nucleotide phosphodiesterase (pNP-phenylphosphonate)	Mn2+	4	0.063	8.77071
Lactonase (γ-dodecalactone)	Mg2+	2	N/A	N/A			5’-Nucleotide phosphodiesterase (pNP-phenylphosphonate)	Mn2+	4	0.066	9.18836
Lactonase (γ-dodecalactone)	Ca2+	3	N/A	N/A			5’-Nucleotide phosphodiesterase (pNP-phenylphosphonate)	Mn2+	4	0.076	10.5805
Lactonase (γ-dodecalactone)	Mn2+	4	N/A	N/A			5’-Nucleotide phosphodiesterase (pNP-phenylphosphonate)	Fe2+	5	0.002	0.278435
Lactonase (γ-dodecalactone)	Fe2+	5	N/A	N/A			5’-Nucleotide phosphodiesterase (pNP-phenylphosphonate)	Fe2+	5	0.023	3.202
Lactonase (γ-dodecalactone)	Co2+	6	N/A	N/A			5’-Nucleotide phosphodiesterase (pNP-phenylphosphonate)	Fe2+	5	-0.077	-10.7198
Lactonase (γ-dodecalactone)	Ni2+	7	N/A	N/A			5’-Nucleotide phosphodiesterase (pNP-phenylphosphonate)	Co2+	6	0.05	6.96088
Lactonase (γ-dodecalactone)	Cu2+	8	100	10.3812			5’-Nucleotide phosphodiesterase (pNP-phenylphosphonate)	Co2+	6	0.049	6.82166
Lactonase (γ-dodecalactone)	Zn2+	9	-78.7709	5.88459			5’-Nucleotide phosphodiesterase (pNP-phenylphosphonate)	Co2+	6	0.049	6.82166
Lactonase (δ-dodecalactone)	None	1	-14.3548	0.812397			5’-Nucleotide phosphodiesterase (pNP-phenylphosphonate)	Ni2+	7	0.72	100.237
Lactonase (δ-dodecalactone)	Mg2+	2	N/A	N/A			5’-Nucleotide phosphodiesterase (pNP-phenylphosphonate)	Ni2+	7	0.722	100.515
Lactonase (δ-dodecalactone)	Ca2+	3	N/A	N/A			5’-Nucleotide phosphodiesterase (pNP-phenylphosphonate)	Ni2+	7	0.713	99.2621
Lactonase (δ-dodecalactone)	Mn2+	4	N/A	N/A			5’-Nucleotide phosphodiesterase (pNP-phenylphosphonate)	Cu2+	8	-0.013	-1.80983
Lactonase (δ-dodecalactone)	Fe2+	5	N/A	N/A			5’-Nucleotide phosphodiesterase (pNP-phenylphosphonate)	Cu2+	8	0.012	1.67061
Lactonase (δ-dodecalactone)	Co2+	6	N/A	N/A			5’-Nucleotide phosphodiesterase (pNP-phenylphosphonate)	Cu2+	8	-0.005	-0.696088
Lactonase (δ-dodecalactone)	Ni2+	7	N/A	N/A			5’-Nucleotide phosphodiesterase (pNP-phenylphosphonate)	Zn2+	9	-0.024	-3.34122
Lactonase (δ-dodecalactone)	Cu2+	8	100	20			5’-Nucleotide phosphodiesterase (pNP-phenylphosphonate)	Zn2+	9	-0.002	-0.278435
Lactonase (δ-dodecalactone)	Zn2+	9	1.19048	2.29403			5’-Nucleotide phosphodiesterase (pNP-phenylphosphonate)	Zn2+	9	-0.007	-0.974523
							Phosphotriesterase (paraoxon)	None	1	-0.087	-27.1875
							Phosphotriesterase (paraoxon)	None	1	-0.072	-22.5
							Phosphotriesterase (paraoxon)	None	1	-0.086	-26.875
							Phosphotriesterase (paraoxon)	Mg2+	2	-0.079	-24.6875
							Phosphotriesterase (paraoxon)	Mg2+	2	-0.06	-18.75
							Phosphotriesterase (paraoxon)	Mg2+	2	-0.044	-13.75
							Phosphotriesterase (paraoxon)	Ca2+	3	-0.07	-21.875
							Phosphotriesterase (paraoxon)	Ca2+	3	-0.061	-19.0625
							Phosphotriesterase (paraoxon)	Ca2+	3	-0.055	-17.1875
							Phosphotriesterase (paraoxon)	Mn2+	4	-0.107	-33.4375
							Phosphotriesterase (paraoxon)	Mn2+	4	-0.083	-25.9375
							Phosphotriesterase (paraoxon)	Mn2+	4	-0.054	-16.875
							Phosphotriesterase (paraoxon)	Fe2+	5	-0.104	-32.5
							Phosphotriesterase (paraoxon)	Fe2+	5	-0.033	-10.3125
							Phosphotriesterase (paraoxon)	Fe2+	5	-0.016	-5
							Phosphotriesterase (paraoxon)	Co2+	6	-0.108	-33.75
							Phosphotriesterase (paraoxon)	Co2+	6	-0.112	-35
							Phosphotriesterase (paraoxon)	Co2+	6	-0.12	-37.5
							Phosphotriesterase (paraoxon)	Ni2+	7	-0.088	-27.5
							Phosphotriesterase (paraoxon)	Ni2+	7	-0.038	-11.875
							Phosphotriesterase (paraoxon)	Ni2+	7	-0.07	-21.875
							Phosphotriesterase (paraoxon)	Cu2+	8	-0.081	-25.3125
							Phosphotriesterase (paraoxon)	Cu2+	8	-0.058	-18.125
							Phosphotriesterase (paraoxon)	Cu2+	8	-0.045	-14.0625
							Phosphotriesterase (paraoxon)	Zn2+	9	0.261	81.5625
							Phosphotriesterase (paraoxon)	Zn2+	9	0.342	106.875
							Phosphotriesterase (paraoxon)	Zn2+	9	0.357	111.562
							Phosphotriesterase (parathion)	None	1	-0.041	-9.95146
							Phosphotriesterase (parathion)	None	1	-0.044	-10.6796
							Phosphotriesterase (parathion)	None	1	-0.086	-20.8738
							Phosphotriesterase (parathion)	Mg2+	2	0.107	25.9709
							Phosphotriesterase (parathion)	Mg2+	2	0.106	25.7282
							Phosphotriesterase (parathion)	Mg2+	2	0.048	11.6505
							Phosphotriesterase (parathion)	Ca2+	3	0.028	6.79612
							Phosphotriesterase (parathion)	Ca2+	3	-0.003	-0.728155
							Phosphotriesterase (parathion)	Ca2+	3	-0.016	-3.8835
							Phosphotriesterase (parathion)	Mn2+	4	-0.078	-18.932
							Phosphotriesterase (parathion)	Mn2+	4	-0.049	-11.8932
							Phosphotriesterase (parathion)	Mn2+	4	-0.089	-21.6019
							Phosphotriesterase (parathion)	Fe2+	5	-0.02	-4.85437
							Phosphotriesterase (parathion)	Fe2+	5	0.036	8.73786
							Phosphotriesterase (parathion)	Fe2+	5	0.082	19.9029
							Phosphotriesterase (parathion)	Co2+	6	0.26	63.1068
							Phosphotriesterase (parathion)	Co2+	6	0.281	68.2039
							Phosphotriesterase (parathion)	Co2+	6	0.204	49.5146
							Phosphotriesterase (parathion)	Ni2+	7	0.091	22.0874
							Phosphotriesterase (parathion)	Ni2+	7	0.08	19.4175
							Phosphotriesterase (parathion)	Ni2+	7	0.043	10.4369
							Phosphotriesterase (parathion)	Cu2+	8	#WERT!
							Phosphotriesterase (parathion)	Cu2+	8	#WERT!
							Phosphotriesterase (parathion)	Cu2+	8	#WERT!
							Phosphotriesterase (parathion)	Zn2+	9	0.413	100.243
							Phosphotriesterase (parathion)	Zn2+	9	0.441	107.039
							Phosphotriesterase (parathion)	Zn2+	9	0.383	92.9612
							Phospholipase C (O-(pNP-phosphoryl)choline)	None	1	-0.018	-2.70677
							Phospholipase C (O-(pNP-phosphoryl)choline)	None	1	-0.001	-0.150376
							Phospholipase C (O-(pNP-phosphoryl)choline)	None	1	0.003	0.451128
							Phospholipase C (O-(pNP-phosphoryl)choline)	Mg2+	2	-0.014	-2.10526
							Phospholipase C (O-(pNP-phosphoryl)choline)	Mg2+	2	-0.002	-0.300752
							Phospholipase C (O-(pNP-phosphoryl)choline)	Mg2+	2	-0.008	-1.20301
							Phospholipase C (O-(pNP-phosphoryl)choline)	Ca2+	3	-0.02	-3.00752
							Phospholipase C (O-(pNP-phosphoryl)choline)	Ca2+	3	-0.01	-1.50376
							Phospholipase C (O-(pNP-phosphoryl)choline)	Ca2+	3	-0.01	-1.50376
							Phospholipase C (O-(pNP-phosphoryl)choline)	Mn2+	4	0.073	10.9774
							Phospholipase C (O-(pNP-phosphoryl)choline)	Mn2+	4	0.048	7.21805
							Phospholipase C (O-(pNP-phosphoryl)choline)	Mn2+	4	0.049	7.36842
							Phospholipase C (O-(pNP-phosphoryl)choline)	Fe2+	5	-0.013	-1.95489
							Phospholipase C (O-(pNP-phosphoryl)choline)	Fe2+	5	-0.007	-1.05263
							Phospholipase C (O-(pNP-phosphoryl)choline)	Fe2+	5	-0.006	-0.902256
							Phospholipase C (O-(pNP-phosphoryl)choline)	Co2+	6	-0.016	-2.40602
							Phospholipase C (O-(pNP-phosphoryl)choline)	Co2+	6	-0.008	-1.20301
							Phospholipase C (O-(pNP-phosphoryl)choline)	Co2+	6	-0.009	-1.35338
							Phospholipase C (O-(pNP-phosphoryl)choline)	Ni2+	7	0.658	98.9474
							Phospholipase C (O-(pNP-phosphoryl)choline)	Ni2+	7	0.672	101.053
							Phospholipase C (O-(pNP-phosphoryl)choline)	Ni2+	7	0.666	100.15
							Phospholipase C (O-(pNP-phosphoryl)choline)	Cu2+	8	-0.005	-0.75188
							Phospholipase C (O-(pNP-phosphoryl)choline)	Cu2+	8	0.01	1.50376
							Phospholipase C (O-(pNP-phosphoryl)choline)	Cu2+	8	-0.007	-1.05263
							Phospholipase C (O-(pNP-phosphoryl)choline)	Zn2+	9	-0.003	-0.451128
							Phospholipase C (O-(pNP-phosphoryl)choline)	Zn2+	9	0.01	1.50376
							Phospholipase C (O-(pNP-phosphoryl)choline)	Zn2+	9	-0.021	-3.15789
							β-Lactamase (nitrocefin)	None	1	0	0
							β-Lactamase (nitrocefin)	None	1	0	0
							β-Lactamase (nitrocefin)	None	1	0	0
							β-Lactamase (nitrocefin)	Mg2+	2	-0.007	-9.09091
							β-Lactamase (nitrocefin)	Mg2+	2	2.77556e-17	3.60462e-14
							β-Lactamase (nitrocefin)	Mg2+	2	0.02	25.974
							β-Lactamase (nitrocefin)	Ca2+	3	0.007	9.09091
							β-Lactamase (nitrocefin)	Ca2+	3	0.011	14.2857
							β-Lactamase (nitrocefin)	Ca2+	3	0.047	61.039
							β-Lactamase (nitrocefin)	Mn2+	4	-0.032	-41.5584
							β-Lactamase (nitrocefin)	Mn2+	4	0.009	11.6883
							β-Lactamase (nitrocefin)	Mn2+	4	0.064	83.1169
							β-Lactamase (nitrocefin)	Fe2+	5	-0.112	-145.455
							β-Lactamase (nitrocefin)	Fe2+	5	-0.087	-112.987
							β-Lactamase (nitrocefin)	Fe2+	5	-0.022	-28.5714
							β-Lactamase (nitrocefin)	Co2+	6	0.027	35.0649
							β-Lactamase (nitrocefin)	Co2+	6	0.006	7.79221
							β-Lactamase (nitrocefin)	Co2+	6	0.038	49.3506
							β-Lactamase (nitrocefin)	Ni2+	7	0.075	97.4026
							β-Lactamase (nitrocefin)	Ni2+	7	0.089	115.584
							β-Lactamase (nitrocefin)	Ni2+	7	0.096	124.675
							β-Lactamase (nitrocefin)	Cu2+	8	0.051	66.2338
							β-Lactamase (nitrocefin)	Cu2+	8	0.08	103.896
							β-Lactamase (nitrocefin)	Cu2+	8	0.101	131.169
							β-Lactamase (nitrocefin)	Zn2+	9	0.042	54.5455
							β-Lactamase (nitrocefin)	Zn2+	9	0.077	100
							β-Lactamase (nitrocefin)	Zn2+	9	0.114	148.052
							Lactonase (γ-dodecalactone)	None	1	-0.026	-210.868
							Lactonase (γ-dodecalactone)	None	1	-0.015	-121.655
							Lactonase (γ-dodecalactone)	None	1	-0.0256	-207.624
							Lactonase (γ-dodecalactone)	Mg2+	2	N/A
							Lactonase (γ-dodecalactone)	Mg2+	2	N/A
							Lactonase (γ-dodecalactone)	Mg2+	2	N/A
							Lactonase (γ-dodecalactone)	Ca2+	3	N/A
							Lactonase (γ-dodecalactone)	Ca2+	3	N/A
							Lactonase (γ-dodecalactone)	Ca2+	3	N/A
							Lactonase (γ-dodecalactone)	Mn2+	4	N/A
							Lactonase (γ-dodecalactone)	Mn2+	4	N/A
							Lactonase (γ-dodecalactone)	Mn2+	4	N/A
							Lactonase (γ-dodecalactone)	Fe2+	5	N/A
							Lactonase (γ-dodecalactone)	Fe2+	5	N/A
							Lactonase (γ-dodecalactone)	Fe2+	5	N/A
							Lactonase (γ-dodecalactone)	Co2+	6	N/A
							Lactonase (γ-dodecalactone)	Co2+	6	N/A
							Lactonase (γ-dodecalactone)	Co2+	6	N/A
							Lactonase (γ-dodecalactone)	Ni2+	7	N/A
							Lactonase (γ-dodecalactone)	Ni2+	7	N/A
							Lactonase (γ-dodecalactone)	Ni2+	7	N/A
							Lactonase (γ-dodecalactone)	Cu2+	8	0.011	89.2133
							Lactonase (γ-dodecalactone)	Cu2+	8	0.006	48.6618
							Lactonase (γ-dodecalactone)	Cu2+	8	0.02	162.206
							Lactonase (γ-dodecalactone)	Zn2+	9	0.003	24.3309
							Lactonase (γ-dodecalactone)	Zn2+	9	-0.01	-81.103
							Lactonase (γ-dodecalactone)	Zn2+	9	-0.006	-48.6618
							Lactonase (δ-dodecalactone)	None	1	-0.0175	-20.1613
							Lactonase (δ-dodecalactone)	None	1	-0.007	-8.06452
							Lactonase (δ-dodecalactone)	None	1	-0.0014	-1.6129
							Lactonase (δ-dodecalactone)	Mg2+	2	N/A
							Lactonase (δ-dodecalactone)	Mg2+	2	N/A
							Lactonase (δ-dodecalactone)	Mg2+	2	N/A
							Lactonase (δ-dodecalactone)	Ca2+	3	N/A
							Lactonase (δ-dodecalactone)	Ca2+	3	N/A
							Lactonase (δ-dodecalactone)	Ca2+	3	N/A
							Lactonase (δ-dodecalactone)	Mn2+	4	N/A
							Lactonase (δ-dodecalactone)	Mn2+	4	N/A
							Lactonase (δ-dodecalactone)	Mn2+	4	N/A
							Lactonase (δ-dodecalactone)	Fe2+	5	N/A
							Lactonase (δ-dodecalactone)	Fe2+	5	N/A
							Lactonase (δ-dodecalactone)	Fe2+	5	N/A
							Lactonase (δ-dodecalactone)	Co2+	6	N/A
							Lactonase (δ-dodecalactone)	Co2+	6	N/A
							Lactonase (δ-dodecalactone)	Co2+	6	N/A
							Lactonase (δ-dodecalactone)	Ni2+	7	N/A
							Lactonase (δ-dodecalactone)	Ni2+	7	N/A
							Lactonase (δ-dodecalactone)	Ni2+	7	N/A
							Lactonase (δ-dodecalactone)	Cu2+	8	0.08	92.1659
							Lactonase (δ-dodecalactone)	Cu2+	8	0.1029	118.548
							Lactonase (δ-dodecalactone)	Cu2+	8	0.0775	89.2857
							Lactonase (δ-dodecalactone)	Zn2+	9	0.0024	2.76498
							Lactonase (δ-dodecalactone)	Zn2+	9	0.0068	7.8341
							Lactonase (δ-dodecalactone)	Zn2+	9	-0.0061	-7.02765

## Sheet: Figure 5a
	gradient	0.1 ºC/min		gradient	1 ºC/min		gradient	2 ºC/min		gradient	3 ºC/min		gradient	4 ºC/min		gradient	5 ºC/min		gradient	7 ºC/min
Time [s]	Temperature [°C]	average	S.D.	Temperature [°C]	average	S.D.	Temperature [°C]	average	S.D.	Temperature [°C]	average	S.D.	Temperature [°C]	average	S.D.	Temperature [°C]	average	S.D.	Temperature [°C]	average	S.D.
6.16598	15	0.714713	0.00189863	15	0.719205	0.00267393	15	0.723012	0.000874844	15	0.719813	0.00213282	15	0.719221	0.000738554	15	0.719071	0.00084698	15	0.720056	0.000699914
21.8482	15.0023	0.715269	0.000851533	15.018	0.718923	0.00236079	15.1066	0.722648	0.00319945	15.0522	0.720164	0.00224425	15.0652	0.718396	0.00124958	15.0784	0.719163	0.000707205	15.0958	0.719253	1.95851e-05
26.3204	15.0045	0.715313	0.000420096	15.036	0.718924	0.00180551	15.2132	0.722364	0.0028921	15.1044	0.719856	0.00185545	15.1304	0.718099	0.00147595	15.1568	0.719063	0.000973648	15.1915	0.71972	0.000709856
35.2603	15.0068	0.717421	0.000839224	15.054	0.718657	0.00175087	15.3199	0.721399	0.0017987	15.1566	0.72083	0.00145162	15.1956	0.718538	0.000616381	15.2351	0.719078	0.000955924	15.2873	0.720116	0.000444512
38.1219	15.0091	0.716045	0.000659202	15.072	0.718422	0.00141408	15.4265	0.722368	0.00304723	15.2088	0.720115	0.00108093	15.2608	0.718017	0.00101517	15.3135	0.718719	0.00184519	15.3831	0.71938	0.00211307
42.0075	15.0113	0.717173	0.000746842	15.09	0.718678	0.00245112	15.5331	0.721863	0.00175759	15.261	0.719678	0.00175462	15.326	0.718194	0.00180062	15.3919	0.718363	0.00101247	15.4788	0.718891	6.96093e-05
44.9106	15.0136	0.716937	0.000667043	15.108	0.718498	0.00165587	15.6397	0.721726	0.00108154	15.3132	0.720295	0.00206672	15.3912	0.718129	0.00140437	15.4703	0.718895	0.00163666	15.5746	0.718518	3.01141e-05
49.2791	15.0158	0.717882	0.00126849	15.126	0.718967	0.00258137	15.7464	0.722309	0.00305948	15.3654	0.719518	0.00137754	15.4564	0.718354	0.00156988	15.5487	0.71848	0.0015607	15.6704	0.717948	0.000645638
52.133	15.0181	0.717538	0.00037218	15.144	0.71893	0.00232551	15.853	0.721939	0.00202683	15.4176	0.719782	0.00166464	15.5216	0.717996	0.00132854	15.6271	0.718733	0.000263159	15.7661	0.719265	0.000600399
56.1049	15.0204	0.716152	0.000249765	15.162	0.718204	0.00200363	15.9596	0.722254	0.00125266	15.4698	0.72043	0.00191389	15.5868	0.718577	0.00180246	15.7054	0.717568	0.00153964	15.8619	0.718033	0.00107276
58.3024	15.0226	0.717178	0.000564454	15.18	0.717627	0.0019681	16.0662	0.721573	0.000286134	15.522	0.720104	0.00130992	15.652	0.717732	0.000642916	15.7838	0.71812	0.00013364	15.9577	0.719059	0.000634661
61.2445	15.0249	0.717497	0.000697772	15.198	0.717874	0.00217347	16.1728	0.721799	0.00248393	15.5742	0.720273	0.00252283	15.7172	0.718147	0.00180761	15.8622	0.718859	0.00109778	16.0534	0.718979	0.000505819
62.8406	15.0272	0.716089	0.000749607	15.216	0.718238	0.00141704	16.2795	0.720634	0.00197052	15.6264	0.719697	0.00135436	15.7824	0.717528	0.00205164	15.9406	0.717961	0.00185042	16.1492	0.719131	0.000403928
65.9671	15.0294	0.71584	0.000443919	15.234	0.71853	0.00311688	16.3861	0.720814	0.00138834	15.6786	0.720094	0.00193174	15.8476	0.717886	0.00247805	16.019	0.718648	0.000189886	16.245	0.717894	0.000761635
69.3682	15.0317	0.716581	0.000661283	15.252	0.718024	0.00172045	16.4927	0.720781	0.00363163	15.7308	0.719045	0.00200497	15.9128	0.718073	0.00118493	16.0974	0.718726	0.000790381	16.3407	0.718471	0.000335841
71.7189	15.034	0.716515	0.000615657	15.27	0.718052	0.00113213	16.5993	0.720549	0.00352237	15.783	0.719769	0.00163764	15.978	0.716725	0.00154742	16.1757	0.718533	0.000871741	16.4365	0.718394	0.000199087
73.5957	15.0362	0.716291	0.000917698	15.288	0.718412	0.00117878	16.7059	0.721794	0.00252035	15.8352	0.719799	0.00148382	16.0432	0.71626	0.00148206	16.2541	0.717631	0.00129079	16.5323	0.718067	6.89933e-05
77.4754	15.0385	0.716721	0.000654405	15.306	0.717899	0.00244986	16.8126	0.720625	0.00297112	15.8874	0.719234	0.00289571	16.1084	0.716901	0.00170358	16.3325	0.717069	0.000429093	16.628	0.718703	0.000355629
78.8797	15.0408	0.716908	0.000779042	15.324	0.7179	0.00158225	16.9192	0.721852	0.00285096	15.9396	0.719237	0.00170627	16.1736	0.717074	0.00110725	16.4109	0.71702	0.0012063	16.7238	0.718091	0.000341277
80.177	15.043	0.71607	0.00014712	15.342	0.718336	0.00231939	17.0258	0.721362	0.00232677	15.9918	0.719307	0.00189392	16.2388	0.716755	0.00156766	16.4893	0.71705	0.0015423	16.8196	0.71825	0.000349994
82.5687	15.0453	0.716685	0.000488885	15.36	0.717508	0.00315686	17.1324	0.720979	0.00157377	16.044	0.718827	0.00272513	16.304	0.716183	0.00128093	16.5677	0.71784	0.00042048	16.9153	0.717506	2.07523e-06
85.093	15.0475	0.71638	0.000954919	15.378	0.717613	0.00237292	17.2391	0.721573	0.00173476	16.0962	0.718733	0.00238608	16.3693	0.717539	0.000873879	16.646	0.717493	0.000914415	17.0111	0.716193	0.000405838
87.0897	15.0498	0.714517	0.0016185	15.396	0.717785	0.0030753	17.3457	0.720492	0.00139069	16.1484	0.719143	0.00230531	16.4345	0.717221	0.00230665	16.7244	0.717085	0.0010688	17.1069	0.716954	0.000496846
89.3852	15.0521	0.716448	0.000471841	15.414	0.71826	0.00268698	17.4523	0.720334	0.00114257	16.2005	0.719239	0.00338283	16.4997	0.716975	0.00232623	16.8028	0.717291	0.000942088	17.2026	0.717406	0.00160274
91.1065	15.0543	0.715563	0.000440186	15.432	0.717685	0.00255999	17.5589	0.719138	0.00307945	16.2527	0.719479	0.00191128	16.5649	0.717577	0.000983135	16.8812	0.717023	0.00211536	17.2984	0.716621	0.000631244
93.2034	15.0566	0.716125	0.000341386	15.45	0.71749	0.00217486	17.6655	0.719284	0.00294665	16.3049	0.718916	0.00142744	16.6301	0.717146	0.00142843	16.9596	0.717341	0.00148694	17.3942	0.717273	0.000534792
95.3957	15.0589	0.717058	0.000706232	15.468	0.718323	0.00127348	17.7722	0.720086	0.00196103	16.3571	0.719081	0.00185266	16.6953	0.716994	0.00107676	17.038	0.716712	0.00200009	17.4899	0.716935	0.000669934
97.3612	15.0611	0.716185	0.000197726	15.486	0.717031	0.00141817	17.8788	0.719824	0.00125962	16.4093	0.719575	0.00134449	16.7605	0.716005	0.00177715	17.1163	0.716516	0.00143129	17.5857	0.717736	3.11156e-05
98.6135	15.0634	0.715371	0.000234046	15.504	0.718039	0.00233209	17.9854	0.7191	0.00287199	16.4615	0.71867	0.00144127	16.8257	0.717001	0.00301737	17.1947	0.716625	0.00105075	17.6815	0.718237	0.000629408
100.674	15.0657	0.716485	0.000455636	15.522	0.718738	0.001962	18.092	0.719282	0.00292058	16.5137	0.718799	0.0017763	16.8909	0.716983	0.00136516	17.2731	0.716644	0.000863563	17.7772	0.716878	0.00154145
102.363	15.0679	0.716135	0.000782142	15.54	0.718512	0.0022148	18.1987	0.71925	0.00287892	16.5659	0.718387	0.00195267	16.9561	0.716101	0.00169167	17.3515	0.71639	0.00133785	17.873	0.716567	0.000259535
103.898	15.0702	0.715817	0.000337916	15.558	0.717849	0.00220194	18.3053	0.719138	0.00265319	16.6181	0.717815	0.00157683	17.0213	0.716231	0.00176197	17.4299	0.716594	0.000682382	17.9688	0.715551	0.00135462
105.211	15.0724	0.715342	0.000734857	15.576	0.717976	0.0021686	18.4119	0.719972	0.00261446	16.6703	0.718927	0.00173654	17.0865	0.71703	0.00123209	17.5083	0.716657	0.00081414	18.0645	0.716768	0.000869698
106.947	15.0747	0.71628	0.000564156	15.594	0.717313	0.00353579	18.5185	0.719556	0.00223568	16.7225	0.71868	0.00144267	17.1517	0.716379	0.00141599	17.5866	0.71667	0.000994674	18.1603	0.71679	0.00093217
109.07	15.077	0.715894	0.000719748	15.612	0.717585	0.00203487	18.6251	0.718344	0.00135799	16.7747	0.718897	0.00197306	17.2169	0.716971	0.00192043	17.665	0.716369	0.0012455	18.256	0.716724	0.000869999
110.08	15.0792	0.716895	0.000322707	15.63	0.717478	0.00176654	18.7318	0.718893	0.0021974	16.8269	0.71892	0.00165799	17.2821	0.716556	0.000405703	17.7434	0.716836	0.000680741	18.3518	0.716341	0.00108016
113.351	15.0815	0.716065	0.000429278	15.648	0.717313	0.00201574	18.8384	0.719198	0.00243735	16.8791	0.718754	0.00118866	17.3473	0.716702	0.00184236	17.8218	0.716729	0.00112037	18.4476	0.715513	0.000122999
114.963	15.0838	0.716497	0.000329455	15.666	0.716967	0.00293598	18.945	0.719558	0.00231351	16.9313	0.718944	0.00192808	17.4125	0.71623	0.00227662	17.9002	0.71688	0.00064956	18.5433	0.716128	0.000327293
116.521	15.086	0.71818	0.000542434	15.684	0.717031	0.00239295	19.0516	0.719699	0.00276569	16.9835	0.717944	0.00208877	17.4777	0.715914	0.0013956	17.9785	0.716376	0.00081445	18.6391	0.715676	5.87461e-06
117.776	15.0883	0.716876	0.000632441	15.702	0.717217	0.00188217	19.1582	0.718315	0.00397709	17.0357	0.718427	0.00107918	17.5429	0.715437	0.00101269	18.0569	0.715838	0.000897962	18.7349	0.715464	0.000606858
119.117	15.0906	0.715826	0.000786876	15.72	0.717265	0.00289419	19.2649	0.717822	0.0037568	17.0879	0.718363	0.00115823	17.6081	0.715818	0.00204009	18.1353	0.715747	0.00100371	18.8306	0.716075	0.000692037
120.797	15.0928	0.716258	0.000386808	15.738	0.7182	0.00261277	19.3715	0.718592	0.00172304	17.1401	0.718309	0.00215457	17.6733	0.715719	0.00191065	18.2137	0.715766	0.0012957	18.9264	0.71644	0.000560393
122.605	15.0951	0.71401	0.00111459	15.756	0.717732	0.00258565	19.4781	0.718114	0.00159033	17.1923	0.717942	0.00200096	17.7385	0.715159	0.00151688	18.2921	0.715999	0.000685171	19.0222	0.716262	0.00117984
124.184	15.0974	0.715125	0.00124655	15.774	0.717761	0.00197829	19.5847	0.718522	0.00271853	17.2445	0.718314	0.00208241	17.8037	0.715817	0.00141641	18.3705	0.715647	0.00133264	19.1179	0.715127	6.30763e-05
125.675	15.0996	0.715176	0.000611179	15.792	0.71826	0.00190382	19.6914	0.717595	0.0029269	17.2967	0.717684	0.00253594	17.8689	0.71545	0.00174005	18.4488	0.716333	0.00128471	19.2137	0.714447	0.000163754
127.851	15.1019	0.715812	0.000574798	15.81	0.718177	0.00170733	19.798	0.718142	0.00253691	17.3489	0.717332	0.00255821	17.9341	0.715492	0.000183984	18.5272	0.716088	0.00110914	19.3095	0.714604	6.12827e-05
129.023	15.1041	0.716146	0.000557188	15.828	0.717361	0.00182088	19.9046	0.718575	0.0023811	17.4011	0.717584	0.00178152	17.9993	0.716218	0.00176646	18.6056	0.715452	0.00103153	19.4052	0.714565	0.000486686
130.242	15.1064	0.716317	0.000451185	15.846	0.717312	0.00168544	20.0112	0.718056	0.00247186	17.4533	0.718065	0.00173203	18.0645	0.716083	0.00137677	18.684	0.715542	0.00147992	19.501	0.715313	0.00131622
131.631	15.1087	0.716444	0.000632568	15.864	0.717338	0.00229153	20.1178	0.718472	0.00279109	17.5055	0.717332	0.00223561	18.1297	0.715001	0.00119841	18.7624	0.715508	0.00132704	19.5968	0.7151	0.000259705
133.033	15.1109	0.715688	0.00118765	15.882	0.717251	0.00207796	20.2245	0.717223	0.00354413	17.5577	0.717516	0.00212899	18.1949	0.715171	0.00139102	18.8408	0.715391	0.000511016	19.6925	0.71429	0.000663909
134.239	15.1132	0.716928	0.000209238	15.9	0.717509	0.00219894	20.3311	0.71784	0.00355611	17.6099	0.717429	0.00282675	18.2601	0.715203	0.00168308	18.9191	0.715514	0.00104088	19.7883	0.713465	0.000431121
136.082	15.1155	0.716045	0.000105208	15.918	0.717583	0.00253254	20.4377	0.718129	0.00264809	17.6621	0.717316	0.00242257	18.3253	0.714675	0.00118174	18.9975	0.715273	0.00143225	19.8841	0.714404	4.83072e-05
137.723	15.1177	0.71573	0.000220119	15.936	0.717441	0.00199089	20.5443	0.717292	0.00294645	17.7143	0.71773	0.00119702	18.3905	0.715418	0.00113248	19.0759	0.715012	0.000471234	19.9798	0.714591	0.000438164
139.237	15.12	0.716012	0.000591578	15.954	0.717538	0.00134315	20.651	0.718269	0.00159442	17.7665	0.718172	0.00198858	18.4557	0.71528	0.0014298	19.1543	0.715229	0.0012444	20.0756	0.714533	0.000703674
140.746	15.1223	0.71696	0.000516476	15.972	0.717072	0.00179514	20.7576	0.718194	0.00145714	17.8187	0.717819	0.0018151	18.5209	0.714975	0.00106968	19.2327	0.714671	0.00121681	20.1714	0.71464	0.000186949
142.16	15.1245	0.715985	0.000677475	15.99	0.717637	0.000984255	20.8642	0.717232	0.00244593	17.8709	0.717471	0.0025499	18.5861	0.715147	0.00112703	19.3111	0.714198	0.000780882	20.2671	0.7146	0.000315999
143.229	15.1268	0.71614	0.00063293	16.008	0.716365	0.00243498	20.9708	0.71759	0.0015951	17.9231	0.718453	0.000981565	18.6513	0.714816	0.00155729	19.3894	0.713669	0.00151823	20.3629	0.714652	0.00046802
144.705	15.129	0.715682	0.000100549	16.026	0.717324	0.0023577	21.0774	0.716791	0.00142779	17.9753	0.717392	0.00193214	18.7165	0.714237	0.0014686	19.4678	0.714764	0.00178913	20.4587	0.715079	0.000232742
146.438	15.1313	0.715672	0.000780892	16.044	0.71658	0.00407426	21.1841	0.71726	0.00169814	18.0275	0.716634	0.00253829	18.7817	0.714769	0.00108044	19.5462	0.714465	0.000930459	20.5544	0.714761	0.000468281
148.249	15.1336	0.716288	0.000510104	16.062	0.716157	0.00160942	21.2907	0.717168	0.00241579	18.0797	0.717913	0.00176239	18.8469	0.715411	0.00164381	19.6246	0.713394	0.00112017	20.6502	0.714331	0.00120965
149.842	15.1358	0.715467	0.000551537	16.08	0.71746	0.00204702	21.3973	0.717053	0.00219283	18.1319	0.717696	0.00143598	18.9121	0.714893	0.00169183	19.703	0.713723	0.000339903	20.746	0.714303	0.00177769
151.437	15.1381	0.716899	0.000768896	16.098	0.717735	0.00305514	21.5039	0.716686	0.0014804	18.1841	0.716815	0.00175489	18.9774	0.714467	0.000703178	19.7814	0.71437	0.000216849	20.8417	0.71409	0.00126217
152.676	15.1404	0.716542	0.000138518	16.116	0.718234	0.00274199	21.6105	0.715994	0.00144977	18.2363	0.716785	0.00206372	19.0426	0.714695	0.00144931	19.8597	0.714465	0.000566047	20.9375	0.713332	0.000471311
153.651	15.1426	0.714939	0.000484182	16.134	0.717558	0.00172938	21.7172	0.715351	0.00151074	18.2885	0.717193	0.0021635	19.1078	0.714522	0.0013601	19.9381	0.713905	0.000199992	21.0333	0.713867	8.54801e-05
154.797	15.1449	0.714236	0.00117773	16.152	0.717669	0.00190212	21.8238	0.715198	0.00208083	18.3407	0.716655	0.00264315	19.173	0.71424	0.00123513	20.0165	0.713452	0.000801666	21.129	0.713906	0.000261
156.148	15.1472	0.716606	0.000422606	16.17	0.716621	0.00271805	21.9304	0.717198	0.00203112	18.3929	0.715803	0.00196896	19.2382	0.713381	0.00185837	20.0949	0.713911	0.00120954	21.2248	0.714099	0.000298502
157.916	15.1494	0.715706	0.000950782	16.1879	0.717688	0.00285126	22.037	0.716176	0.00153142	18.4451	0.716748	0.00107607	19.3034	0.714	0.00162597	20.1733	0.713932	0.00162029	21.3206	0.714266	0.000698407
159.193	15.1517	0.716879	9.79955e-05	16.2059	0.716642	0.00213161	22.1437	0.717572	0.00284956	18.4973	0.716645	0.00270711	19.3686	0.714609	0.00143257	20.2517	0.713938	0.00195158	21.4163	0.714648	2.6456e-05
160.856	15.154	0.715961	0.000339973	16.2239	0.716722	0.00117301	22.2503	0.717031	0.00264466	18.5495	0.716682	0.00206595	19.4338	0.714675	0.00131834	20.33	0.714675	0.00117519	21.5121	0.714415	0.00117902
161.839	15.1562	0.715093	0.000832146	16.2419	0.716452	0.00124378	22.3569	0.715701	0.00262194	18.6016	0.716072	0.00100305	19.499	0.714727	0.00143962	20.4084	0.714469	0.000482501	21.6079	0.713585	0.000755331
162.796	15.1585	0.7166	0.000650948	16.2599	0.717307	0.00257402	22.4635	0.716019	0.00337863	18.6538	0.716002	0.00138284	19.5642	0.714788	0.0020558	20.4868	0.71366	0.000836642	21.7036	0.714345	0.000644334
165.014	15.1607	0.715481	0.00118088	16.2779	0.717639	0.00245723	22.5701	0.715748	0.00256093	18.706	0.716213	0.00167525	19.6294	0.715018	0.00168077	20.5652	0.713527	0.00120586	21.7994	0.714261	0.000627738
166.237	15.163	0.715746	0.00041654	16.2959	0.716817	0.00292122	22.6768	0.715294	0.00249727	18.7582	0.716811	0.00300471	19.6946	0.714262	0.00215691	20.6436	0.713782	0.000704458	21.8952	0.713207	0.00141334
167.763	15.1653	0.716743	0.000584233	16.3139	0.716985	0.00262532	22.7834	0.715363	0.0022075	18.8104	0.717404	0.00253143	19.7598	0.714006	0.000924921	20.7219	0.71383	0.00120722	21.9909	0.713375	0.000331092
169.038	15.1675	0.715781	0.00110303	16.3319	0.717111	0.00259571	22.89	0.716577	0.0020477	18.8626	0.716555	0.00175762	19.825	0.713509	0.00180268	20.8003	0.713513	0.000619003	22.0867	0.71299	0.000421255
170.635	15.1698	0.716083	0.00060689	16.3499	0.717767	0.00233553	22.9966	0.717418	0.0030951	18.9148	0.716736	0.00198483	19.8902	0.713147	0.00170449	20.8787	0.713189	0.00132046	22.1825	0.712603	0.000131059
171.909	15.1721	0.715512	0.000475838	16.3679	0.717281	0.00282625	23.1033	0.715521	0.00207595	18.967	0.716544	0.0023463	19.9554	0.713294	0.000668428	20.9571	0.713511	0.00134068	22.2782	0.712506	0.000730082
173.326	15.1743	0.715316	0.00123015	16.3859	0.717222	0.00275372	23.2099	0.71513	0.00089991	19.0192	0.716499	0.00122651	20.0206	0.713454	0.00125245	21.0355	0.713404	0.000646317	22.374	0.711877	0.000647762
174.771	15.1766	0.715821	0.000549852	16.4039	0.718098	0.00261961	23.3165	0.715292	0.0029128	19.0714	0.715898	0.00159967	20.0858	0.713517	0.00109993	21.1139	0.712765	0.000324808	22.4698	0.712192	0.00112834
176.151	15.1789	0.715588	0.000628141	16.4219	0.716809	0.00176895	23.4231	0.715386	0.00512644	19.1236	0.71685	0.00217391	20.151	0.713212	0.00045185	21.1922	0.713142	0.00200144	22.5655	0.71251	0.00134547
177.274	15.1811	0.716039	6.54018e-05	16.4399	0.716646	0.00211434	23.5297	0.715212	0.00295551	19.1758	0.7171	0.00214432	20.2162	0.712806	0.00186396	21.2706	0.712827	0.00105454	22.6613	0.712937	0.00121929
178.505	15.1834	0.716081	0.000379364	16.4579	0.716783	0.00137855	23.6364	0.71459	0.00431122	19.228	0.716731	0.00138961	20.2814	0.712954	0.00104112	21.349	0.712995	0.00039935	22.7571	0.712467	0.000484928
179.806	15.1856	0.714719	0.000370703	16.4759	0.717415	0.0016132	23.743	0.714566	0.00309775	19.2802	0.715951	0.00140738	20.3466	0.712981	0.00132087	21.4274	0.712599	0.000876831	22.8528	0.712414	0.000425558
181.271	15.1879	0.716766	0.00114223	16.4939	0.717142	0.00172062	23.8496	0.715494	0.00231984	19.3324	0.715484	0.00161401	20.4118	0.712901	0.00171109	21.5058	0.712661	0.000538932	22.9486	0.712805	0.000378997
182.94	15.1902	0.715668	0.000297575	16.5119	0.716624	0.00240396	23.9562	0.714366	0.00141808	19.3846	0.715602	0.00224759	20.477	0.713115	0.00124051	21.5842	0.712773	0.00117087	23.0444	0.713309	0.000448479
184.41	15.1924	0.715754	0.000494997	16.5299	0.716289	0.00214877	24.0629	0.714733	0.00139725	19.4368	0.716633	0.00195928	20.5422	0.713082	0.00109822	21.6625	0.712786	0.000881301	23.1401	0.712696	0.00018888
185.623	15.1947	0.716389	0.000853346	16.5479	0.716161	0.0028696	24.1695	0.713485	0.00120208	19.489	0.717358	0.00163017	20.6074	0.713183	0.00108322	21.7409	0.712803	0.00110238	23.2359	0.712576	0.000387211
187.086	15.197	0.716305	0.000401764	16.5659	0.716029	0.00216278	24.2761	0.713857	0.00170201	19.5412	0.716503	0.00221237	20.6726	0.713548	0.00127445	21.8193	0.713148	0.0012667	23.3317	0.712666	0.00070462
188.234	15.1992	0.716489	0.000794896	16.5839	0.71719	0.00121701	24.3827	0.714308	0.00127976	19.5934	0.715566	0.00231954	20.7378	0.713205	0.00153296	21.8977	0.712361	0.00162034	23.4274	0.712987	0.000632845
189.725	15.2015	0.717254	0.0010293	16.6019	0.717121	0.00153974	24.4893	0.713669	0.00212726	19.6456	0.716298	0.00233402	20.803	0.711915	0.0010168	21.9761	0.711894	0.00101197	23.5232	0.711862	0.00137434
191.206	15.2038	0.716406	0.000503733	16.6199	0.716797	0.00239078	24.596	0.713703	0.00307904	19.6978	0.715557	0.00117653	20.8682	0.712935	0.000862718	22.0545	0.711517	0.000824226	23.619	0.711889	0.000682428
192.4	15.206	0.716471	0.000547992	16.6379	0.716678	0.00258365	24.7026	0.713428	0.00302018	19.75	0.715421	0.000396278	20.9334	0.712202	0.000500568	22.1328	0.711671	0.00145671	23.7147	0.711699	0.000176384
193.39	15.2083	0.715514	0.00142317	16.6559	0.716556	0.00289493	24.8092	0.713373	0.00227138	19.8022	0.715436	0.00291003	20.9986	0.712582	0.00229674	22.2112	0.712252	0.00158864	23.8105	0.711544	0.00104933
194.581	15.2106	0.715943	0.000665556	16.6739	0.716006	0.00321669	24.9158	0.712297	0.0019246	19.8544	0.715267	0.00255481	21.0638	0.71263	0.00239104	22.2896	0.711584	0.0011009	23.9062	0.711591	0.0018363
195.724	15.2128	0.716731	0.000992089	16.6919	0.715823	0.00273919	25.0224	0.71264	0.00350776	19.9066	0.715158	0.00162202	21.129	0.712765	0.00154683	22.368	0.711963	0.000910528	24.002	0.711516	0.000515906
196.977	15.2151	0.716411	0.000588624	16.7099	0.716445	0.00246482	25.1291	0.712942	0.00271647	19.9588	0.715005	0.00171426	21.1942	0.712191	0.00130616	22.4464	0.712108	0.000585881	24.0978	0.711815	0.000210604
198.425	15.2173	0.715862	0.000503983	16.7279	0.716682	0.00182274	25.2357	0.713767	0.000804854	20.011	0.714756	0.00203039	21.2594	0.712204	0.00111553	22.5248	0.71143	0.000794291	24.1935	0.711646	0.000274002
200.239	15.2196	0.716226	0.00110769	16.7459	0.716566	0.00179898	25.3423	0.713619	0.000790263	20.0632	0.715482	0.0018835	21.3246	0.712317	0.000735196	22.6031	0.711665	0.00138299	24.2893	0.711539	0.000344049
201.819	15.2219	0.717055	0.000583888	16.7639	0.716246	0.00167913	25.4489	0.711964	0.00213215	20.1154	0.715536	0.00146634	21.3898	0.711615	0.000999891	22.6815	0.711954	0.00160548	24.3851	0.711392	0.000622761
203.048	15.2241	0.715745	0.000766869	16.7819	0.716152	0.00247979	25.5556	0.712136	0.00147547	20.1676	0.715323	0.00162107	21.455	0.71235	0.00115781	22.7599	0.711892	0.000812411	24.4808	0.710896	0.000219739
204.008	15.2264	0.714218	0.00132117	16.7999	0.715879	0.0020459	25.6622	0.712699	0.00239991	20.2198	0.715223	0.00103173	21.5202	0.711982	0.00196383	22.8383	0.711638	0.000462208	24.5766	0.710953	0.00199588
205.493	15.2287	0.715557	0.000385126	16.8179	0.715795	0.00160459	25.7688	0.712458	0.00211749	20.272	0.715701	0.00113634	21.5854	0.712282	0.00250639	22.9167	0.71197	0.00052799	24.6724	0.711799	0.000882629
206.945	15.2309	0.716459	0.000538065	16.8359	0.716523	0.00285459	25.8754	0.713207	0.00268271	20.3242	0.715951	0.00209946	21.6507	0.711295	0.00137096	22.995	0.711519	0.00138629	24.7681	0.7116	0.000759802
208.312	15.2332	0.71662	0.00031523	16.8539	0.71665	0.00256366	25.982	0.71306	0.00196582	20.3764	0.715566	0.00149473	21.7159	0.71212	0.000994367	23.0734	0.710195	0.00134677	24.8639	0.710997	0.000616241
209.821	15.2355	0.716388	0.000232518	16.8719	0.716366	0.00201851	26.0887	0.712913	0.00185386	20.4286	0.71497	0.00161243	21.7811	0.711822	0.00157955	23.1518	0.711362	0.00090668	24.9597	0.710038	0.000146188
211.233	15.2377	0.71611	0.000752966	16.8899	0.716441	0.00132939	26.1953	0.712618	0.00229717	20.4808	0.714905	0.00168943	21.8463	0.711534	0.0020483	23.2302	0.711949	0.000530188	25.0554	0.710118	0.000193924
212.513	15.24	0.715853	0.00069745	16.9079	0.716682	0.00223305	26.3019	0.712251	0.00247304	20.533	0.71534	0.00187887	21.9115	0.711441	0.00273786	23.3086	0.711457	0.000681165	25.1512	0.710067	0.00147795
213.93	15.2422	0.716823	0.000652209	16.9259	0.71619	0.0019432	26.4085	0.712708	0.00272327	20.5852	0.715351	0.00130538	21.9767	0.711365	0.00313973	23.387	0.710874	0.000734334	25.247	0.710675	0.00124204
215.427	15.2445	0.715393	0.000536236	16.9439	0.716468	0.00156218	26.5152	0.713231	0.00255775	20.6374	0.714583	0.00128523	22.0419	0.712226	0.00212752	23.4653	0.711064	0.00107083	25.3427	0.71059	0.000365705
216.957	15.2468	0.713921	0.00153654	16.9619	0.715954	0.0021667	26.6218	0.712334	0.00243853	20.6896	0.714267	0.00174403	22.1071	0.711701	0.00292167	23.5437	0.71118	0.00166857	25.4385	0.709786	0.000411324
218.21	15.249	0.715125	0.000880162	16.9799	0.716391	0.003054	26.7284	0.712258	0.00221827	20.7418	0.715409	0.00105104	22.1723	0.711304	0.00209141	23.6221	0.711159	0.000461128	25.5343	0.710031	0.000781719
219.186	15.2513	0.716819	0.000396867	16.9979	0.716829	0.00324815	26.835	0.712452	0.0025781	20.794	0.715161	0.00106295	22.2375	0.711829	0.00134681	23.7005	0.710591	0.000952526	25.63	0.709959	0.000298941
220.521	15.2536	0.716818	0.000912167	17.0159	0.716579	0.0018713	26.9416	0.711894	0.00236461	20.8462	0.71519	0.000879311	22.3027	0.711753	0.00226942	23.7789	0.710382	0.00147014	25.7258	0.710115	0.000606355
222.336	15.2558	0.716899	0.000695021	17.0339	0.716134	0.00237134	27.0483	0.711116	0.00206486	20.8984	0.714828	0.0022375	22.3679	0.710187	0.0015148	23.8573	0.710633	0.00111612	25.8216	0.710025	7.78604e-05
224.041	15.2581	0.715465	0.000641871	17.0519	0.716593	0.00187946	27.1549	0.711048	0.00219691	20.9505	0.71409	0.00232126	22.4331	0.710761	0.00168556	23.9356	0.711427	0.000606813	25.9173	0.709504	0.00102821
225.198	15.2604	0.716237	0.000454074	17.0699	0.715435	0.00230468	27.2615	0.711276	0.00160806	21.0027	0.714792	0.00222525	22.4983	0.711205	0.00162298	24.014	0.710975	0.00180702	26.0131	0.709246	0.000670183
226.622	15.2626	0.716147	0.000435168	17.0879	0.716125	0.00253403	27.3681	0.71212	0.00237546	21.0549	0.714847	0.0023042	22.5635	0.710579	0.00102846	24.0924	0.710045	0.00137934	26.1089	0.708974	0.000205394
227.628	15.2649	0.716088	0.000449905	17.1059	0.715896	0.00305783	27.4747	0.711308	0.00216025	21.1071	0.714926	0.00183176	22.6287	0.71074	0.00115223	24.1708	0.709801	0.00141572	26.2046	0.709753	0.0001305
228.648	15.2672	0.716674	0.000692222	17.1239	0.715222	0.00276452	27.5814	0.711406	0.00143509	21.1593	0.714818	0.00155167	22.6939	0.711131	0.00107199	24.2492	0.710142	0.000863444	26.3004	0.710292	0.00067116
229.882	15.2694	0.715881	0.00038919	17.1419	0.716018	0.0011288	27.688	0.710774	0.00287736	21.2115	0.715094	0.00107197	22.7591	0.711637	0.0012162	24.3276	0.710436	0.00123566	26.3962	0.709883	0.000166667
231.723	15.2717	0.717365	0.00161489	17.1599	0.716634	0.00149703	27.7946	0.711208	0.00205162	21.2637	0.714637	0.00155627	22.8243	0.710759	0.00121196	24.4059	0.710555	0.0019917	26.4919	0.709288	0.000224658
233.293	15.2739	0.717276	0.00128883	17.1779	0.715469	0.00146111	27.9012	0.711698	0.00314107	21.3159	0.714667	0.00126904	22.8895	0.710082	0.00118981	24.4843	0.710693	0.00116632	26.5877	0.709423	0.000360143
234.397	15.2762	0.716789	0.00113836	17.1959	0.715479	0.00203329	28.0079	0.710732	0.00252323	21.3681	0.715373	0.00207793	22.9547	0.710144	0.0012069	24.5627	0.710149	0.00231914	26.6835	0.709321	3.36915e-05
235.677	15.2785	0.715567	0.00139425	17.2139	0.716344	0.00308685	28.1145	0.710347	0.00197859	21.4203	0.713669	0.00297932	23.0199	0.710287	0.000990714	24.6411	0.708668	0.00139802	26.7792	0.708852	0.000100013
237.381	15.2807	0.716274	0.000550858	17.2319	0.715924	0.00212759	28.2211	0.710465	0.00234109	21.4725	0.713409	0.0024513	23.0851	0.710771	0.00180051	24.7195	0.70922	0.000312197	26.875	0.708243	0.000403451
238.456	15.283	0.715334	0.000185587	17.2499	0.716201	0.00282392	28.3277	0.710756	0.00202011	21.5247	0.713813	0.00163342	23.1503	0.710584	0.00228961	24.7979	0.709746	0.0010633	26.9708	0.708594	0.000945507
239.635	15.2853	0.716141	0.000371866	17.2679	0.715144	0.00178015	28.4343	0.710715	0.00193909	21.5769	0.714313	0.00138461	23.2155	0.709831	0.00122348	24.8762	0.709403	0.00124639	27.0665	0.708842	0.0001062
240.986	15.2875	0.714721	0.000822057	17.2859	0.715889	0.00166516	28.541	0.710568	0.00293037	21.6291	0.714102	0.00146114	23.2807	0.709506	0.00159695	24.9546	0.708806	0.000729446	27.1623	0.709263	0.000113245
242.018	15.2898	0.716069	0.000631342	17.3039	0.715866	0.00233593	28.6476	0.710522	0.00212976	21.6813	0.713556	0.00158457	23.3459	0.710004	0.00100037	25.033	0.709007	0.000588594	27.2581	0.709163	0.0011947
243.293	15.2921	0.71603	0.000238254	17.3219	0.714922	0.00307739	28.7542	0.70949	0.000760262	21.7335	0.713204	0.00179758	23.4111	0.710362	0.00182707	25.1114	0.709203	0.000325381	27.3538	0.708902	0.000941361
244.98	15.2943	0.714959	0.00101929	17.3399	0.715638	0.00148223	28.8608	0.709388	0.00129736	21.7857	0.713411	0.00170822	23.4763	0.711263	0.0015576	25.1898	0.709891	0.000995348	27.4496	0.709416	0.000456473
246.325	15.2966	0.716077	0.00080218	17.3579	0.715738	0.00236945	28.9675	0.710323	0.00403098	21.8379	0.714929	0.00143926	23.5415	0.709735	0.00128791	25.2682	0.709729	0.00102347	27.5454	0.708827	0.000174905
248.197	15.2988	0.715769	0.000160892	17.3759	0.715909	0.00140783	29.0741	0.710407	0.00344474	21.8901	0.714351	0.00180089	23.6067	0.71016	0.000459983	25.3465	0.709396	0.000768633	27.6411	0.708215	0.000771919
249.365	15.3011	0.718165	0.00135759	17.3939	0.716283	0.00151204	29.1807	0.709751	0.00263919	21.9423	0.7139	0.0011022	23.6719	0.710743	0.000900982	25.4249	0.709236	0.000450588	27.7369	0.708474	0.00041677
250.488	15.3034	0.71596	0.000254292	17.4119	0.715138	0.00298214	29.2873	0.708875	0.00219493	21.9945	0.713388	0.00144637	23.7371	0.710493	0.001294	25.5033	0.709105	0.000448623	27.8327	0.708543	0.000756802
251.996	15.3056	0.716736	0.000793478	17.4299	0.714995	0.00219898	29.3939	0.709148	0.00147911	22.0467	0.713379	0.00255582	23.8023	0.709728	0.00143878	25.5817	0.708388	0.000963293	27.9284	0.708737	0.00119587
253.531	15.3079	0.715644	0.000400019	17.4479	0.71566	0.00216971	29.5006	0.709162	0.00116418	22.0989	0.713619	0.00217828	23.8675	0.709729	0.00148069	25.6601	0.70873	0.000769494	28.0242	0.708292	0.000729843
254.764	15.3102	0.715233	0.000563633	17.4659	0.715652	0.00251142	29.6072	0.710351	0.00285139	22.1511	0.714067	0.0023695	23.9327	0.709759	0.00177294	25.7384	0.709884	0.000609988	28.12	0.707801	0.000285082
255.962	15.3124	0.71441	0.000796465	17.4839	0.715645	0.00233541	29.7138	0.709979	0.00393	22.2033	0.713407	0.00258645	23.9979	0.709702	0.00168144	25.8168	0.708871	0.000607665	28.2157	0.707	4.92931e-05
257.347	15.3147	0.714812	0.000857171	17.5019	0.71609	0.00169989	29.8204	0.709043	0.00419758	22.2555	0.712331	0.00155186	24.0631	0.709303	0.00146899	25.8952	0.707898	0.00122275	28.3115	0.706714	0.000379642
258.417	15.317	0.71579	0.00046769	17.5199	0.715196	0.00261895	29.927	0.709634	0.00237085	22.3077	0.714455	0.00173277	24.1283	0.710019	0.00208551	25.9736	0.708205	0.000661408	28.4073	0.706884	0.000100372
259.633	15.3192	0.715761	0.00078407	17.5379	0.715784	0.00200859	30.0337	0.710141	0.00229523	22.3599	0.71466	0.00114112	24.1935	0.710372	0.00106224	26.052	0.709077	0.00124904	28.503	0.7078	0.000540248
260.782	15.3215	0.716623	0.000760658	17.5559	0.715947	0.002363	30.1403	0.709074	0.0027513	22.4121	0.713164	0.00113013	24.2588	0.709945	0.000921288	26.1304	0.708951	0.000589374	28.5988	0.708792	0.00154732
262.359	15.3238	0.716351	0.000476409	17.5739	0.715494	0.00178113	30.2469	0.708927	0.00287085	22.4643	0.71269	0.00129952	24.324	0.709785	0.00104044	26.2087	0.708874	0.000820572	28.6946	0.707576	0.00167348
264.412	15.326	0.71689	0.000657092	17.5919	0.715416	0.00268387	30.3535	0.709547	0.00238512	22.5165	0.713341	0.000883003	24.3892	0.709371	0.00164892	26.2871	0.708428	0.00138782	28.7903	0.706683	0.00112171
265.443	15.3283	0.715435	0.000369684	17.6099	0.715627	0.0024666	30.4602	0.709527	0.0035007	22.5687	0.713631	0.0011325	24.4544	0.708898	0.001605	26.3655	0.708452	0.00109838	28.8861	0.707717	0.00136027
266.968	15.3305	0.714384	0.000804877	17.6279	0.715698	0.00184024	30.5668	0.708605	0.00100547	22.6209	0.713367	0.00237703	24.5196	0.709946	0.0011591	26.4439	0.708379	0.00101235	28.9819	0.707805	0.000758533
268.172	15.3328	0.71583	0.000243054	17.6459	0.715074	0.00259592	30.6734	0.708615	0.00178623	22.6731	0.713618	0.00230414	24.5848	0.709853	0.00142469	26.5223	0.708199	0.00102888	29.0776	0.707023	0.00073693
269.58	15.3351	0.716079	0.000904519	17.6639	0.714844	0.00163742	30.78	0.708953	0.00217384	22.7253	0.713834	0.0021928	24.65	0.709515	0.00115297	26.6007	0.707939	0.000987945	29.1734	0.706203	0.000662515
271.031	15.3373	0.71668	0.000712993	17.6819	0.71481	0.00235116	30.8866	0.708516	0.00198499	22.7775	0.713483	0.00151831	24.7152	0.709361	0.000669195	26.679	0.708226	0.00123987	29.2692	0.707764	0.000940534
272.355	15.3396	0.716079	0.000324816	17.6999	0.714859	0.00171523	30.9933	0.707839	0.00159646	22.8297	0.712941	0.000536219	24.7804	0.708735	0.00227317	26.7574	0.708617	0.00167715	29.3649	0.706064	8.66112e-05
273.853	15.3419	0.716534	0.000869784	17.7179	0.714741	0.00193598	31.0999	0.707907	0.00294508	22.8819	0.712897	0.00106653	24.8456	0.708971	0.0013529	26.8358	0.707735	0.00110421	29.4607	0.705149	0.000687404
275.263	15.3441	0.715585	0.000486131	17.7359	0.714784	0.00281637	31.2065	0.708889	0.00275021	22.9341	0.713153	0.00169233	24.9108	0.708645	0.0011792	26.9142	0.709249	0.000414422	29.5565	0.70564	0.00018603
276.354	15.3464	0.715424	0.000519757	17.7539	0.714921	0.00226568	31.3131	0.708251	0.00322335	22.9863	0.713347	0.00165192	24.976	0.708386	0.00202081	26.9926	0.708736	0.00221006	29.6522	0.705286	0.000320962
277.783	15.3487	0.715283	0.000655099	17.7719	0.715002	0.00188928	31.4198	0.708453	0.00188103	23.0385	0.713297	0.00191986	25.0412	0.708779	0.00211103	27.071	0.708411	0.00144697	29.748	0.707078	0.00174171
279.048	15.3509	0.715565	0.000368938	17.7899	0.714688	0.00177884	31.5264	0.708993	0.00215021	23.0907	0.712804	0.00151233	25.1064	0.708895	0.00094307	27.1493	0.707808	0.00113669	29.8438	0.707165	0.000185239
280.467	15.3532	0.715276	0.000295373	17.8079	0.714653	0.00167888	31.633	0.708123	0.00185976	23.1429	0.712595	0.00201756	25.1716	0.708783	0.00164456	27.2277	0.707249	0.000380035	29.9395	0.70699	0.00193658
281.491	15.3554	0.715653	0.00123945	17.8259	0.715162	0.00207555	31.7396	0.708056	0.00299682	23.1951	0.713356	0.0019922	25.2368	0.707986	0.000848331	27.3061	0.707393	0.00139029	30.0353	0.706335	0.00208677
282.752	15.3577	0.716436	0.000813588	17.8439	0.715484	0.00304371	31.8462	0.706286	0.00245656	23.2473	0.713303	0.000946467	25.302	0.708493	0.00116821	27.3845	0.7067	0.00204457	30.131	0.706216	0.000749595
284.208	15.36	0.71636	0.00040876	17.8619	0.714898	0.00265147	31.9529	0.70674	0.00268888	23.2995	0.712698	0.00173804	25.3672	0.708805	0.00213771	27.4629	0.705936	0.00152958	30.2268	0.706818	9.221e-06
285.865	15.3622	0.71545	0.0004089	17.8799	0.714645	0.00157964	32.0595	0.707098	0.00148312	23.3516	0.712859	0.00147641	25.4324	0.708569	0.00174023	27.5413	0.706714	0.0011858	30.3226	0.706911	8.27924e-06
287.098	15.3645	0.71662	0.000708673	17.8979	0.714724	0.00139283	32.1661	0.707415	0.00205063	23.4038	0.713268	0.00173555	25.4976	0.708177	0.00104619	27.6196	0.706865	0.00112182	30.4183	0.706707	0.00142455
288.796	15.3668	0.715417	0.000211599	17.9159	0.715537	0.00168933	32.2727	0.708115	0.00216736	23.456	0.712252	0.00226128	25.5628	0.707741	0.000852885	27.698	0.706832	0.00108549	30.5141	0.706587	0.00110915
290.49	15.369	0.717084	0.00111224	17.9339	0.715365	0.00229765	32.3793	0.70735	0.00162	23.5082	0.711737	0.00269772	25.628	0.707928	0.0010669	27.7764	0.706958	0.00112324	30.6099	0.706767	0.000366186
291.588	15.3713	0.716839	0.000886466	17.9519	0.714385	0.00171633	32.486	0.708977	0.0031303	23.5604	0.712691	0.00121094	25.6932	0.708697	0.00152058	27.8548	0.707433	0.000935212	30.7056	0.707013	0.000246376
292.645	15.3736	0.715859	0.000743064	17.9699	0.7145	0.00127758	32.5926	0.707203	0.00225915	23.6126	0.712797	0.00165353	25.7584	0.70836	0.00067369	27.9332	0.706901	0.000449445	30.8014	0.706578	0.000256919
293.697	15.3758	0.714836	0.0010154	17.9879	0.714703	0.00152796	32.6992	0.707469	0.00274733	23.6648	0.712835	0.00230016	25.8236	0.707711	0.000369176	28.0116	0.706789	0.000856416	30.8972	0.707178	0.000697083
295.055	15.3781	0.716117	0.000308033	18.0059	0.714841	0.00221156	32.8058	0.707413	0.00206813	23.717	0.712142	0.00165459	25.8888	0.70846	0.000136927	28.0899	0.706835	0.000680197	30.9929	0.706533	0.00043172
296.968	15.3804	0.715602	0.000367595	18.0239	0.714686	0.00247862	32.9125	0.706839	0.00359286	23.7692	0.711821	0.00176882	25.954	0.708104	0.00160824	28.1683	0.706401	0.000320025	31.0887	0.705356	0.000699708
298.11	15.3826	0.716322	0.000563637	18.0419	0.714345	0.00205849	33.0191	0.706391	0.00328868	23.8214	0.712273	0.00141011	26.0192	0.707653	0.00209363	28.2467	0.706231	0.00103995	31.1845	0.7049	0.00110527
299.609	15.3849	0.714721	0.000790403	18.0599	0.714986	0.00193119	33.1257	0.706565	0.00204365	23.8736	0.712169	0.00159449	26.0844	0.707364	0.00203873	28.3251	0.706682	0.00147909	31.2802	0.704725	7.68426e-05
300.774	15.3871	0.714773	0.000512758	18.0779	0.715268	0.0021491	33.2323	0.706285	0.00186359	23.9258	0.711881	0.00221185	26.1496	0.707777	0.00170923	28.4035	0.707108	0.001428	31.376	0.704839	0.000466254
301.774	15.3894	0.714824	0.000393758	18.0959	0.715085	0.00161938	33.3389	0.705634	0.00120165	23.978	0.711886	0.00203691	26.2148	0.708375	0.00080892	28.4818	0.706412	0.00133118	31.4718	0.705108	0.00107511
303.372	15.3917	0.71493	0.00047998	18.1139	0.71458	0.00128318	33.4456	0.706108	0.00320979	24.0302	0.711794	0.0020134	26.28	0.708071	0.000695319	28.5602	0.707508	0.0010409	31.5675	0.705251	0.000123544
305.692	15.3939	0.716744	0.000837906	18.1319	0.714157	0.0020686	33.5522	0.705831	0.00369899	24.0824	0.712273	0.00183157	26.3452	0.708438	0.00153902	28.6386	0.706422	0.00126486	31.6633	0.704903	0.000461069
306.516	15.3962	0.715702	0.000538867	18.1499	0.71526	0.00272499	33.6588	0.705806	0.00134432	24.1346	0.712939	0.00131016	26.4104	0.707083	0.00112181	28.717	0.706244	0.00127864	31.7591	0.704656	0.000655802
307.325	15.3985	0.716262	0.000697685	18.1679	0.715256	0.0031864	33.7654	0.70611	0.00115614	24.1868	0.712216	0.00242754	26.4756	0.707593	0.00134931	28.7954	0.706567	0.00185315	31.8548	0.704699	0.000381839
308.923	15.4007	0.716262	0.000288294	18.1859	0.715514	0.00266153	33.8721	0.705881	0.0012899	24.239	0.711814	0.00129594	26.5408	0.707843	0.00148014	28.8738	0.706331	0.00190274	31.9506	0.704482	0.000373697
310.242	15.403	0.716155	0.000232511	18.2039	0.714562	0.00299585	33.9787	0.705972	0.00129427	24.2912	0.71193	0.00195368	26.606	0.707694	0.00109627	28.9521	0.706327	0.0011651	32.0464	0.70464	0.00185004
311.618	15.4053	0.717008	0.00106698	18.2219	0.714726	0.00252624	34.0853	0.704697	0.0023851	24.3434	0.711539	0.00090446	26.6712	0.70736	0.00164073	29.0305	0.707331	0.000858037	32.1421	0.704866	0.00162597
312.975	15.4075	0.716865	0.000783401	18.2399	0.714634	0.00196737	34.1919	0.70498	0.00158518	24.3956	0.711475	0.00171524	26.7364	0.706961	0.00233066	29.1089	0.70516	0.000185758	32.2379	0.704846	0.000354316
314.665	15.4098	0.716532	0.000888333	18.2579	0.714645	0.00210268	34.2985	0.705417	0.00212239	24.4478	0.710514	0.00226312	26.8016	0.707034	0.00100766	29.1873	0.7052	0.000117548	32.3337	0.705244	0.000247003
315.836	15.412	0.715747	0.000813138	18.2759	0.71529	0.00209978	34.4052	0.70517	0.0016529	24.5	0.710715	0.00165798	26.8668	0.707287	0.00254656	29.2657	0.705999	0.000675367	32.4294	0.705081	0.000389683
317.693	15.4143	0.715745	0.000503711	18.2939	0.71498	0.00199542	34.5118	0.705521	0.00211003	24.5522	0.711786	0.000884731	26.9321	0.706614	0.00216802	29.3441	0.706344	0.0012803	32.5252	0.704117	0.000586148
319.052	15.4166	0.716467	0.000648443	18.3119	0.714558	0.00138759	34.6184	0.704897	0.00129245	24.6044	0.711904	0.00160884	26.9973	0.706998	0.00175261	29.4224	0.706091	0.00148241	32.621	0.703889	0.00120558
319.986	15.4188	0.714873	4.98285e-05	18.3299	0.715061	0.00203649	34.725	0.705533	0.001919	24.6566	0.711276	0.0018075	27.0625	0.707188	0.00100492	29.5008	0.705878	0.00152989	32.7167	0.704271	0.00204534
321.388	15.4211	0.714418	0.000570278	18.3479	0.714535	0.00208164	34.8316	0.704555	0.00237689	24.7088	0.710918	0.00250213	27.1277	0.707644	0.000863769	29.5792	0.706655	0.00149581	32.8125	0.703654	0.000790792
322.818	15.4234	0.714204	0.00116567	18.3659	0.714281	0.00151737	34.9383	0.705095	0.00191344	24.761	0.710687	0.00216705	27.1929	0.707295	0.00127458	29.6576	0.706342	0.000630389	32.9083	0.704177	2.65631e-05
324.182	15.4256	0.713891	0.00105529	18.3839	0.71451	0.00152801	35.0449	0.704529	0.00190876	24.8132	0.711814	0.001576	27.2581	0.70723	0.00151536	29.736	0.706084	0.000850475	33.004	0.703903	0.00042356
325.768	15.4279	0.715598	0.000576688	18.4019	0.714697	0.00230016	35.1515	0.705086	0.000400665	24.8654	0.710571	0.00164297	27.3233	0.707527	0.00122055	29.8144	0.705405	0.00143476	33.0998	0.703747	0.000522097
326.793	15.4302	0.715409	0.000732607	18.4199	0.714567	0.00202203	35.2581	0.704158	0.000676314	24.9176	0.711067	0.001988	27.3885	0.707416	0.000724047	29.8927	0.705253	0.00125764	33.1956	0.703411	0.000124929
328.065	15.4324	0.714755	0.000776661	18.4379	0.714177	0.00229689	35.3648	0.705367	0.000409757	24.9698	0.711287	0.00214436	27.4537	0.706786	0.00105567	29.9711	0.705397	0.000800116	33.2913	0.703704	0.000431726
329.24	15.4347	0.715911	0.000934773	18.4559	0.714932	0.00170584	35.4714	0.705294	0.000976453	25.022	0.710928	0.00130914	27.5189	0.707177	0.000551494	30.0495	0.704735	0.00133684	33.3871	0.703897	0.000238886
330.913	15.437	0.714364	0.000803218	18.4739	0.715281	0.00258363	35.578	0.704876	0.000972703	25.0742	0.710778	0.00142997	27.5841	0.7066	0.00275288	30.1279	0.705213	0.0013416	33.4829	0.703967	0.000252014
332.29	15.4392	0.716004	0.00113418	18.4919	0.714368	0.00336341	35.6846	0.705231	0.000763173	25.1264	0.710339	0.00197286	27.6493	0.706823	0.0019591	30.2063	0.704831	0.00152559	33.5786	0.703786	9.82759e-05
333.548	15.4415	0.715068	0.000601934	18.5099	0.713897	0.00281674	35.7912	0.704745	0.00156155	25.1786	0.71042	0.001768	27.7145	0.70653	0.00223297	30.2847	0.704607	0.000970347	33.6744	0.702666	0.000606535
335.021	15.4437	0.71435	0.000864801	18.5279	0.713463	0.00249964	35.8979	0.704793	0.000890435	25.2308	0.71155	0.00172449	27.7797	0.706448	0.00205085	30.363	0.704865	0.00117378	33.7702	0.702495	0.000185439
336.539	15.446	0.714089	0.00124246	18.5459	0.71494	0.00215536	36.0045	0.705298	0.00200379	25.283	0.711103	0.00131803	27.8449	0.706165	0.00172511	30.4414	0.704793	0.000964705	33.8659	0.702803	0.00040356
337.854	15.4483	0.716012	0.000848667	18.5638	0.714345	0.00220548	36.1111	0.70401	0.00305786	25.3352	0.710417	0.00205417	27.9101	0.706211	0.00145993	30.5198	0.704613	0.000375303	33.9617	0.703065	0.000827724
338.934	15.4505	0.716179	0.000118362	18.5818	0.714954	0.00141192	36.2177	0.70441	0.000109922	25.3874	0.710439	0.00229815	27.9753	0.706399	0.00103283	30.5982	0.70473	0.000357124	34.0575	0.70235	0.000721244
339.928	15.4528	0.716348	0.000897667	18.5998	0.714876	0.00143668	36.3244	0.704252	0.00110737	25.4396	0.710889	0.00179017	28.0405	0.705174	0.00142566	30.6766	0.705098	0.00168345	34.1532	0.702454	0.00105262
342.251	15.4551	0.716092	0.00064869	18.6178	0.714829	0.00182254	36.431	0.704534	0.00312314	25.4918	0.710498	0.00205117	28.1057	0.706076	0.00239806	30.755	0.705187	0.00163853	34.249	0.702226	0.00198447
343.392	15.4573	0.715592	0.000611716	18.6358	0.714077	0.00278986	36.5376	0.703994	0.00116589	25.544	0.711089	0.00133397	28.1709	0.705712	0.000878499	30.8333	0.704302	0.00183235	34.3448	0.702863	0.00046824
344.353	15.4596	0.71411	0.000919491	18.6538	0.713529	0.00314621	36.6442	0.70431	0.00369997	25.5962	0.710905	0.0003868	28.2361	0.706511	0.000567301	30.9117	0.703975	0.00113791	34.4405	0.701907	0.000330131
345.845	15.4619	0.715575	0.000137999	18.6718	0.714253	0.00228086	36.7508	0.704954	0.00319952	25.6484	0.710383	0.00147797	28.3013	0.705388	0.00299764	30.9901	0.704719	0.000761114	34.5363	0.702083	0.0004608
347.02	15.4641	0.715975	0.000531743	18.6898	0.713714	0.00208397	36.8575	0.705415	0.00258063	25.7005	0.711709	0.00137037	28.3665	0.705872	0.00213346	31.0685	0.70497	0.000388454	34.6321	0.702126	0.00107004
348.614	15.4664	0.717072	0.00128049	18.7078	0.714193	0.00205212	36.9641	0.705033	0.0019377	25.7527	0.710857	0.00165824	28.4317	0.705525	0.00111081	31.1469	0.703944	0.000916799	34.7278	0.702028	0.00139591
350.086	15.4686	0.715127	0.000410238	18.7258	0.713821	0.00204558	37.0707	0.705197	0.00142195	25.8049	0.71047	0.00209997	28.4969	0.705818	0.00102208	31.2252	0.70358	0.000409717	34.8236	0.702408	0.0018259
351.114	15.4709	0.715193	0.000933781	18.7438	0.713812	0.00250884	37.1773	0.703527	0.00268014	25.8571	0.710222	0.00186035	28.5621	0.706426	0.00179097	31.3036	0.703935	0.000540387	34.9194	0.703075	0.000411481
352.39	15.4732	0.715345	0.000289302	18.7618	0.714402	0.00232366	37.284	0.703254	0.00193363	25.9093	0.710393	0.00204251	28.6273	0.705658	0.00211089	31.382	0.704173	0.00177413	35.0151	0.70244	0.000739004
354.014	15.4754	0.715104	0.000513874	18.7798	0.714179	0.00120581	37.3906	0.703627	0.00242994	25.9615	0.71041	0.00100722	28.6925	0.705215	0.00136649	31.4604	0.703484	0.000815211	35.1109	0.701933	0.000369136
354.892	15.4777	0.71483	0.000601688	18.7978	0.71424	0.00248843	37.4972	0.703136	0.00214374	26.0137	0.710355	0.00149043	28.7577	0.706192	0.00133396	31.5388	0.703922	0.000137692	35.2067	0.702678	0.000613991
355.816	15.48	0.716057	0.00018889	18.8158	0.71406	0.00289212	37.6038	0.703213	0.00315348	26.0659	0.710812	0.00145584	28.8229	0.706247	0.0015052	31.6172	0.704459	0.000236531	35.3024	0.702362	9.75262e-05
357.337	15.4822	0.71436	0.0013766	18.8338	0.71354	0.00227672	37.7104	0.703576	0.00348084	26.1181	0.710304	0.0017293	28.8881	0.704924	0.00187868	31.6955	0.703813	0.00101317	35.3982	0.701975	0.000393323
359.061	15.4845	0.715447	0.000896259	18.8518	0.713884	0.00176163	37.8171	0.703126	0.00237485	26.1703	0.709637	0.00173005	28.9533	0.704779	0.00166061	31.7739	0.703309	0.00201341	35.494	0.700955	0.000807538
360.377	15.4868	0.715177	0.000405637	18.8698	0.714274	0.00114777	37.9237	0.703933	0.00262406	26.2225	0.709871	0.00180623	29.0185	0.704931	0.00190471	31.8523	0.703772	0.000661499	35.5897	0.701079	0.000854123
361.6	15.489	0.713655	0.00101171	18.8878	0.713969	0.00151575	38.0303	0.702257	0.00251909	26.2747	0.710185	0.00255015	29.0837	0.704944	0.00165896	31.9307	0.703624	0.00156599	35.6855	0.701765	0.000983473
363.294	15.4913	0.716519	0.000701921	18.9058	0.713444	0.00220038	38.1369	0.701948	0.00343935	26.3269	0.709862	0.00266695	29.1489	0.705083	0.00167027	32.0091	0.703533	0.00210689	35.7812	0.701723	0.0015422
364.92	15.4936	0.716267	0.000781581	18.9238	0.712804	0.00198964	38.2435	0.701769	0.00130648	26.3791	0.71	0.00172188	29.2141	0.704875	0.00209376	32.0875	0.703266	0.00161767	35.877	0.701967	0.00040661
365.81	15.4958	0.715421	0.00135581	18.9418	0.713341	0.000465277	38.3502	0.701433	0.00241151	26.4313	0.709829	0.0012547	29.2793	0.704576	0.00133729	32.1658	0.703122	0.000540539	35.9728	0.701755	0.0008013
367.104	15.4981	0.716409	0.000317059	18.9598	0.713182	0.00186099	38.4568	0.701837	0.00262728	26.4835	0.709728	0.00107785	29.3445	0.704904	0.000829953	32.2442	0.703137	0.000676507	36.0685	0.701484	0.000534735
369.339	15.5003	0.713264	0.00144451	18.9778	0.713385	0.00146868	38.5634	0.702311	0.00372683	26.5357	0.710792	0.00187273	29.4097	0.705953	0.00196284	32.3226	0.703584	0.000376482	36.1643	0.701191	5.49336e-05
370.488	15.5026	0.714525	0.000574161	18.9958	0.713223	0.00146502	38.67	0.701925	0.00147319	26.5879	0.709637	0.00204064	29.4749	0.705828	0.0020763	32.401	0.70314	0.000713937	36.2601	0.701341	0.000627489
371.61	15.5049	0.715583	0.000661044	19.0138	0.714053	0.00239925	38.7767	0.702967	0.00244646	26.6401	0.709956	0.00238865	29.5402	0.704758	0.000967826	32.4794	0.703199	0.00142071	36.3558	0.701685	0.000627766
372.578	15.5071	0.714687	0.000218878	19.0318	0.71476	0.00269465	38.8833	0.701622	0.00297908	26.6923	0.71051	0.00212827	29.6054	0.704215	0.00121605	32.5578	0.703536	0.00117468	36.4516	0.700593	0.000970619
373.667	15.5094	0.715473	0.000730433	19.0498	0.713325	0.00199271	38.9899	0.70209	0.00253846	26.7445	0.709633	0.00187603	29.6706	0.704372	0.0014422	32.6361	0.703127	0.00129938	36.5474	0.700273	0.000476097
374.876	15.5117	0.715677	0.000133573	19.0678	0.713852	0.00220651	39.0965	0.701344	0.00335522	26.7967	0.709608	0.00216597	29.7358	0.704557	0.00203306	32.7145	0.702983	0.00128509	36.6431	0.701487	0.00125158
377.073	15.5139	0.71527	0.000547735	19.0858	0.71348	0.00191929	39.2031	0.700818	0.00275147	26.8489	0.708566	0.00123129	29.801	0.704394	0.00220461	32.7929	0.702874	0.00121493	36.7389	0.701408	0.000532377
379.101	15.5162	0.714666	0.000622603	19.1038	0.712763	0.00184911	39.3098	0.701914	0.00356728	26.9011	0.709068	0.00170796	29.8662	0.704319	0.00162244	32.8713	0.702733	0.000787975	36.8347	0.701232	2.46269e-05
380.481	15.5185	0.714627	0.000557634	19.1218	0.713204	0.00277563	39.4164	0.701387	0.00393641	26.9533	0.709488	0.00166129	29.9314	0.704685	0.00190606	32.9497	0.702491	0.0004602	36.9304	0.701586	0.000172057
381.379	15.5207	0.713433	0.000749642	19.1398	0.713985	0.00183762	39.523	0.701197	0.00179961	27.0055	0.709706	0.00205634	29.9966	0.704794	0.0016194	33.0281	0.702253	0.000206397	37.0262	0.701757	0.000984562
382.185	15.523	0.71392	0.00086517	19.1578	0.714229	0.00200164	39.6296	0.701739	0.00311273	27.0577	0.70977	0.00301531	30.0618	0.70419	0.0012542	33.1064	0.702467	0.00127752	37.122	0.699669	0.000758775
383.733	15.5252	0.714408	0.000409679	19.1758	0.713466	0.00194107	39.7363	0.70198	0.00119432	27.1099	0.709104	0.00303542	30.127	0.70484	0.00194551	33.1848	0.702635	0.00131987	37.2177	0.699865	0.00065175
384.774	15.5275	0.715215	0.000588368	19.1938	0.713226	0.000953051	39.8429	0.701856	0.00173554	27.1621	0.709496	0.00244463	30.1922	0.70465	0.0025877	33.2632	0.702707	0.000820764	37.3135	0.700752	0.00108408
386.683	15.5298	0.714541	0.000775715	19.2118	0.713831	0.00157607	39.9495	0.701273	0.000580919	27.2143	0.709506	0.00151765	30.2574	0.703927	0.00183193	33.3416	0.702779	0.000670224	37.4093	0.701015	7.46542e-05
387.945	15.532	0.715617	0.000112214	19.2298	0.713732	0.00152981	40.0561	0.701387	0.00109423	27.2665	0.709229	0.00118799	30.3226	0.704389	0.00156435	33.42	0.701858	0.000870412	37.505	0.700532	0.000113106
389.526	15.5343	0.71495	0.000782846	19.2478	0.713157	0.00227959	40.1627	0.701837	0.00113697	27.3187	0.708945	0.00132684	30.3878	0.705041	0.00148254	33.4983	0.701661	0.000536852	37.6008	0.699915	0.000422163
390.892	15.5366	0.714495	0.000987442	19.2658	0.713443	0.00183498	40.2694	0.701466	0.000567697	27.3709	0.709147	0.00226281	30.453	0.704493	0.00108127	33.5767	0.701791	0.00118794	37.6966	0.699194	4.72932e-05
392.029	15.5388	0.714417	0.000259862	19.2838	0.713169	0.00187619	40.376	0.701178	0.000831117	27.4231	0.709588	0.00274626	30.5182	0.704592	0.00168146	33.6551	0.703013	0.000975027	37.7923	0.699223	0.00150945
393.316	15.5411	0.715218	0.000735983	19.3018	0.714498	0.00212532	40.4826	0.701281	0.000972877	27.4753	0.709781	0.00195181	30.5834	0.704108	0.00103063	33.7335	0.702232	0.0013014	37.8881	0.699779	0.000112502
394.201	15.5434	0.714199	0.00107063	19.3198	0.714414	0.00119489	40.5892	0.701355	0.0019212	27.5275	0.709633	0.00151429	30.6486	0.703536	0.00226768	33.8119	0.701958	0.00146185	37.9839	0.69927	0.000276019
395.172	15.5456	0.714148	0.000790123	19.3378	0.713472	0.00138266	40.6958	0.700917	0.00266919	27.5797	0.708945	0.00149467	30.7138	0.703858	0.00177066	33.8903	0.702317	0.000724241	38.0796	0.699038	0.000573671
397.363	15.5479	0.715436	0.000157871	19.3558	0.713012	0.00229659	40.8025	0.700156	0.0025116	27.6319	0.709155	0.00222203	30.779	0.703099	0.0025139	33.9686	0.701545	0.00191123	38.1754	0.69971	0.00046088
398.654	15.5502	0.716933	0.00108451	19.3738	0.71345	0.00231968	40.9091	0.699687	0.00200483	27.6841	0.709516	0.00168137	30.8442	0.702728	0.00158914	34.047	0.702564	0.00278571	38.2712	0.699432	0.000235415
399.95	15.5524	0.716544	0.00133869	19.3918	0.713986	0.00160461	41.0157	0.700063	0.00292682	27.7363	0.70907	0.00134668	30.9094	0.703496	0.00174574	34.1254	0.702356	0.000462096	38.3669	0.699526	0.000169218
401.182	15.5547	0.715027	0.000581679	19.4098	0.714171	0.00149556	41.1223	0.70054	0.00273785	27.7885	0.709329	0.00208193	30.9746	0.703637	0.00186076	34.2038	0.70157	0.000444736	38.4627	0.699813	0.000421358
402.428	15.5569	0.714942	0.000230976	19.4278	0.713875	0.00158032	41.229	0.700796	0.00269994	27.8407	0.709637	0.00179196	31.0398	0.703153	0.00157318	34.2822	0.701927	0.000718371	38.5585	0.699679	0.00112403
403.776	15.5592	0.714396	0.000111362	19.4458	0.713437	0.00176513	41.3356	0.699658	0.00151736	27.8929	0.708821	0.00105871	31.105	0.703211	0.00182653	34.3606	0.701807	0.000798629	38.6542	0.698698	0.000171289
404.842	15.5615	0.71463	0.0004677	19.4638	0.713194	0.00224047	41.4422	0.700072	0.00155279	27.9451	0.709466	0.0019627	31.1702	0.702596	0.00156375	34.4389	0.701559	0.000716034	38.75	0.699554	9.55156e-05
406.362	15.5637	0.715326	0.00100986	19.4818	0.71321	0.00184466	41.5488	0.700337	0.00190215	27.9973	0.708177	0.00311422	31.2354	0.703341	0.00132846	34.5173	0.701594	0.00155629	38.8458	0.700128	0.000627687
408.183	15.566	0.715003	0.000114331	19.4998	0.713466	0.00151195	41.6554	0.700819	0.00210486	28.0495	0.707726	0.00221427	31.3006	0.703366	0.00260283	34.5957	0.701416	0.00111431	38.9415	0.699087	0.000774838
409.317	15.5683	0.713755	0.00113817	19.5178	0.713627	0.00216087	41.7621	0.69958	0.00370466	28.1016	0.708117	0.0023012	31.3658	0.703491	0.00166601	34.6741	0.70093	0.00116335	39.0373	0.698316	0.000175214
410.468	15.5705	0.715684	0.00017459	19.5358	0.713452	0.00205995	41.8687	0.699713	0.00173857	28.1538	0.709904	0.00247385	31.431	0.703396	0.00170959	34.7525	0.701221	0.00178065	39.1331	0.698664	0.000897956
412.589	15.5728	0.714716	0.000216018	19.5538	0.713101	0.00193383	41.9753	0.699709	0.00209838	28.206	0.708831	0.00239766	31.4962	0.703102	0.00185051	34.8309	0.701033	0.00141656	39.2288	0.698387	0.00109327
413.83	15.5751	0.715634	6.57509e-05	19.5718	0.712966	0.00265047	42.0819	0.699196	0.00236123	28.2582	0.708236	0.00118731	31.5614	0.703335	0.00168596	34.9092	0.700746	0.00115288	39.3246	0.697863	0.00105316
415.236	15.5773	0.715403	0.000490531	19.5898	0.713401	0.00232838	42.1886	0.699217	0.00240041	28.3104	0.708333	0.00117129	31.6266	0.703341	0.00182093	34.9876	0.700561	0.0020666	39.4204	0.699097	0.00355436
416.71	15.5796	0.715391	0.000481713	19.6078	0.713242	0.0018871	42.2952	0.699789	0.00125355	28.3626	0.708533	0.00237394	31.6918	0.702878	0.00234658	35.066	0.700619	0.00171973	39.5161	0.698721	0.00162173
417.731	15.5818	0.714451	0.000398504	19.6258	0.712647	0.00190832	42.4018	0.698815	0.0022049	28.4148	0.70835	0.00191018	31.757	0.703245	0.0019606	35.1444	0.700536	0.00104985	39.6119	0.698217	0.000161572
418.57	15.5841	0.714296	0.000475397	19.6438	0.712803	0.00155639	42.5084	0.699157	0.00173757	28.467	0.70819	0.00133715	31.8222	0.702479	0.000771869	35.2228	0.700551	0.00100942	39.7077	0.69824	2.93791e-05
419.677	15.5864	0.715915	0.00062251	19.6618	0.712818	0.00218164	42.615	0.699645	0.00243272	28.5192	0.708163	0.00171548	31.8874	0.702296	0.00126969	35.3012	0.700571	0.000390373	39.8034	0.698304	0.00099259
420.975	15.5886	0.715119	0.00041365	19.6798	0.712517	0.00173909	42.7217	0.699987	0.00300045	28.5714	0.707685	0.00203673	31.9526	0.702348	0.000755427	35.3795	0.701204	0.00109953	39.8992	0.698973	0.000628698
422.786	15.5909	0.715257	0.000670985	19.6978	0.712096	0.00261438	42.8283	0.699382	0.00255579	28.6236	0.708184	0.00139567	32.0178	0.702609	0.00153859	35.4579	0.701303	0.00076516	39.995	0.699474	5.78618e-05
424.206	15.5932	0.714252	0.000691456	19.7158	0.712932	0.00296744	42.9349	0.699362	0.00255451	28.6758	0.708308	0.00218474	32.083	0.702536	0.00156794	35.5363	0.701097	0.000665783	40.0907	0.699114	0.0012769
425.516	15.5954	0.714454	0.000522424	19.7338	0.712444	0.00264695	43.0415	0.700383	0.000798267	28.728	0.707698	0.00215874	32.1482	0.703141	0.00182278	35.6147	0.700988	0.000646125	40.1865	0.69958	0.00126445
426.766	15.5977	0.714923	0.00036878	19.7518	0.712838	0.00245266	43.1481	0.698473	0.000806231	28.7802	0.708283	0.00228903	32.2135	0.703224	0.00161592	35.6931	0.700481	0.000586441	40.2823	0.699399	0.00110748
428.241	15.6	0.714376	0.000808988	19.7698	0.712603	0.00253585	43.2548	0.69901	0.00389503	28.8324	0.707816	0.00208874	32.2787	0.702448	0.00166573	35.7715	0.699979	0.00101135	40.378	0.69893	0.00121305
429.794	15.6022	0.717284	0.00143744	19.7878	0.71186	0.00250888	43.3614	0.699141	0.00377657	28.8846	0.708333	0.00166965	32.3439	0.702396	0.00178602	35.8498	0.699902	0.00134011	40.4738	0.697832	0.000299743
430.958	15.6045	0.716103	0.000423138	19.8058	0.712506	0.00177446	43.468	0.698066	0.00195118	28.9368	0.70747	0.00206917	32.4091	0.70195	0.00104663	35.9282	0.700303	0.000727569	40.5696	0.697297	0.000371464
432.107	15.6068	0.715464	0.00060934	19.8238	0.712429	0.00170313	43.5746	0.697701	0.00213372	28.989	0.707454	0.00166055	32.4743	0.70226	0.000493116	36.0066	0.7001	0.000816066	40.6653	0.697899	0.000486039
433.675	15.609	0.714539	0.000442199	19.8418	0.712324	0.00099743	43.6813	0.697147	0.00265322	29.0412	0.707986	0.0018162	32.5395	0.702169	0.000501519	36.085	0.699469	0.00102622	40.7611	0.698477	3.01286e-05
435.255	15.6113	0.714091	0.000825535	19.8598	0.713188	0.00117237	43.7879	0.697661	0.00212165	29.0934	0.707394	0.00160666	32.6047	0.702716	0.00143932	36.1634	0.699024	0.00121581	40.8569	0.698166	0.000991991
437.024	15.6135	0.715915	0.000432608	19.8778	0.712229	0.00165729	43.8945	0.69905	0.00345098	29.1456	0.7077	0.00141683	32.6699	0.701735	0.00191729	36.2417	0.700166	0.00115915	40.9526	0.698496	8.6739e-05
438.216	15.6158	0.715646	0.000459658	19.8958	0.713175	0.00216535	44.0011	0.697977	0.00291056	29.1978	0.708668	0.0023434	32.7351	0.70104	0.00133271	36.3201	0.700716	0.00121559	41.0484	0.697809	0.00115597
439.492	15.6181	0.716333	0.000799077	19.9138	0.712347	0.00144017	44.1077	0.697085	0.00207848	29.25	0.708347	0.00156736	32.8003	0.701434	0.00167744	36.3985	0.699833	0.00105169	41.1442	0.697721	0.0010615
440.569	15.6203	0.714743	0.00132317	19.9318	0.712079	0.00253736	44.2144	0.697649	0.00214007	29.3022	0.707479	0.00139116	32.8655	0.701887	0.00226746	36.4769	0.699758	0.00224601	41.2399	0.69778	0.000593852
442.007	15.6226	0.714775	0.000436734	19.9498	0.712615	0.00193653	44.321	0.698302	0.00214169	29.3544	0.707312	0.000952546	32.9307	0.702005	0.00211106	36.5553	0.699391	0.00196312	41.3357	0.69768	0.00157858
443.458	15.6249	0.714133	0.000808816	19.9678	0.712065	0.00278894	44.4276	0.698312	0.00203488	29.4066	0.707428	0.00164635	32.9959	0.701315	0.0013106	36.6337	0.698911	0.00121131	41.4315	0.697693	0.000669706
445.038	15.6271	0.716412	0.000955087	19.9858	0.712853	0.00220932	44.5342	0.698089	0.00248959	29.4588	0.707355	0.00195939	33.0611	0.701083	0.00177092	36.712	0.698887	0.00121888	41.5272	0.697846	0.000184424
446.377	15.6294	0.715937	0.000431703	20.0038	0.712339	0.00220616	44.6409	0.698196	0.00119886	29.511	0.707414	0.00240823	33.1263	0.701802	0.00158711	36.7904	0.699959	0.00138857	41.623	0.697945	4.76934e-05
447.855	15.6317	0.715393	0.000697303	20.0218	0.713866	0.00139165	44.7475	0.697635	0.0019937	29.5632	0.707394	0.00181585	33.1915	0.701477	0.00149884	36.8688	0.69975	0.000337942	41.7188	0.69739	0.00185061
448.763	15.6339	0.715056	0.000386511	20.0398	0.712181	0.00214954	44.8541	0.697995	0.00161545	29.6154	0.707577	0.00119047	33.2567	0.701432	0.000117073	36.9472	0.699606	0.000840824	41.8145	0.697186	0.000211361
449.679	15.6362	0.715571	0.00045716	20.0578	0.712334	0.00241736	44.9607	0.698755	0.00103914	29.6676	0.707721	0.00188929	33.3219	0.701194	0.000862064	37.0256	0.699181	0.00123632	41.9103	0.697119	0.000777071
451.302	15.6384	0.715262	0.000545784	20.0758	0.712327	0.00224974	45.0673	0.697447	0.00250692	29.7198	0.707163	0.00246653	33.3871	0.700845	0.00128852	37.104	0.69893	0.000765898	42.006	0.69641	0.000334482
452.623	15.6407	0.717102	0.00137024	20.0938	0.712372	0.00298297	45.174	0.697754	0.00365615	29.772	0.706651	0.00212531	33.4523	0.700623	0.0014524	37.1823	0.699046	0.000594572	42.1018	0.697389	0.000480194
453.753	15.643	0.715917	0.00074654	20.1118	0.71208	0.00270433	45.2806	0.697029	0.0024074	29.8242	0.706491	0.00134197	33.5175	0.700945	0.00195528	37.2607	0.699449	0.00120181	42.1976	0.697536	0.000137975
456.027	15.6452	0.715543	0.000790481	20.1298	0.712535	0.00237503	45.3872	0.697604	0.00187076	29.8764	0.706163	0.000292459	33.5827	0.701672	0.00106076	37.3391	0.699405	0.00123551	42.2933	0.697307	0.00031765
457.286	15.6475	0.71572	0.000591709	20.1478	0.712663	0.00184213	45.4938	0.697381	0.00169858	29.9286	0.707306	0.000954244	33.6479	0.701542	0.00165313	37.4175	0.698851	0.0014209	42.3891	0.696579	0.000110133
458.7	15.6498	0.715422	0.000720313	20.1658	0.71294	0.00285045	45.6004	0.696988	0.000785431	29.9808	0.70754	0.00227019	33.7131	0.702275	0.00160896	37.4959	0.699312	0.00035806	42.4849	0.696278	1.2594e-05
460.081	15.652	0.714904	0.000405206	20.1838	0.711611	0.00151857	45.7071	0.697426	0.00287018	30.033	0.708097	0.00175223	33.7783	0.700351	0.00125118	37.5743	0.698199	0.00134758	42.5806	0.695588	0.000235132
461.321	15.6543	0.714266	0.00103309	20.2018	0.71223	0.00192699	45.8137	0.697318	0.00297829	30.0852	0.707263	0.00167063	33.8435	0.70075	0.000832937	37.6526	0.697693	0.00107324	42.6764	0.695246	0.0005758
463.158	15.6566	0.714533	0.000217722	20.2198	0.712315	0.00156978	45.9203	0.696047	0.00139508	30.1374	0.706723	0.00169337	33.9087	0.700786	0.00124809	37.731	0.697742	0.000553921	42.7722	0.696992	0.00178455
464.045	15.6588	0.715148	0.000390584	20.2378	0.712833	0.00122171	46.0269	0.696987	0.00106219	30.1896	0.707116	0.00225253	33.9739	0.700529	0.00173263	37.8094	0.698249	0.000621599	42.8679	0.696752	0.000710832
464.919	15.6611	0.715754	0.000665592	20.2558	0.711561	0.00210955	46.1336	0.695765	0.00184459	30.2418	0.706542	0.00171576	34.0391	0.700709	0.00184605	37.8878	0.698593	0.000400563	42.9637	0.696055	0.000242269
466.456	15.6634	0.71539	0.000323645	20.2738	0.711397	0.00222479	46.2402	0.695722	0.000989812	30.294	0.706626	0.00191205	34.1043	0.700603	0.00199569	37.9662	0.69795	0.000603081	43.0595	0.695818	0.000135041
467.883	15.6656	0.715532	0.00072101	20.2918	0.712368	0.0028179	46.3468	0.697014	0.00200402	30.3462	0.706871	0.00181107	34.1695	0.700225	0.00153164	38.0446	0.698845	0.0010055	43.1552	0.69588	0.000291485
469.375	15.6679	0.715104	0.00109532	20.3098	0.711546	0.00342952	46.4534	0.696308	0.00203155	30.3984	0.706433	0.0016791	34.2347	0.700579	0.0017615	38.1229	0.697574	0.00173283	43.251	0.695434	0.000716516
470.778	15.6701	0.71511	0.000573397	20.3278	0.712114	0.00157267	46.56	0.696095	0.00286483	30.4505	0.706566	0.00166458	34.2999	0.700159	0.00150033	38.2013	0.698356	0.00133669	43.3468	0.695492	0.000821771
472.424	15.6724	0.71563	0.000363347	20.3458	0.71172	0.0013938	46.6667	0.696599	0.00160947	30.5027	0.70673	0.00164202	34.3651	0.70128	0.00178454	38.2797	0.698593	0.00156568	43.4425	0.695799	0.000913969
473.436	15.6747	0.71537	0.000500156	20.3638	0.712233	0.00211705	46.7733	0.69546	0.00080419	30.5549	0.706613	0.00115868	34.4303	0.701813	0.00290145	38.3581	0.697708	0.00153778	43.5383	0.695197	0.000648257
474.457	15.6769	0.715861	0.000162897	20.3818	0.71219	0.00208172	46.8799	0.695417	0.000847994	30.6071	0.706969	0.00200492	34.4955	0.700617	0.00204223	38.4365	0.69756	0.00114254	43.6341	0.69518	9.07461e-05
475.687	15.6792	0.71508	0.000956182	20.3998	0.712255	0.00154606	46.9865	0.696156	0.00313783	30.6593	0.706386	0.0018802	34.5607	0.700259	0.00107501	38.5149	0.699281	0.00179282	43.7298	0.694852	0.000506247
477.042	15.6815	0.715757	0.000919579	20.4178	0.712746	0.00164208	47.0932	0.695981	0.00224102	30.7115	0.706257	0.00133274	34.6259	0.69981	0.00104325	38.5932	0.698351	0.00183399	43.8256	0.694703	0.000727187
478.234	15.6837	0.7148	0.000731533	20.4358	0.712426	0.00264549	47.1998	0.694955	0.00265015	30.7637	0.706453	0.00140776	34.6911	0.69953	0.00180405	38.6716	0.697138	0.00139149	43.9214	0.695375	0.000179882
480.038	15.686	0.714563	0.000631188	20.4538	0.711763	0.00228367	47.3064	0.695117	0.00321025	30.8159	0.706195	0.00188592	34.7563	0.699837	0.00207907	38.75	0.696863	0.000916219	44.0171	0.695734	0.00111162
481.7	15.6883	0.715322	0.000246982	20.4718	0.711898	0.00309237	47.413	0.696008	0.00268786	30.8681	0.706578	0.00194706	34.8216	0.700752	0.00146785	38.8284	0.69694	0.000150259	44.1129	0.695574	0.000708178
483.015	15.6905	0.715291	6.20929e-05	20.4898	0.711729	0.00237096	47.5196	0.696309	0.00287133	30.9203	0.706317	0.000696052	34.8868	0.700587	0.00046102	38.9068	0.697405	0.000165575	44.2087	0.695437	0.000494921
483.986	15.6928	0.716541	0.00113045	20.5078	0.711402	0.00123632	47.6263	0.696407	0.00410088	30.9725	0.705731	0.0013499	34.952	0.700647	0.00116483	38.9851	0.697615	0.00133339	44.3044	0.695747	0.00115272
485.17	15.6951	0.714862	0.000196653	20.5258	0.711214	0.00147046	47.7329	0.695204	0.00158579	31.0247	0.706292	0.00250287	35.0172	0.700738	0.00156069	39.0635	0.697711	0.000815556	44.4002	0.695527	0.00178971
486.494	15.6973	0.714501	0.00142203	20.5438	0.711428	0.00168322	47.8395	0.695478	0.000522424	31.0769	0.705737	0.00341994	35.0824	0.69997	0.00188135	39.1419	0.698009	0.000886413	44.496	0.694916	0.00172881
488.062	15.6996	0.714478	0.00082588	20.5618	0.711698	0.00254895	47.9461	0.693459	0.00291631	31.1291	0.706218	0.00307508	35.1476	0.699901	0.00128721	39.2203	0.696824	0.000822234	44.5917	0.694584	0.00123982
489.615	15.7018	0.715061	0.000626358	20.5798	0.712185	0.0025808	48.0527	0.694008	0.00304473	31.1813	0.70537	0.00106481	35.2128	0.699069	0.00150211	39.2987	0.697558	0.000978268	44.6875	0.694575	0.000632477
490.867	15.7041	0.713933	0.000780677	20.5978	0.712416	0.00215466	48.1594	0.696406	0.00229667	31.2335	0.706196	0.00206923	35.278	0.698397	0.00190281	39.3771	0.697995	0.000809083	44.7833	0.694217	0.00183928
492.351	15.7064	0.715587	0.000757278	20.6158	0.712512	0.00255048	48.266	0.694754	0.00162019	31.2857	0.705923	0.00165895	35.3432	0.698813	0.00195192	39.4554	0.697686	0.00119061	44.879	0.693689	0.00217008
494.104	15.7086	0.714649	3.2245e-05	20.6338	0.711731	0.0019575	48.3726	0.695426	0.00198449	31.3379	0.705911	0.00142713	35.4084	0.699052	0.00171056	39.5338	0.697035	0.00220312	44.9748	0.694351	0.00123092
495.345	15.7109	0.715724	0.00070109	20.6518	0.712035	0.00258647	48.4792	0.694882	0.00097233	31.3901	0.705589	0.00102546	35.4736	0.69906	0.00143419	39.6122	0.697087	0.000973488	45.0706	0.695017	0.000149735
496.489	15.7132	0.715225	0.000780276	20.6698	0.712564	0.00310642	48.5859	0.695161	0.00229841	31.4423	0.705095	0.00174341	35.5388	0.699966	0.00165308	39.6906	0.697154	0.000173944	45.1663	0.693755	0.000411222
497.531	15.7154	0.714591	0.00106462	20.6878	0.712221	0.00208236	48.6925	0.69472	0.00278904	31.4945	0.706285	0.00179625	35.604	0.699986	0.00206287	39.769	0.697813	0.00140947	45.2621	0.693762	1.31644e-05
499.172	15.7177	0.714116	0.000783771	20.7058	0.711933	0.00254901	48.7991	0.695	0.00203934	31.5467	0.70563	0.00186949	35.6692	0.699668	0.00219554	39.8474	0.697407	0.000474124	45.3579	0.694203	0.00019922
500.987	15.72	0.714414	0.000466753	20.7238	0.711735	0.00227059	48.9057	0.69518	0.000590498	31.5989	0.705788	0.0015041	35.7344	0.700501	0.00256086	39.9257	0.697237	0.00043087	45.4536	0.694675	0.000346016
502.001	15.7222	0.714679	0.000616834	20.7418	0.712073	0.00172791	49.0123	0.693395	0.00157883	31.6511	0.705023	0.00165166	35.7996	0.699857	0.00231437	40.0041	0.696923	0.000433783	45.5494	0.69445	0.000459782
503.044	15.7245	0.714775	0.000657248	20.7598	0.711502	0.0018475	49.119	0.69413	0.00203508	31.7033	0.705296	0.00226309	35.8648	0.699193	0.00170121	40.0825	0.695795	0.000318902	45.6452	0.693734	8.25401e-05
504.125	15.7267	0.714333	0.000446128	20.7778	0.712516	0.00190313	49.2256	0.69392	0.00201105	31.7555	0.705165	0.00227142	35.93	0.699229	0.00199884	40.1609	0.697459	0.00034368	45.7409	0.694071	0.000208354
505.519	15.729	0.714683	0.000449074	20.7958	0.712092	0.00185731	49.3322	0.694548	0.00120839	31.8077	0.704721	0.00180105	35.9952	0.699466	0.00304704	40.2393	0.696781	0.000184849	45.8367	0.695175	8.12961e-05
507.132	15.7313	0.715153	0.00111285	20.8138	0.711803	0.00153986	49.4388	0.693895	0.0019116	31.8599	0.704979	0.00152779	36.0604	0.699769	0.00199491	40.3177	0.697643	0.000764474	45.9325	0.693994	0.000627446
508.543	15.7335	0.715186	0.000326365	20.8318	0.711709	0.00133512	49.5455	0.694055	0.00103029	31.9121	0.704957	0.00180471	36.1256	0.698476	0.00197042	40.396	0.69702	0.00110565	46.0282	0.694784	0.00101653
509.582	15.7358	0.715057	0.000652082	20.8498	0.711379	0.0019449	49.6521	0.692707	0.00075895	31.9643	0.705297	0.00252383	36.1908	0.699545	0.00242204	40.4744	0.696781	0.000963352	46.124	0.69511	0.000733133
510.567	15.7381	0.713019	0.00179928	20.8678	0.711426	0.00204728	49.7587	0.692937	0.00145067	32.0165	0.706085	0.00251537	36.256	0.699225	0.00211081	40.5528	0.696627	0.00134087	46.2198	0.695038	0.000244183
512.225	15.7403	0.715312	0.000506096	20.8858	0.711214	0.00243712	49.8653	0.694053	0.00303038	32.0687	0.705621	0.0015418	36.3212	0.69934	0.00172455	40.6312	0.696136	0.00175329	46.3155	0.695089	0.000418434
514.382	15.7426	0.715697	0.000355526	20.9038	0.710769	0.00287969	49.9719	0.693571	0.00144332	32.1209	0.706887	0.000511438	36.3864	0.699489	0.00161446	40.7096	0.696575	0.00113529	46.4113	0.693675	0.00178492
516.08	15.7449	0.713913	0.000725064	20.9218	0.711004	0.00197311	50.0786	0.69372	0.00212215	32.1731	0.705515	0.00189663	36.4516	0.699032	0.00105497	40.788	0.697173	0.00078523	46.5071	0.693163	0.00165914
517.205	15.7471	0.714348	0.000889058	20.9397	0.711076	0.00158138	50.1852	0.69345	0.00196384	32.2253	0.70508	0.000819345	36.5168	0.698326	0.00151559	40.8663	0.696479	0.00153564	46.6028	0.692659	0.00117898
518.485	15.7494	0.714119	0.00087537	20.9577	0.710693	0.00238769	50.2918	0.693294	0.000864894	32.2775	0.704505	0.00136253	36.582	0.697724	0.00270229	40.9447	0.695994	0.00176201	46.6986	0.693622	0.000210524
519.928	15.7517	0.715859	0.000603431	20.9757	0.71129	0.00195405	50.3984	0.693494	0.00083495	32.3297	0.705623	0.00115813	36.6472	0.697842	0.00151739	41.0231	0.696053	0.00155065	46.7944	0.693343	0.00163662
520.981	15.7539	0.71611	0.000857732	20.9937	0.711817	0.00216645	50.5051	0.693326	0.00105095	32.3819	0.705586	0.000894847	36.7124	0.697356	0.00147884	41.1015	0.696611	0.00124703	46.8901	0.692793	0.001945
522.019	15.7562	0.71621	0.000542213	21.0117	0.711449	0.00165463	50.6117	0.692813	0.000672856	32.4341	0.705044	0.00108082	36.7776	0.697844	0.0022249	41.1799	0.696804	0.00083373	46.9859	0.692993	0.00102639
523.312	15.7584	0.717042	0.00147232	21.0297	0.711918	0.00204451	50.7183	0.692657	0.00141208	32.4863	0.704798	0.00208259	36.8428	0.698547	0.00249228	41.2583	0.695963	0.00081239	47.0817	0.69261	0.000883738
524.722	15.7607	0.714601	4.89696e-05	21.0477	0.712204	0.00200805	50.8249	0.692425	0.00151914	32.5385	0.705161	0.00152742	36.908	0.698621	0.00211641	41.3366	0.695954	0.00187799	47.1774	0.692307	0.000317949
525.989	15.763	0.715097	0.000674777	21.0657	0.712051	0.00246159	50.9315	0.692234	0.00229561	32.5907	0.705245	0.00167426	36.9732	0.698008	0.00182569	41.415	0.695956	0.0011582	47.2732	0.692674	0.000438816
528.02	15.7652	0.71739	0.00143117	21.0837	0.711445	0.00222075	51.0382	0.691909	0.0016372	32.6429	0.704914	0.00121622	37.0384	0.697623	0.00211028	41.4934	0.696794	0.000613113	47.369	0.693696	0.000332411
529.328	15.7675	0.717803	0.00159732	21.1017	0.711926	0.00199738	51.1448	0.691831	0.00208977	32.6951	0.705322	0.00117279	37.1036	0.697825	0.00211671	41.5718	0.696182	0.000377577	47.4647	0.692694	0.000192633
530.607	15.7698	0.715647	0.000105704	21.1197	0.711528	0.00214295	51.2514	0.692321	0.000919604	32.7473	0.705567	0.00185407	37.1688	0.697958	0.00135395	41.6502	0.69585	0.00113725	47.5605	0.693824	0.000178431
531.595	15.772	0.715405	0.000609734	21.1377	0.712059	0.00253458	51.358	0.692944	0.000783771	32.7995	0.705219	0.00305927	37.234	0.698019	0.00106249	41.7285	0.695926	0.00165094	47.6562	0.693942	0.000533902
532.834	15.7743	0.714174	0.0012283	21.1557	0.711854	0.00236649	51.4646	0.692976	0.00112925	32.8516	0.704958	0.00303321	37.2992	0.698375	0.00134308	41.8069	0.695758	0.000626183	47.752	0.692712	0.00236304
534.956	15.7766	0.714878	0.000307521	21.1737	0.711626	0.00184336	51.5713	0.692496	0.00112308	32.9038	0.704395	0.00183834	37.3644	0.698431	0.000879685	41.8853	0.695616	0.00145294	47.8478	0.691172	0.00044181
536.199	15.7788	0.71507	0.000627218	21.1917	0.711297	0.00150748	51.6779	0.692322	0.00371444	32.956	0.7042	0.00191122	37.4296	0.697444	0.00133311	41.9637	0.695248	0.000850022	47.9435	0.692291	0.00121604
537.415	15.7811	0.715279	0.000254523	21.2097	0.711157	0.00276448	51.7845	0.693386	0.00245904	33.0082	0.704184	0.00212306	37.4949	0.697915	0.00139999	42.0421	0.695132	0.000543894	48.0393	0.692732	0.00255254
538.665	15.7833	0.715311	0.000433655	21.2277	0.71153	0.00261459	51.8911	0.691238	0.00205784	33.0604	0.703922	0.00159101	37.5601	0.698676	0.00109425	42.1205	0.694583	0.000627104	48.1351	0.692122	0.00266722
540.102	15.7856	0.71528	0.000414314	21.2457	0.711433	0.00195832	51.9978	0.691808	0.00188167	33.1126	0.704351	0.00101428	37.6253	0.699232	0.00193516	42.1988	0.694432	0.00106282	48.2308	0.692904	0.00055241
541.051	15.7879	0.715458	0.00094853	21.2637	0.711009	0.00191384	52.1044	0.690588	0.00141323	33.1648	0.705225	0.00175878	37.6905	0.698263	0.00203523	42.2772	0.694767	0.00180757	48.3266	0.692539	0.00121132
542.125	15.7901	0.715496	0.000282104	21.2817	0.711343	0.00271329	52.211	0.691057	0.00152506	33.217	0.704711	0.00207911	37.7557	0.697231	0.00160277	42.3556	0.69531	0.00147675	48.4224	0.692532	0.00160077
543.407	15.7924	0.715662	0.00115547	21.2997	0.711305	0.00142874	52.3176	0.692291	0.00361418	33.2692	0.703664	0.00156655	37.8209	0.69794	0.00122455	42.434	0.695773	0.000807687	48.5181	0.693135	0.000974446
544.912	15.7947	0.715883	0.000963449	21.3177	0.711507	0.00190731	52.4242	0.691804	0.00175329	33.3214	0.703625	0.0021276	37.8861	0.698239	0.0017731	42.5124	0.694923	0.00137699	48.6139	0.691093	4.78848e-05
546.46	15.7969	0.714989	0.00074215	21.3357	0.711368	0.00230017	52.5309	0.691198	0.000718927	33.3736	0.70514	0.00127535	37.9513	0.698609	0.00162285	42.5908	0.694534	0.000649668	48.7097	0.691542	0.000634672
548.028	15.7992	0.714076	0.000427923	21.3537	0.711579	0.002296	52.6375	0.691562	0.000762521	33.4258	0.704383	0.00114687	38.0165	0.697226	0.000415008	42.6691	0.694669	0.000926592	48.8054	0.692174	0.00122699
548.99	15.8015	0.713532	0.00105197	21.3717	0.711308	0.00263388	52.7441	0.692027	0.00290232	33.478	0.70334	0.000488228	38.0817	0.698375	0.000394758	42.7475	0.694721	0.000306102	48.9012	0.692443	0.00173784
550.285	15.8037	0.715861	0.00106003	21.3897	0.710326	0.00122808	52.8507	0.691157	0.00321208	33.5302	0.704656	0.00248197	38.1469	0.697696	0.00122228	42.8259	0.694534	6.68573e-05	48.997	0.691609	0.00179887
552.042	15.806	0.714985	0.000520674	21.4077	0.710437	0.00136445	52.9574	0.690916	0.000367738	33.5824	0.704518	0.00232305	38.2121	0.697293	0.00138151	42.9043	0.694221	0.00154809	49.0927	0.692018	5.88217e-05
553.596	15.8083	0.714446	0.0003712	21.4257	0.712087	0.00240826	53.064	0.69137	0.000722738	33.6346	0.703652	0.00169965	38.2773	0.697377	0.00234236	42.9827	0.694156	0.000723688	49.1885	0.6925	0.000658979
555.27	15.8105	0.714383	0.000419017	21.4437	0.710819	0.00319004	53.1706	0.690177	0.00111042	33.6868	0.703754	0.00192812	38.3425	0.696878	0.00266939	43.0611	0.694038	0.00140858	49.2843	0.692164	0.000107125
556.745	15.8128	0.714245	0.000437378	21.4617	0.711058	0.00275633	53.2772	0.690302	0.000479883	33.739	0.703998	0.00161707	38.4077	0.696549	0.0015042	43.1394	0.694283	0.00153976	49.38	0.692246	0.00113267
557.765	15.815	0.714509	0.000667485	21.4797	0.712198	0.00145988	53.3838	0.689714	0.0017047	33.7912	0.704095	0.00170416	38.4729	0.697017	0.000885375	43.2178	0.695002	0.00160286	49.4758	0.691072	0.0018039
558.904	15.8173	0.715109	0.000363119	21.4977	0.711448	0.00207431	53.4905	0.690405	4.41079e-05	33.8434	0.704196	0.000864166	38.5381	0.696661	0.00215174	43.2962	0.694562	0.00142878	49.5716	0.690492	0.00119312
560.265	15.8196	0.715736	0.0010932	21.5157	0.710791	0.00203187	53.5971	0.691313	0.00103149	33.8956	0.703493	0.00274639	38.6033	0.698096	0.00237723	43.3746	0.693633	0.000958188	49.6673	0.691154	0.00103354
561.299	15.8218	0.715308	0.000692004	21.5337	0.710938	0.00285639	53.7037	0.690789	0.00207773	33.9478	0.703915	0.00163768	38.6685	0.697618	0.00197724	43.453	0.693694	0.000517196	49.7631	0.690473	0.000252798
562.337	15.8241	0.714529	0.000737999	21.5517	0.711048	0.00111042	53.8103	0.690093	0.0035316	34	0.703758	0.00253208	38.7337	0.697179	0.000816291	43.5314	0.69449	0.000465165	49.8589	0.691626	0.00107923
564.02	15.8264	0.714558	0.00040981	21.5697	0.710542	0.00219997	53.9169	0.689419	0.00314724	34.0522	0.703716	0.00247724	38.7989	0.696648	0.00312192	43.6097	0.694738	0.00171353	49.9546	0.691701	0.000633672
565.815	15.8286	0.715018	0.000483104	21.5877	0.711275	0.00140652	54.0236	0.68925	0.00216717	34.1044	0.703653	0.00255916	38.8641	0.697769	0.00267043	43.6881	0.693794	0.00093132	50.0504	0.691419	0.000152247
566.615	15.8309	0.715174	0.000276315	21.6057	0.711168	0.00295723	54.1302	0.689314	0.00122622	34.1566	0.703188	0.00255775	38.9293	0.697699	0.00170879	43.7665	0.693901	0.000414497	50.1462	0.691264	0.000267083
567.467	15.8332	0.71408	0.000414232	21.6237	0.710929	0.00262573	54.2368	0.6883	0.000725852	34.2088	0.70315	0.00154323	38.9945	0.696441	0.00167441	43.8449	0.694584	0.00070947	50.2419	0.690391	4.31718e-05
570.043	15.8354	0.715091	0.000659217	21.6417	0.710398	0.00223788	54.3434	0.689559	0.00318219	34.261	0.703691	0.00158115	39.0597	0.696153	0.00220113	43.9233	0.694914	0.00125363	50.3377	0.689919	7.36598e-05
571.146	15.8377	0.716256	0.000848769	21.6597	0.71138	0.0014611	54.4501	0.688805	0.00168942	34.3132	0.703837	0.00190174	39.1249	0.695977	0.00209851	44.0017	0.694542	0.000731489	50.4335	0.690403	0.00106304
572.069	15.8399	0.716488	0.0014266	21.6777	0.711248	0.00198971	54.5567	0.689384	0.000845792	34.3654	0.704185	0.00143478	39.1901	0.696113	0.00105934	44.08	0.694413	0.00121156	50.5292	0.691134	0.000517551
573.859	15.8422	0.71494	0.000680175	21.6957	0.710735	0.00248494	54.6633	0.689726	0.000853951	34.4176	0.704164	0.000544176	39.2553	0.696615	0.00163378	44.1584	0.694725	0.00115338	50.625	0.692129	0.00112378
575.369	15.8445	0.715115	0.000473817	21.7137	0.71094	0.00210972	54.7699	0.687909	0.00242332	34.4698	0.704141	0.00215459	39.3205	0.69544	0.00139885	44.2368	0.694505	0.00102786	50.7208	0.691779	0.000562184
576.947	15.8467	0.716057	0.000370072	21.7317	0.710985	0.0017103	54.8765	0.687866	0.00175044	34.522	0.704089	0.00186257	39.3857	0.696459	0.00133173	44.3152	0.693362	0.000699745	50.8165	0.691576	0.000499642
578.128	15.849	0.714122	0.00101948	21.7497	0.710479	0.00180972	54.9832	0.689658	0.00147273	34.5742	0.703842	0.00127001	39.4509	0.695985	0.00175031	44.3936	0.693789	0.000617228	50.9123	0.691591	7.97765e-05
579.255	15.8513	0.715764	0.000808506	21.7677	0.710984	0.00241741	55.0898	0.689187	0.00169162	34.6264	0.702711	0.00290526	39.5161	0.696161	0.00122426	44.4719	0.693953	0.000985341	51.0081	0.6905	0.000844163
580.214	15.8535	0.71476	0.000606662	21.7857	0.710482	0.00261602	55.1964	0.688466	0.00200927	34.6786	0.703595	0.00179842	39.5813	0.696689	0.00112517	44.5503	0.69301	0.00164608	51.1038	0.690461	0.000578359
581.774	15.8558	0.715116	0.000487277	21.8037	0.711385	0.00301569	55.303	0.687596	0.00228546	34.7308	0.703884	0.00260134	39.6465	0.697096	0.00162856	44.6287	0.693216	0.00127135	51.1996	0.690739	0.000465191
584.077	15.8581	0.715521	0.000236058	21.8217	0.710899	0.00250478	55.4097	0.688024	0.00282527	34.783	0.702655	0.00193526	39.7117	0.697065	0.00224285	44.7071	0.693161	0.00141105	51.2954	0.690518	1.54198e-05
585.001	15.8603	0.71577	0.000861697	21.8397	0.710499	0.00236639	55.5163	0.686652	0.00266307	34.8352	0.703042	0.00167402	39.7769	0.696647	0.00127568	44.7855	0.693775	0.000756201	51.3911	0.690233	0.000321963
586.361	15.8626	0.716043	0.000909132	21.8577	0.710744	0.00128786	55.6229	0.688462	0.000546105	34.8874	0.703166	0.00174804	39.8421	0.696055	0.00156873	44.8639	0.694453	0.00026508	51.4869	0.689914	0.000148498
587.354	15.8649	0.715105	0.000644864	21.8757	0.710038	0.00201137	55.7295	0.688049	0.00172471	34.9396	0.703294	0.00251775	39.9073	0.696295	0.00148001	44.9422	0.69427	0.00185083	51.5827	0.68965	0.00018819
589.093	15.8671	0.715388	0.00145279	21.8937	0.709866	0.0017044	55.8361	0.687519	0.00114388	34.9918	0.704057	0.00189864	39.9725	0.695218	0.00254161	45.0206	0.69403	0.0019818	51.6784	0.689869	0.00121673
590.432	15.8694	0.715872	0.00107751	21.9117	0.710745	0.00226771	55.9428	0.687355	0.00309647	35.044	0.702807	0.00160009	40.0377	0.69585	0.00167508	45.099	0.693591	0.00079619	51.7742	0.689557	0.0012174
591.332	15.8716	0.715037	0.00109716	21.9297	0.710207	0.00160878	56.0494	0.687859	0.00101821	35.0962	0.703309	0.00148662	40.103	0.695784	0.00165054	45.1774	0.693168	0.000494058	51.87	0.689449	0.0015162
592.533	15.8739	0.714648	0.00104451	21.9477	0.710579	0.00277724	56.156	0.687241	0.0012793	35.1484	0.702613	0.000861303	40.1682	0.695665	0.00196866	45.2558	0.693311	0.00159267	51.9657	0.689394	0.00192288
594.117	15.8762	0.715232	0.000656724	21.9657	0.710089	0.00185438	56.2626	0.686399	0.000717392	35.2005	0.702924	0.00128714	40.2334	0.695964	0.00178975	45.3342	0.693213	0.000945623	52.0615	0.689261	0.000884454
595.737	15.8784	0.715618	0.000354755	21.9837	0.710375	0.00298611	56.3692	0.686547	0.000860033	35.2527	0.703449	0.00236553	40.2986	0.696387	0.00101914	45.4125	0.692816	0.00104275	52.1573	0.689393	0.000827658
597.197	15.8807	0.715942	0.000244299	22.0017	0.710965	0.00284714	56.4759	0.684615	0.00340933	35.3049	0.703048	0.0014068	40.3638	0.696007	0.000821474	45.4909	0.693513	0.00115979	52.253	0.689535	0.000796629
598.144	15.883	0.71627	0.00118002	22.0197	0.710115	0.00245348	56.5825	0.684847	0.00355188	35.3571	0.70208	0.00251075	40.429	0.695602	0.00210293	45.5693	0.693518	0.00101681	52.3488	0.689699	0.000573435
599.497	15.8852	0.71498	0.000311013	22.0377	0.710184	0.00221464	56.6891	0.687275	0.00100914	35.4093	0.701871	0.00174592	40.4942	0.696346	0.00200812	45.6477	0.692871	0.00146854	52.4446	0.689991	0.000314404
600.584	15.8875	0.715335	0.000662114	22.0557	0.710259	0.00169785	56.7957	0.686257	0.00157173	35.4615	0.702522	0.00235333	40.5594	0.69532	0.00257645	45.7261	0.693731	0.00114048	52.5403	0.690149	0.000317493
602.828	15.8898	0.7164	0.00114794	22.0737	0.710316	0.00136977	56.9024	0.687023	0.000706821	35.5137	0.703496	0.00257862	40.6246	0.694834	0.00131643	45.8045	0.692969	0.00181201	52.6361	0.689603	0.000551178
603.944	15.892	0.714651	0.000352634	22.0917	0.709405	0.00256629	57.009	0.68616	0.00108627	35.5659	0.703275	0.000897886	40.6898	0.69522	0.00136335	45.8828	0.692883	0.000236343	52.7319	0.688798	0.000493251
605.541	15.8943	0.715294	0.000852095	22.1097	0.710772	0.00322526	57.1156	0.685526	0.00137472	35.6181	0.70207	0.000862546	40.755	0.695435	0.000898479	45.9612	0.69274	0.000978851	52.8276	0.689169	0.000144964
606.662	15.8965	0.71354	0.000583932	22.1277	0.710628	0.0026957	57.2222	0.685534	0.00182906	35.6703	0.702359	0.000567943	40.8202	0.695655	0.000466752	46.0396	0.692534	0.000995353	52.9234	0.689	0.0011699
607.818	15.8988	0.714436	0.000869307	22.1457	0.710406	0.00281279	57.3288	0.68505	0.00251173	35.7225	0.702826	0.0015417	40.8854	0.695161	0.00157927	46.118	0.692551	0.0008377	53.0192	0.68852	0.00166419
608.919	15.9011	0.715688	0.000926477	22.1637	0.710725	0.0022934	57.4355	0.684334	0.00172969	35.7747	0.702105	0.00214585	40.9506	0.694488	0.00141816	46.1964	0.693353	0.000178393	53.1149	0.688362	0.00143062
610.21	15.9033	0.715003	0.000492284	22.1817	0.710537	0.00207132	57.5421	0.684804	0.00151913	35.8269	0.702144	0.00285599	41.0158	0.695243	0.00120712	46.2748	0.692983	0.00132176	53.2107	0.688711	0.00138277
611.981	15.9056	0.71436	0.0011022	22.1997	0.710539	0.00271794	57.6487	0.683429	0.000916736	35.8791	0.702435	0.00219799	41.081	0.694054	0.00154867	46.3531	0.692435	0.000363143	53.3065	0.689329	0.000686907
613.06	15.9079	0.714023	0.000621423	22.2177	0.710492	0.00201461	57.7553	0.683937	0.000478068	35.9313	0.702558	0.00216509	41.1462	0.69448	0.00253841	46.4315	0.692072	0.00120194	53.4022	0.688912	0.000691827
614.444	15.9101	0.715261	0.000476679	22.2357	0.710031	0.00208479	57.862	0.683027	0.00199367	35.9835	0.70221	0.00235501	41.2114	0.694951	0.00163478	46.5099	0.692951	0.000608978	53.498	0.688285	0.00100949
615.535	15.9124	0.715826	0.00138021	22.2537	0.710086	0.00258244	57.9686	0.682356	0.00440171	36.0357	0.701999	0.00199657	41.2766	0.695779	0.00151682	46.5883	0.69265	0.000723235	53.5938	0.68889	0.00209143
616.718	15.9147	0.71558	0.00133134	22.2717	0.711105	0.003042	58.0752	0.682435	0.000932608	36.0879	0.702075	0.00174072	41.3418	0.695915	0.00218145	46.6667	0.691958	0.000480412	53.6895	0.687809	0.00143321
618.281	15.9169	0.715162	0.000454922	22.2897	0.711355	0.0031218	58.1818	0.682534	0.000408558	36.1401	0.702356	0.0017203	41.407	0.695402	0.00189553	46.745	0.691706	0.00109002	53.7853	0.687624	0.000836494
620.614	15.9192	0.715273	0.000302952	22.3077	0.710451	0.00218245	58.2884	0.681071	0.00108699	36.1923	0.702109	0.00142965	41.4722	0.694932	0.00100149	46.8234	0.6922	0.00135346	53.881	0.688391	0.000748976
621.696	15.9215	0.713587	0.000636753	22.3257	0.710732	0.00174763	58.3951	0.680696	0.00112502	36.2445	0.701529	0.00183775	41.5374	0.695134	0.0018509	46.9018	0.692035	0.000226468	53.9768	0.688809	0.000357921
622.892	15.9237	0.714412	0.000572448	22.3437	0.710323	0.00239509	58.5017	0.680556	0.00317015	36.2967	0.701581	0.00298818	41.6026	0.694906	0.00196297	46.9802	0.692302	0.000505772	54.0726	0.687741	0.000446485
624.052	15.926	0.714324	0.00114372	22.3617	0.70958	0.00205468	58.6083	0.680314	0.00313755	36.3489	0.702251	0.00118658	41.6678	0.694567	0.0011586	47.0586	0.692169	0.00173217	54.1683	0.687245	0.000484193
624.969	15.9282	0.714394	0.000526445	22.3797	0.710077	0.00165928	58.7149	0.680802	0.00123307	36.4011	0.701784	0.000932013	41.733	0.695362	0.000254124	47.137	0.69144	0.00219074	54.2641	0.687629	0.000592988
627.572	15.9305	0.714464	0.000445407	22.3977	0.710269	0.00247945	58.8215	0.679872	0.00112148	36.4533	0.701885	0.00225292	41.7982	0.694735	0.00166783	47.2153	0.690848	0.00160384	54.3599	0.688571	0.000286945
628.446	15.9328	0.714588	0.000392501	22.4157	0.710618	0.00195251	58.9282	0.680388	0.00126316	36.5055	0.70217	0.0023182	41.8634	0.694199	0.00184978	47.2937	0.690958	0.00145527	54.4556	0.688085	0.000422198
629.361	15.935	0.714623	0.00045358	22.4337	0.710693	0.00161795	59.0348	0.680255	0.00107916	36.5577	0.701582	0.00227869	41.9286	0.694739	0.00174501	47.3721	0.691187	0.00191597	54.5514	0.687295	0.000934189
630.83	15.9373	0.715178	0.000217724	22.4517	0.71075	0.00222126	59.1414	0.680293	0.00230516	36.6099	0.701521	0.00203574	41.9938	0.694858	0.0017482	47.4505	0.690996	0.000736825	54.6472	0.686627	0.00124979
633.242	15.9396	0.714847	0.000788642	22.4697	0.709792	0.00298505	59.248	0.679643	0.000973254	36.6621	0.701803	0.00135489	42.059	0.694672	0.00197907	47.5289	0.691583	0.00101954	54.7429	0.686145	0.000299438
634.493	15.9418	0.713312	0.000934398	22.4877	0.709742	0.00345813	59.3547	0.679113	0.00276387	36.7143	0.702178	0.00300576	42.1242	0.695203	0.0023492	47.6073	0.691404	0.000250728	54.8387	0.687211	0.000705314
635.536	15.9441	0.715296	0.00106079	22.5057	0.710057	0.00296743	59.4613	0.678779	0.00194853	36.7665	0.702146	0.00188754	42.1894	0.694545	0.00119773	47.6856	0.690577	0.000761679	54.9345	0.687165	0.000228406
636.492	15.9464	0.715814	0.000684384	22.5237	0.709	0.00198982	59.5679	0.680297	0.00342094	36.8187	0.701023	0.00137068	42.2546	0.693505	0.00114904	47.764	0.69088	0.00149154	55.0302	0.686863	1.42678e-05
637.597	15.9486	0.713416	0.00106511	22.5417	0.709222	0.000969459	59.6745	0.679314	0.00298757	36.8709	0.701241	0.00150066	42.3198	0.692954	0.00247319	47.8424	0.691559	0.00191533	55.126	0.686107	0.000921392
638.892	15.9509	0.713943	0.000312657	22.5597	0.709902	0.00143053	59.7811	0.677103	0.00140307	36.9231	0.701798	0.00253205	42.385	0.693882	0.00261907	47.9208	0.691747	0.00113	55.2218	0.687386	0.00112265
639.685	15.9531	0.714488	0.00143036	22.5777	0.709601	0.00162299	59.8878	0.677798	0.000292387	36.9753	0.701425	0.00272036	42.4502	0.694471	0.00219079	47.9992	0.691455	0.000381318	55.3175	0.687828	0.00125344
641.282	15.9554	0.715521	0.000972744	22.5957	0.710014	0.00152607	59.9944	0.677581	0.00178052	37.0275	0.702071	0.00335311	42.5154	0.69365	0.00183526	48.0776	0.691835	0.00096977	55.4133	0.687587	0.00188574
642.726	15.9577	0.71459	0.000389394	22.6137	0.709749	0.00117399	60.101	0.677147	0.00253657	37.0797	0.701979	0.00195504	42.5806	0.693621	0.00166298	48.1559	0.69138	0.0014557	55.5091	0.686676	0.00170272
644.633	15.9599	0.714602	0.000578923	22.6317	0.710865	0.00179372	60.2076	0.67628	0.000591115	37.1319	0.701866	0.00141328	42.6458	0.693876	0.00174425	48.2343	0.691455	0.00132799	55.6048	0.68657	0.000823141
645.636	15.9622	0.714154	0.000685092	22.6497	0.710439	0.00196855	60.3143	0.676228	0.000733773	37.1841	0.701706	0.00175906	42.7111	0.693625	0.00175097	48.3127	0.69122	0.00128255	55.7006	0.686243	0.000600074
646.704	15.9645	0.715339	0.000361791	22.6677	0.710042	0.0011752	60.4209	0.675974	0.00246681	37.2363	0.701206	0.00142165	42.7763	0.69397	0.00182952	48.3911	0.691138	0.00118444	55.7964	0.685869	0.00188467
648.184	15.9667	0.716856	0.00127866	22.6857	0.709861	0.0022591	60.5275	0.675007	0.00203015	37.2885	0.701493	0.00185231	42.8415	0.693392	0.00204039	48.4695	0.69125	0.000517286	55.8921	0.686109	0.0016227
649.989	15.969	0.714416	0.000677207	22.7037	0.709559	0.0027965	60.6341	0.674755	0.000468291	37.3407	0.70185	0.00222915	42.9067	0.693927	0.00189198	48.5479	0.690728	0.000563344	55.9879	0.685495	0.000214574
651.507	15.9713	0.714822	0.000249763	22.7217	0.70939	0.0025539	60.7407	0.674113	0.000741794	37.3929	0.701191	0.00152737	42.9719	0.693017	0.00243329	48.6262	0.690416	0.000485808	56.0837	0.685396	0.000198349
652.967	15.9735	0.71409	0.00106998	22.7397	0.709087	0.00226325	60.8474	0.674237	0.00149392	37.4451	0.700961	0.00200291	43.0371	0.693875	0.000674983	48.7046	0.690098	0.000809296	56.1794	0.685128	0.000154409
654.354	15.9758	0.716132	0.00118968	22.7577	0.709867	0.00210774	60.954	0.674009	0.00200357	37.4973	0.701833	0.0020803	43.1023	0.693666	0.00128267	48.783	0.689878	0.000636486	56.2752	0.684789	0.000518984
655.493	15.9781	0.71536	0.000877889	22.7757	0.709246	0.0016052	61.0606	0.673682	0.00274296	37.5495	0.701514	0.00202658	43.1675	0.693593	0.0013467	48.8614	0.690104	0.000323397	56.371	0.68529	9.17704e-05
656.491	15.9803	0.714827	0.00024092	22.7937	0.710084	0.00231579	61.1672	0.674051	0.00251995	37.6016	0.701672	0.00219666	43.2327	0.693512	0.00174609	48.9398	0.690565	0.000825566	56.4667	0.686281	0.000647381
657.604	15.9826	0.715088	0.000429162	22.8117	0.70902	0.00270889	61.2738	0.674388	0.0015478	37.6538	0.701186	0.00275249	43.2979	0.693481	0.00193835	49.0182	0.691084	0.00153418	56.5625	0.686986	0.000739623
659.259	15.9848	0.713859	0.000392746	22.8297	0.710034	0.00206403	61.3805	0.672917	0.000213	37.706	0.700246	0.00117605	43.3631	0.693919	0.00172909	49.0965	0.690174	0.00132087	56.6583	0.685717	0.000507749
661.228	15.9871	0.715976	0.000451348	22.8477	0.709434	0.00190578	61.4871	0.67209	0.00117045	37.7582	0.700929	0.00201678	43.4283	0.694099	0.00179502	49.1749	0.69084	0.000549731	56.754	0.684996	8.7509e-05
662.458	15.9894	0.715497	0.000211339	22.8657	0.709852	0.0019564	61.5937	0.672099	0.00128691	37.8104	0.700766	0.00265277	43.4935	0.693526	0.00245886	49.2533	0.690182	0.00117119	56.8498	0.685104	0.00104433
663.739	15.9916	0.715426	7.18999e-05	22.8837	0.709077	0.000976796	61.7003	0.671478	0.0012965	37.8626	0.701077	0.00110517	43.5587	0.693407	0.00191289	49.3317	0.689463	0.00164272	56.9456	0.685798	0.0013443
664.953	15.9939	0.713533	0.000873538	22.9017	0.709354	0.000363451	61.807	0.670992	0.00179899	37.9148	0.700825	0.00107016	43.6239	0.69318	0.00134563	49.4101	0.689795	0.00125291	57.0413	0.685581	0.00192911
666.374	15.9962	0.71456	0.000391879	22.9197	0.7096	0.00173987	61.9136	0.670951	0.00235888	37.967	0.701264	0.00230611	43.6891	0.693458	0.00167447	49.4884	0.690056	0.000691482	57.1371	0.684958	0.00106352
667.554	15.9984	0.713879	0.000529602	22.9377	0.709121	0.00172421	62.0202	0.67075	0.0011522	38.0192	0.701207	0.00272927	43.7543	0.693312	0.000394744	49.5668	0.689577	0.00119582	57.2329	0.684556	0.000725435
668.767	16.0007	0.714915	0.000367657	22.9557	0.709979	0.00370001	62.1268	0.669514	5.2228e-05	38.0714	0.701436	0.00181585	43.8195	0.692794	0.000535477	49.6452	0.689379	0.00118286	57.3286	0.684572	0.00116589
670.358	16.003	0.715091	0.000347029	22.9737	0.709003	0.0025947	62.2334	0.669232	0.00169704	38.1236	0.701236	0.00203515	43.8847	0.692642	0.00163571	49.7236	0.690548	0.00117622	57.4244	0.684634	0.000118981
671.541	16.0052	0.714232	0.000575848	22.9917	0.70947	0.0025759	62.3401	0.668308	0.00184286	38.1758	0.700503	0.00259209	43.9499	0.692571	0.00202487	49.802	0.68988	0.000815895	57.5202	0.684448	9.59616e-05
672.728	16.0075	0.715229	0.000340126	23.0097	0.708613	0.00192286	62.4467	0.668645	0.00195675	38.228	0.70109	0.00296129	44.0151	0.692766	0.00208722	49.8804	0.68961	0.000162532	57.6159	0.684242	0.000365849
674.318	16.0097	0.715688	0.000116129	23.0277	0.709048	0.00249854	62.5533	0.669008	0.00132609	38.2802	0.700543	0.00229682	44.0803	0.692995	0.00203065	49.9587	0.689537	0.000574388	57.7117	0.684093	0.000539062
675.661	16.012	0.715643	0.000787682	23.0457	0.709165	0.00172359	62.6599	0.668487	0.00283969	38.3324	0.700495	0.00233763	44.1455	0.693566	0.00238992	50.0371	0.689275	0.00110487	57.8075	0.684595	0.000718586
676.832	16.0143	0.714906	0.000621513	23.0637	0.710068	0.00253785	62.7666	0.667455	0.00167439	38.3846	0.701583	0.00218409	44.2107	0.692991	0.00116037	50.1155	0.688794	0.00125463	57.9032	0.684009	7.56445e-05
678.053	16.0165	0.713757	0.000852528	23.0817	0.709527	0.00226344	62.8732	0.667395	0.000808317	38.4368	0.701662	0.00127882	44.2759	0.692383	0.000476032	50.1939	0.689836	0.00147744	57.999	0.683695	0.000256408
679.137	16.0188	0.714447	0.00038926	23.0997	0.709606	0.00283252	62.9798	0.667242	0.000192491	38.489	0.700341	0.00149156	44.3411	0.69301	0.000475871	50.2723	0.688772	0.000510333	58.0948	0.68378	3.38115e-05
680.381	16.0211	0.715574	0.000813147	23.1177	0.709911	0.00225125	63.0864	0.666294	0.0011341	38.5412	0.699657	0.00231262	44.4063	0.692593	0.000799132	50.3507	0.689204	0.00104357	58.1905	0.683268	0.000175117
681.786	16.0233	0.714278	0.000187025	23.1357	0.708838	0.00262552	63.193	0.666182	0.00153712	38.5934	0.700238	0.00192838	44.4715	0.692494	0.00089059	50.429	0.688212	0.000755444	58.2863	0.683467	0.00131532
684.411	16.0256	0.713343	0.00136179	23.1537	0.708611	0.000839539	63.2997	0.666678	0.00122032	38.6456	0.69993	0.00185309	44.5367	0.692998	0.00137616	50.5074	0.688586	0.000659843	58.3821	0.682812	0.00169707
685.657	16.0279	0.715133	0.000321602	23.1717	0.709593	0.00250042	63.4063	0.666317	0.00163914	38.6978	0.699825	0.00248183	44.6019	0.69288	0.00223894	50.5858	0.688979	0.000650646	58.4778	0.682496	0.00135552
687.065	16.0301	0.714238	0.000397836	23.1897	0.709209	0.00192819	63.5129	0.666056	0.00037585	38.75	0.700645	0.0027715	44.6671	0.692198	0.00143771	50.6642	0.689036	0.000889673	58.5736	0.683278	0.000327252
688.364	16.0324	0.71459	0.00104023	23.2077	0.709757	0.00276253	63.6195	0.665638	0.000872862	38.8022	0.701119	0.0026593	44.7323	0.692422	0.00109674	50.7426	0.688205	0.00107436	58.6694	0.682191	7.27368e-05
690.009	16.0347	0.714659	0.000472916	23.2257	0.709026	0.00276963	63.7262	0.664972	0.00170979	38.8544	0.700416	0.00177981	44.7975	0.691186	0.00130933	50.821	0.68915	0.000206321	58.7651	0.681214	0.000117586
691.236	16.0369	0.714052	0.0011519	23.2437	0.709161	0.00167066	63.8328	0.665719	0.000795167	38.9066	0.699714	0.00269746	44.8627	0.691889	0.00201409	50.8993	0.689841	0.00128148	58.8609	0.680993	0.000491034
692.485	16.0392	0.716035	0.00039275	23.2617	0.71005	0.0015496	63.9394	0.663735	0.00237597	38.9588	0.699191	0.000998194	44.9279	0.6919	0.00190618	50.9777	0.689592	0.000944262	58.9567	0.681502	0.000550886
693.3	16.0414	0.715808	0.00171645	23.2797	0.709134	0.00101846	64.046	0.664063	0.00198909	39.011	0.700511	0.000942248	44.9931	0.691811	0.0016727	51.0561	0.689249	0.00171552	59.0524	0.681229	0.00058384
694.712	16.0437	0.717099	0.00109058	23.2977	0.709336	0.00129993	64.1526	0.664539	0.00213034	39.0632	0.699888	0.00175596	45.0583	0.691936	0.00183213	51.1345	0.688649	0.00204312	59.1482	0.681585	0.000485933
696.887	16.046	0.714041	0.00080767	23.3156	0.708822	0.00151036	64.2593	0.664326	0.00189135	39.1154	0.699981	0.0030155	45.1235	0.692033	0.00219954	51.2129	0.68815	0.00149358	59.244	0.682521	0.000124647
698.033	16.0482	0.714526	0.000417497	23.3336	0.709295	0.00108641	64.3659	0.663784	0.00130222	39.1676	0.700309	0.00223402	45.1887	0.692307	0.00220164	51.2913	0.688615	0.000867703	59.3397	0.681437	0.000723306
699.205	16.0505	0.714391	0.00064609	23.3516	0.710276	0.00212764	64.4725	0.663505	0.00147725	39.2198	0.700485	0.00268564	45.2539	0.692633	0.00166474	51.3696	0.688796	0.000667307	59.4355	0.680326	0.00181196
700.294	16.0528	0.714007	0.000747494	23.3696	0.70975	0.0024576	64.5791	0.662783	0.000953584	39.272	0.700307	0.00180203	45.3191	0.692522	0.00164482	51.448	0.688754	0.0013719	59.5312	0.680363	0.00142113
701.342	16.055	0.714137	0.000531712	23.3876	0.709224	0.00249523	64.6857	0.662585	0.000366823	39.3242	0.700433	0.00130557	45.3844	0.692611	0.00202612	51.5264	0.688312	0.000267116	59.627	0.680414	0.00100304
702.57	16.0573	0.714861	0.000578386	23.4056	0.709094	0.00247005	64.7924	0.662415	0.0017157	39.3764	0.700283	0.0016599	45.4496	0.69134	0.000718721	51.6048	0.688462	0.000651594	59.7228	0.680008	0.00090154
704.163	16.0596	0.715862	0.00117636	23.4236	0.7097	0.00244829	64.899	0.662805	0.00220492	39.4286	0.699936	0.00218165	45.5148	0.691654	0.00187196	51.6832	0.688706	0.000795131	59.8185	0.679625	0.000716774
705.257	16.0618	0.713894	0.000875389	23.4416	0.709453	0.0027197	65.0056	0.663224	0.00263211	39.4808	0.699597	0.00209946	45.58	0.692115	0.00283659	51.7616	0.688696	0.00118195	59.9143	0.680009	0.00113669
706.114	16.0641	0.713524	0.000823128	23.4596	0.709065	0.00263365	65.1122	0.662138	0.00150107	39.533	0.699929	0.00264976	45.6452	0.692312	0.00301458	51.8399	0.68828	0.00159554	60.0101	0.680602	0.00161125
707.548	16.0663	0.71494	8.1423e-05	23.4776	0.709201	0.00248264	65.2189	0.661983	0.00156748	39.5852	0.699851	0.00286912	45.7104	0.691659	0.0023815	51.9183	0.687857	0.00193581	60.1058	0.679222	0.00059036
709.058	16.0686	0.713406	0.00104244	23.4956	0.708618	0.00152646	65.3255	0.662492	0.00197786	39.6374	0.699074	0.00243114	45.7756	0.690505	0.001766	51.9967	0.687795	0.00150467	60.2016	0.67995	0.000423127
710.553	16.0709	0.714175	0.000274099	23.5136	0.708661	0.00197329	65.4321	0.661918	0.002057	39.6896	0.69961	0.0021757	45.8408	0.690973	0.00112059	52.0751	0.688337	0.00141991	60.2974	0.678876	0.000622071
712.371	16.0731	0.714014	0.000617006	23.5316	0.708202	0.00227675	65.5387	0.661651	0.00136903	39.7418	0.700594	0.00194329	45.906	0.691757	0.00111825	52.1535	0.688211	0.00129924	60.3931	0.677645	0.00163758
713.742	16.0754	0.713573	0.000670186	23.5496	0.708685	0.00285403	65.6453	0.661252	0.00212221	39.794	0.700274	0.00272125	45.9712	0.691183	0.00126291	52.2318	0.687818	0.00115256	60.4889	0.677871	0.00151368
715.155	16.0777	0.715199	0.00082778	23.5676	0.708923	0.00227932	65.752	0.661702	0.00238758	39.8462	0.699964	0.0021049	46.0364	0.691879	0.000701387	52.3102	0.687758	0.00105659	60.5847	0.678559	0.000244256
716.51	16.0799	0.716579	0.00144151	23.5856	0.708569	0.00253379	65.8586	0.660996	0.00184685	39.8984	0.698807	0.00202426	46.1016	0.691654	0.00126683	52.3886	0.687387	0.00019966	60.6804	0.678404	0.000377376
718.385	16.0822	0.71634	0.000942739	23.6036	0.708855	0.00226703	65.9652	0.661611	0.00304704	39.9505	0.699504	0.00248886	46.1668	0.690625	0.0015727	52.467	0.687248	0.00018324	60.7762	0.677678	0.00135577
719.663	16.0845	0.715869	0.000764436	23.6216	0.709142	0.00202583	66.0718	0.661757	0.00315205	40.0027	0.69958	0.00153796	46.232	0.6908	0.00117799	52.5454	0.686936	0.000596001	60.872	0.677551	0.000697535
720.942	16.0867	0.71585	0.000365416	23.6396	0.709137	0.00190524	66.1785	0.66155	0.000144506	40.0549	0.699527	0.0018578	46.2972	0.69077	0.00167547	52.6238	0.686737	0.000387988	60.9677	0.677759	0.00099661
721.991	16.089	0.71591	0.00117968	23.6576	0.709491	0.00046194	66.2851	0.660733	0.00144378	40.1071	0.69817	0.00162545	46.3624	0.6899	0.0020669	52.7021	0.686915	0.000549128	61.0635	0.6773	0.00114025
722.874	16.0913	0.714925	0.000730526	23.6756	0.709868	0.00151789	66.3917	0.6609	0.000737408	40.1593	0.699471	0.00168978	46.4276	0.690578	0.00165844	52.7805	0.687619	0.00116823	61.1593	0.67631	0.000533394
724.881	16.0935	0.715117	0.000815318	23.6936	0.709211	0.00224523	66.4983	0.661311	0.00164808	40.2115	0.700468	0.00154048	46.4928	0.691858	0.00276501	52.8589	0.687489	0.0013476	61.255	0.675665	0.00218916
726.482	16.0958	0.715313	0.000562458	23.7116	0.708372	0.00204337	66.6049	0.659967	0.00163447	40.2637	0.69982	0.00224306	46.558	0.690151	0.00170533	52.9373	0.68649	0.000857008	61.3508	0.676111	0.000977054
727.838	16.098	0.714099	0.000477602	23.7296	0.708318	0.00217454	66.7116	0.660836	0.00187886	40.3159	0.698837	0.00135996	46.6232	0.690406	0.002288	53.0157	0.686957	0.0012217	61.4466	0.675803	0.000629832
729.035	16.1003	0.714396	0.000464096	23.7476	0.708618	0.00191024	66.8182	0.660741	0.00279213	40.3681	0.699274	0.00297559	46.6884	0.690812	0.00227865	53.0941	0.686556	0.00132757	61.5423	0.674806	0.00125614
730.086	16.1026	0.713981	0.00042067	23.7656	0.708884	0.00163476	66.9248	0.660524	0.00164415	40.4203	0.700462	0.00233217	46.7536	0.690227	0.00198374	53.1724	0.686027	0.00112066	61.6381	0.674693	0.00135211
731.367	16.1048	0.714651	0.000763277	23.7836	0.708443	0.00185716	67.0314	0.662642	4.14917e-05	40.4725	0.69957	0.00289033	46.8188	0.690754	0.00118234	53.2508	0.687185	0.00075698	61.7339	0.675697	0.000349175
733.153	16.1071	0.713784	0.00106057	23.8016	0.70837	0.00116576	67.138	0.661886	0.00124974	40.5247	0.69846	0.00255014	46.884	0.691459	0.00173706	53.3292	0.687254	0.00119393	61.8296	0.675594	0.000854044
734.585	16.1094	0.714749	0.000597679	23.8196	0.708478	0.00163434	67.2447	0.660919	0.000243152	40.5769	0.698605	0.00192637	46.9492	0.690764	0.0024819	53.4076	0.687048	0.00146453	61.9254	0.674794	0.00119133
735.594	16.1116	0.71492	0.00058912	23.8376	0.708188	0.00191212	67.3513	0.661357	0.00185588	40.6291	0.698984	0.00187147	47.0144	0.689133	0.00238036	53.486	0.687535	0.000729914	62.0212	0.674368	0.000524286
736.875	16.1139	0.714683	0.000443046	23.8556	0.708113	0.00197774	67.4579	0.659237	0.000184851	40.6813	0.69902	0.00233283	47.0796	0.68984	0.00168447	53.5644	0.68694	0.00166788	62.1169	0.674473	0.0020774
738.112	16.1162	0.71382	0.000989087	23.8736	0.707598	0.00147162	67.5645	0.659722	0.000311738	40.7335	0.699012	0.00203966	47.1448	0.690424	0.000485926	53.6427	0.686695	0.00111301	62.2127	0.673633	0.00174797
739.289	16.1184	0.713636	0.00114549	23.8916	0.708482	0.00148115	67.6712	0.658563	0.00279167	40.7857	0.699327	0.00178547	47.21	0.690818	0.00154743	53.7211	0.686272	0.00125701	62.3085	0.673286	0.000612834
740.377	16.1207	0.714339	0.000430069	23.9096	0.70903	0.00236557	67.7778	0.658402	0.00291554	40.8379	0.699749	0.00190771	47.2752	0.691331	0.00173695	53.7995	0.686785	0.00112248	62.4042	0.673983	0.00117909
741.927	16.1229	0.715507	0.000514483	23.9276	0.708405	0.00223376	67.8844	0.657518	0.00292064	40.8901	0.699459	0.00153928	47.3404	0.690849	0.00188057	53.8779	0.686182	0.000912764	62.5	0.672532	0.000333268
743.655	16.1252	0.714956	0.00066051	23.9456	0.70871	0.00185304	67.991	0.658216	0.00155329	40.9423	0.698676	0.00179349	47.4056	0.690913	0.00210881	53.9563	0.686161	0.000430669	62.5958	0.672119	0.000112816
745.517	16.1275	0.714961	0.000380963	23.9636	0.708361	0.00147637	68.0976	0.659677	0.00158851	40.9945	0.698984	0.00235003	47.4708	0.69012	0.00161408	54.0347	0.68659	0.000859943	62.6915	0.673141	0.00135119
746.484	16.1297	0.714377	0.00124565	23.9816	0.708163	0.00224942	68.2043	0.65918	0.00184778	41.0467	0.699042	0.00221635	47.536	0.689752	0.000971233	54.113	0.686001	0.00137002	62.7873	0.672471	0.00123476
747.733	16.132	0.71415	0.00111113	23.9996	0.707938	0.00150908	68.3109	0.658848	0.00154561	41.0989	0.699006	0.00232875	47.6012	0.690077	0.0010641	54.1914	0.686329	0.00300739	62.8831	0.671574	0.000267173
749.272	16.1343	0.714061	0.000329521	24.0176	0.708065	0.00207114	68.4175	0.658833	0.00242502	41.1511	0.698295	0.00103312	47.6664	0.689767	0.00193494	54.2698	0.685228	0.0017559	62.9788	0.671847	0.000724447
750.416	16.1365	0.714643	0.000607009	24.0356	0.708041	0.00187933	68.5241	0.658197	0.00301199	41.2033	0.699	0.00146998	47.7316	0.689895	0.00312335	54.3482	0.685154	0.000922008	63.0746	0.671601	0.00217038
751.555	16.1388	0.714546	0.000604325	24.0536	0.70904	0.000937655	68.6308	0.657888	0.00291685	41.2555	0.698692	0.0031746	47.7968	0.6901	0.00184127	54.4266	0.685204	0.0013596	63.1704	0.669289	0.00182889
753.203	16.1411	0.71403	0.00114727	24.0716	0.708263	0.00123579	68.7374	0.658276	0.00316079	41.3077	0.69901	0.00186003	47.862	0.68956	0.00228851	54.505	0.685308	0.00174177	63.2661	0.670388	0.00112654
754.491	16.1433	0.71418	0.00108056	24.0896	0.708722	0.00236444	68.844	0.657502	0.000884036	41.3599	0.69893	0.0026011	47.9272	0.690701	0.00208027	54.5833	0.685557	0.00111089	63.3619	0.669265	0.000585036
755.782	16.1456	0.715034	0.000535728	24.1076	0.708226	0.00214302	68.9506	0.657819	0.00127492	41.4121	0.697925	0.00135483	47.9925	0.690492	0.00123318	54.6617	0.685313	0.000826779	63.4577	0.668858	0.000969272
757.14	16.1479	0.714398	0.000474514	24.1256	0.708545	0.00236536	69.0572	0.658002	0.00197475	41.4643	0.698646	0.00116551	48.0577	0.689383	0.0014238	54.7401	0.685235	0.000150893	63.5534	0.668333	0.00263858
758.904	16.1501	0.714942	0.000764718	24.1436	0.708216	0.00226363	69.1639	0.658063	0.00153307	41.5165	0.698344	0.00125274	48.1229	0.689124	0.00243821	54.8185	0.685467	0.000563159	63.6492	0.668717	0.00237388
760.242	16.1524	0.714946	0.000151249	24.1616	0.708143	0.00254009	69.2705	0.656846	0.000721985	41.5687	0.697976	0.00295164	48.1881	0.68961	0.0013691	54.8969	0.685122	0.00176077	63.745	0.668017	0.00111505
762.434	16.1546	0.714362	0.000717563	24.1796	0.707344	0.0023285	69.3771	0.65701	0.000762557	41.6209	0.698278	0.00216699	48.2533	0.68845	0.00171058	54.9752	0.685266	0.00159892	63.8407	0.666829	0.000547292
763.327	16.1569	0.714849	0.000802829	24.1976	0.708529	0.00342531	69.4837	0.656793	0.0027165	41.6731	0.697878	0.00251269	48.3185	0.689075	0.000886147	55.0536	0.685178	0.00148602	63.9365	0.666469	0.0010093
764.135	16.1592	0.714873	0.000733668	24.2156	0.709122	0.0024021	69.5903	0.657589	0.000657242	41.7253	0.697961	0.00229689	48.3837	0.689712	0.00259551	55.132	0.68481	0.000938475	64.0323	0.666089	0.00123797
765.031	16.1614	0.714931	0.00119462	24.2336	0.708193	0.00137979	69.697	0.656385	0.00267708	41.7775	0.698252	0.00211797	48.4489	0.689797	0.00226953	55.2104	0.684372	0.000777703	64.128	0.666407	0.00120777
766.331	16.1637	0.714528	0.000872356	24.2516	0.708334	0.00155185	69.8036	0.656119	0.00158817	41.8297	0.698471	0.00258289	48.5141	0.690258	0.00277434	55.2888	0.684112	0.00120574	64.2238	0.666564	0.00093155
768.37	16.166	0.71548	0.000596798	24.2696	0.708079	0.00182366	69.9102	0.656693	0.00231977	41.8819	0.698147	0.00246055	48.5793	0.689745	0.00202845	55.3672	0.684277	0.00154923	64.3196	0.665339	0.00115688
769.956	16.1682	0.716068	0.000578712	24.2876	0.708023	0.00152956	70.0168	0.656616	0.00137007	41.9341	0.698021	0.00173366	48.6445	0.689256	0.00124285	55.4455	0.68447	0.000375132	64.4153	0.665978	0.00205283
771.172	16.1705	0.714206	0.000915676	24.3056	0.708148	0.00256033	70.1235	0.655717	0.000998214	41.9863	0.698118	0.00199105	48.7097	0.68962	0.00151662	55.5239	0.685261	0.000413455	64.5111	0.665889	0.00227683
772.391	16.1728	0.714802	0.000463776	24.3236	0.708756	0.00316808	70.2301	0.655171	0.00143857	42.0385	0.697503	0.00303247	48.7749	0.6903	0.00195395	55.6023	0.68517	0.00060185	64.6069	0.665749	0.00249167
773.874	16.175	0.714397	0.000562516	24.3416	0.708351	0.00223625	70.3367	0.656123	0.00306717	42.0907	0.698147	0.00242618	48.8401	0.688769	0.00138329	55.6807	0.684473	0.0011547	64.7026	0.665179	0.00131153
774.955	16.1773	0.714068	0.000544991	24.3596	0.707843	0.00263699	70.4433	0.655662	0.00266393	42.1429	0.697538	0.00141199	48.9053	0.688432	0.0019213	55.7591	0.684308	0.00199763	64.7984	0.663964	0.00112902
776.52	16.1795	0.713756	0.00093885	24.3776	0.708547	0.00160486	70.5499	0.656549	0.00165707	42.1951	0.697429	0.000690078	48.9705	0.688358	0.00119389	55.8375	0.684831	0.00165525	64.8942	0.663089	0.000690795
778.037	16.1818	0.714304	0.000643752	24.3956	0.708264	0.00191909	70.6566	0.655648	0.00130316	42.2473	0.697363	0.00292968	49.0357	0.688681	0.00245945	55.9158	0.684443	0.00130655	64.9899	0.662979	0.00122645
779.402	16.1841	0.714607	2.79794e-05	24.4136	0.709026	0.00180094	70.7632	0.654403	0.00235769	42.2995	0.698139	0.00232764	49.1009	0.688502	0.00261179	55.9942	0.68388	0.000879433	65.0857	0.663462	0.00174733
780.871	16.1863	0.714151	0.000988465	24.4316	0.707879	0.00170163	70.8698	0.654779	0.00028281	42.3516	0.698028	0.0032693	49.1661	0.688722	0.00249021	56.0726	0.68367	0.000748834	65.1815	0.663533	0.00215538
782.152	16.1886	0.713565	0.000809247	24.4496	0.70816	0.00243085	70.9764	0.656092	0.000618373	42.4038	0.697783	0.00167958	49.2313	0.689064	0.00203947	56.151	0.683257	0.000771971	65.2772	0.663217	0.00183541
783.052	16.1909	0.714979	0.000734915	24.4676	0.707533	0.00230106	71.0831	0.655235	0.000501556	42.456	0.698195	0.00246512	49.2965	0.688909	0.00128137	56.2294	0.683526	0.00077971	65.373	0.663133	0.00116253
784.204	16.1931	0.714691	0.00158685	24.4856	0.708018	0.00195029	71.1897	0.65314	0.00249424	42.5082	0.696993	0.00113798	49.3617	0.688194	0.00167397	56.3078	0.684377	0.000745191	65.4688	0.662467	0.000410089
785.583	16.1954	0.715023	0.000383468	24.5036	0.708684	0.00123492	71.2963	0.653392	0.00186066	42.5604	0.697264	0.00197168	49.4269	0.688914	0.00126119	56.3861	0.68303	0.000908525	65.5645	0.66114	0.00102161
786.808	16.1977	0.714292	0.000470094	24.5216	0.707794	0.00224805	71.4029	0.652835	0.00231716	42.6126	0.696692	0.00165065	49.4921	0.688889	0.00249163	56.4645	0.682541	0.000407391	65.6603	0.661512	5.13231e-05
787.879	16.1999	0.714402	0.000839682	24.5396	0.706889	0.00281244	71.5095	0.653651	0.00120974	42.6648	0.698274	0.00103628	49.5573	0.687143	0.00227079	56.5429	0.683758	0.00137187	65.756	0.661919	0.000901729
789.066	16.2022	0.714009	0.00046363	24.5576	0.707985	0.00257017	71.6162	0.654177	0.000416839	42.717	0.69853	0.00191814	49.6225	0.689241	0.0018481	56.6213	0.683388	0.000770496	65.8518	0.66082	0.000317868
791.195	16.2045	0.714742	0.000324308	24.5756	0.707967	0.0029212	71.7228	0.65415	0.000872736	42.7692	0.698244	0.00191638	49.6877	0.688055	0.0013326	56.6997	0.683027	0.000940966	65.9476	0.661124	0.000574874
792.684	16.2067	0.714821	0.000373047	24.5936	0.707778	0.00236472	71.8294	0.654279	0.000353144	42.8214	0.698054	0.00218282	49.7529	0.687632	0.0013058	56.7781	0.683199	0.000458475	66.0433	0.66083	0.000478125
794.219	16.209	0.714479	0.000289694	24.6116	0.707532	0.00165878	71.936	0.654886	0.000283726	42.8736	0.697813	0.0024627	49.8181	0.687644	0.00129069	56.8564	0.683278	0.00110242	66.1391	0.660182	0.000881946
795.564	16.2112	0.715059	0.00114027	24.6296	0.708385	0.00264613	72.0426	0.654544	0.0018216	42.9258	0.697316	0.00261646	49.8833	0.687709	0.0016573	56.9348	0.683116	0.00227158	66.2349	0.660042	0.00166687
797.017	16.2135	0.715259	0.000660324	24.6476	0.708982	0.00201757	72.1493	0.65375	0.00211924	42.978	0.697426	0.00190926	49.9485	0.687814	0.00174448	57.0132	0.683129	0.00193706	66.3306	0.660637	0.000530987
798.577	16.2158	0.714791	0.00107846	24.6656	0.707743	0.00170046	72.2559	0.653598	0.0016706	43.0302	0.697295	0.00179421	50.0137	0.688099	0.000908613	57.0916	0.683128	0.000484527	66.4264	0.660149	0.000579434
799.872	16.218	0.715114	0.000691438	24.6836	0.708783	0.00182276	72.3625	0.654331	0.00190733	43.0824	0.696897	0.00172053	50.0789	0.688313	0.00207307	57.17	0.68283	0.000422472	66.5222	0.659572	0.000628005
801.18	16.2203	0.715035	0.000902211	24.7016	0.708389	0.00143947	72.4691	0.653732	0.00233118	43.1346	0.696708	0.00183619	50.1441	0.687869	0.00346013	57.2483	0.682403	0.00116808	66.6179	0.659065	0.00137555
802.534	16.2226	0.71348	0.00029089	24.7196	0.708074	0.00232821	72.5758	0.653433	0.00212782	43.1868	0.697291	0.00227629	50.2093	0.688595	0.00214279	57.3267	0.682424	0.00124999	66.7137	0.659006	3.15313e-05
803.826	16.2248	0.716505	0.00173486	24.7376	0.708233	0.00231487	72.6824	0.653614	0.00196314	43.239	0.69684	0.00200579	50.2745	0.688027	0.00171066	57.4051	0.682646	0.00134621	66.8095	0.659118	0.000370698
804.908	16.2271	0.715456	0.00133196	24.7556	0.708318	0.00312106	72.789	0.653047	0.00126781	43.2912	0.698706	0.00176756	50.3397	0.687756	0.0016523	57.4835	0.681936	0.00233664	66.9052	0.658671	0.00162509
806.113	16.2294	0.713373	0.000270943	24.7736	0.708092	0.00263747	72.8956	0.651816	0.00104163	43.3434	0.697175	0.00287976	50.4049	0.688152	0.00202618	57.5619	0.681825	0.0013119	67.001	0.65893	0.00174314
808.001	16.2316	0.714254	0.000823949	24.7916	0.707202	0.00227754	73.0022	0.651862	0.00175338	43.3956	0.697349	0.00202187	50.4701	0.68826	0.00187948	57.6403	0.681073	0.00156587	67.0968	0.658771	0.00160084
809.216	16.2339	0.714946	0.00110894	24.8096	0.708136	0.00291863	73.1089	0.652377	0.00181383	43.4478	0.696715	0.00164108	50.5353	0.687882	0.00175809	57.7186	0.681051	0.00149439	67.1925	0.658523	0.00147583
810.608	16.2361	0.713884	0.00028213	24.8276	0.707737	0.00219585	73.2155	0.653514	0.000627963	43.5	0.696924	0.00181483	50.6005	0.687927	0.00171396	57.797	0.6811	0.00177881	67.2883	0.658195	0.00123768
811.865	16.2384	0.713419	0.000528319	24.8456	0.70774	0.00239652	73.3221	0.652924	1.62249e-05	43.5522	0.696946	0.00166285	50.6658	0.68776	0.00237898	57.8754	0.680778	0.00118028	67.3841	0.657956	0.00107276
812.973	16.2407	0.714041	0.000401639	24.8636	0.707396	0.00196494	73.4287	0.650865	0.00170183	43.6044	0.69663	0.00165431	50.731	0.688689	0.00299257	57.9538	0.680659	0.000216949	67.4798	0.657501	0.000639939
814.276	16.2429	0.714588	0.000402126	24.8816	0.707557	0.00192822	73.5354	0.650973	0.00369707	43.6566	0.696172	0.000539216	50.7962	0.688231	0.0021986	58.0322	0.680898	0.00136294	67.5756	0.657632	0.00116342
816.162	16.2452	0.714981	0.000403469	24.8996	0.7077	0.0014462	73.642	0.652281	0.00343118	43.7088	0.696723	0.000723716	50.8614	0.687884	0.00205713	58.1106	0.680171	0.00128127	67.6714	0.657954	0.00154979
817.554	16.2475	0.71395	0.00119626	24.9176	0.707985	0.00202002	73.7486	0.651611	0.00241406	43.761	0.697325	0.0014592	50.9266	0.687092	0.00233748	58.1889	0.680535	0.000723205	67.7671	0.658357	0.00171455
818.705	16.2497	0.714741	0.000147914	24.9356	0.708317	0.00211424	73.8552	0.650934	0.00428252	43.8132	0.697395	0.00165501	50.9918	0.687485	0.0018927	58.2673	0.679924	0.00114597	67.8629	0.658824	0.00210909
819.95	16.252	0.71506	0.000326932	24.9536	0.707752	0.00155495	73.9618	0.651245	0.00216979	43.8654	0.69666	0.00186471	51.057	0.687827	0.00102693	58.3457	0.680113	0.00171051	67.9587	0.657707	0.00137737
821.05	16.2543	0.713812	0.000877894	24.9716	0.707844	0.00249784	74.0685	0.65078	0.00121042	43.9176	0.69671	0.00273008	51.1222	0.687467	0.000972369	58.4241	0.680164	0.00129512	68.0544	0.656687	0.000783971
822.371	16.2565	0.71478	0.000598329	24.9896	0.708009	0.00356473	74.1751	0.651526	0.000614886	43.9698	0.696721	0.00245484	51.1874	0.687089	0.00126299	58.5025	0.680052	0.000604478	68.1502	0.657426	0.00175586
823.813	16.2588	0.714895	0.000633023	25.0076	0.708023	0.0023027	74.2817	0.650112	0.00455147	44.022	0.69641	0.00280029	51.2526	0.687249	0.00111755	58.5809	0.680296	0.00101376	68.246	0.6574	0.00100837
825.294	16.2611	0.714013	0.000607212	25.0256	0.707683	0.00183409	74.3883	0.649585	0.00316088	44.0742	0.696625	0.002473	51.3178	0.687193	0.00212056	58.6592	0.680101	0.00127955	68.3417	0.656944	0.00161668
826.526	16.2633	0.714066	0.000846751	25.0436	0.707852	0.00157689	74.4949	0.649909	0.00201617	44.1264	0.696666	0.00189191	51.383	0.687073	0.00244132	58.7376	0.679334	0.00083719	68.4375	0.65642	0.00232139
827.572	16.2656	0.714456	0.00061776	25.0616	0.707369	0.00255357	74.6016	0.650504	0.00231308	44.1786	0.696201	0.00205525	51.4482	0.687253	0.00329797	58.816	0.679276	0.000735201	68.5333	0.656255	0.00047977
829.101	16.2678	0.713634	0.000357825	25.0796	0.707953	0.00265065	74.7082	0.65067	0.00194347	44.2308	0.696069	0.00250036	51.5134	0.687601	0.00155658	58.8944	0.678623	0.000357834	68.629	0.65592	0.000786687
830.881	16.2701	0.714418	0.000440989	25.0976	0.707993	0.0030534	74.8148	0.650599	0.000397678	44.283	0.696524	0.00252471	51.5786	0.687217	0.00125214	58.9728	0.678006	0.00105139	68.7248	0.655405	0.000961505
831.758	16.2724	0.714302	0.000718794	25.1156	0.707484	0.00286053	74.9214	0.651632	0.00129249	44.3352	0.696587	0.0022708	51.6438	0.687215	0.00135236	59.0512	0.677839	0.00217735	68.8206	0.65478	0.000920645
832.964	16.2746	0.714327	0.000319778	25.1336	0.708001	0.0017591	75.0281	0.650445	0.00269448	44.3874	0.696799	0.00177103	51.709	0.686766	0.0024035	59.1295	0.677986	0.00190969	68.9163	0.655755	0.000579458
834.496	16.2769	0.713703	0.000949267	25.1516	0.707552	0.00134902	75.1347	0.650371	0.00419679	44.4396	0.696482	0.00164072	51.7742	0.686851	0.00299467	59.2079	0.678229	0.000748653	69.0121	0.656432	0.00100297
836.022	16.2792	0.713622	0.000809317	25.1696	0.706781	0.00172779	75.2413	0.650292	0.00201752	44.4918	0.695507	0.00191742	51.8394	0.687383	0.00294282	59.2863	0.677007	0.000936785	69.1079	0.655964	0.00120709
837.435	16.2814	0.713964	0.000702697	25.1876	0.70747	0.00257903	75.3479	0.650611	0.00121963	44.544	0.697087	0.00273485	51.9046	0.686656	0.0027683	59.3647	0.678409	0.000832009	69.2036	0.655768	0.000725401
839.135	16.2837	0.713932	0.000867152	25.2056	0.707799	0.00302675	75.4545	0.651066	0.000841509	44.5962	0.696295	0.00207188	51.9698	0.686531	0.00246283	59.4431	0.677849	0.000258722	69.2994	0.65657	0.00053741
840.125	16.286	0.71399	0.000594708	25.2236	0.706952	0.00269402	75.5612	0.650711	0.00192358	44.6484	0.696442	0.00278563	52.035	0.686505	0.00206605	59.5215	0.676998	0.000613813	69.3952	0.655396	0.00132602
841.254	16.2882	0.7142	0.000646355	25.2416	0.707574	0.0021516	75.6678	0.649513	0.00254499	44.7005	0.695248	0.00262952	52.1002	0.687272	0.00150412	59.5998	0.677082	0.000945571	69.4909	0.655287	0.000287607
842.531	16.2905	0.714643	0.000145158	25.2596	0.707565	0.0014877	75.7744	0.648858	0.00235876	44.7527	0.696133	0.00260591	52.1654	0.68594	0.00162423	59.6782	0.677422	0.000248071	69.5867	0.655536	0.00155419
843.813	16.2927	0.714028	0.00074811	25.2776	0.707618	0.00260688	75.881	0.649354	0.00035649	44.8049	0.696856	0.00118742	52.2306	0.685967	0.00197262	59.7566	0.676718	0.000840914	69.6825	0.656141	0.000796205
845.721	16.295	0.714195	0.000329358	25.2956	0.708009	0.00221544	75.9877	0.648404	0.000460765	44.8571	0.696305	0.0022819	52.2958	0.686108	0.00228058	59.835	0.676991	0.00094688	69.7782	0.655453	0.000572917
847.215	16.2973	0.715127	0.000766599	25.3136	0.7074	0.00252629	76.0943	0.648846	0.000762021	44.9093	0.696348	0.00235439	52.361	0.686438	0.00236834	59.9134	0.67686	0.000475611	69.874	0.655183	0.000113572
848.554	16.2995	0.712225	0.00178178	25.3316	0.707003	0.00293527	76.2009	0.649782	0.00136596	44.9615	0.696246	0.00259891	52.4262	0.687166	0.00214418	59.9917	0.676777	0.000391486	69.9698	0.655171	0.000586213
849.546	16.3018	0.714107	0.0010512	25.3496	0.706704	0.0027283	76.3075	0.650172	0.00157994	45.0137	0.696203	0.00183148	52.4914	0.686472	0.00218544	60.0701	0.67604	0.000644615	70.0655	0.655647	0.00165457
850.678	16.3041	0.714328	0.000492525	25.3676	0.706497	0.00228005	76.4141	0.65004	0.00277164	45.0659	0.696047	0.00188596	52.5566	0.68528	0.0023108	60.1485	0.675731	0.000765375	70.1613	0.655165	0.00275832
852.777	16.3063	0.71543	0.000695763	25.3856	0.706899	0.00110139	76.5208	0.648739	0.00116569	45.1181	0.69582	0.00203594	52.6218	0.68571	0.00239876	60.2269	0.675997	0.00119027	70.2571	0.654383	0.00213701
854.236	16.3086	0.714261	0.000769818	25.4036	0.706999	0.00163819	76.6274	0.648967	0.00205177	45.1703	0.695744	0.00182236	52.687	0.686846	0.00207512	60.3053	0.675095	0.00140959	70.3528	0.653569	0.00147134
855.35	16.3109	0.714635	0.000313031	25.4216	0.707897	0.000912123	76.734	0.647695	0.00238063	45.2225	0.695816	0.00183677	52.7522	0.686839	0.00162957	60.3837	0.675214	0.000901852	70.4486	0.654366	0.00160875
856.601	16.3131	0.712902	0.00129252	25.4396	0.708715	0.00195971	76.8406	0.648076	0.00173749	45.2747	0.696176	0.00223538	52.8174	0.686274	0.00188395	60.462	0.675441	0.00166439	70.5444	0.653563	0.000722079
857.389	16.3154	0.714538	0.000298898	25.4576	0.70756	0.00389811	76.9473	0.647399	0.00161474	45.3269	0.695924	0.00221537	52.8826	0.686417	0.00204958	60.5404	0.674408	0.00136784	70.6401	0.653396	0.00102257
859.097	16.3177	0.715357	0.000256401	25.4756	0.706682	0.00202184	77.0539	0.647267	0.00126219	45.3791	0.696041	0.00244539	52.9478	0.686041	0.00232283	60.6188	0.6743	0.000761071	70.7359	0.653596	0.000805707
860.379	16.3199	0.714011	0.000298842	25.4936	0.707185	0.0014118	77.1605	0.647961	0.00148342	45.4313	0.696634	0.00256826	53.013	0.685178	0.00216773	60.6972	0.674603	0.00154303	70.8317	0.654065	0.000115691
861.653	16.3222	0.713542	0.00128907	25.5116	0.707321	0.0019346	77.2671	0.648384	0.00225432	45.4835	0.696326	0.0011236	53.0782	0.684947	0.00185623	60.7756	0.674181	0.00216928	70.9274	0.653599	0.00109567
862.951	16.3244	0.715457	0.00111397	25.5296	0.706871	0.0019644	77.3737	0.648274	0.0017981	45.5357	0.69611	0.00192021	53.1434	0.686427	0.0017219	60.854	0.673951	0.000479288	71.0232	0.653053	0.00193306
865.117	16.3267	0.714789	0.000605334	25.5476	0.706985	0.00261674	77.4804	0.648434	0.00269032	45.5879	0.69523	0.0018014	53.2086	0.685633	0.00216299	60.9323	0.673408	0.00195923	71.119	0.652407	0.00262752
866.562	16.329	0.7135	0.000353301	25.5656	0.706454	0.00315839	77.587	0.647755	0.0018494	45.6401	0.696032	0.00250909	53.2739	0.685476	0.00286824	61.0107	0.67216	0.0016711	71.2147	0.653788	0.000774495
867.725	16.3312	0.71407	0.000260021	25.5836	0.706651	0.00240674	77.6936	0.647898	0.00162752	45.6923	0.695646	0.00208991	53.3391	0.68515	0.00136849	61.0891	0.672243	0.000699996	71.3105	0.65439	0.00184401
869.14	16.3335	0.712949	0.000689913	25.6016	0.707026	0.00252735	77.8002	0.648581	0.000798055	45.7445	0.694181	0.00267693	53.4043	0.685098	0.00172102	61.1675	0.672924	0.000579038	71.4062	0.653569	0.00122579
870.019	16.3358	0.714366	0.000327198	25.6196	0.706701	0.00244576	77.9068	0.648719	0.00103713	45.7967	0.694535	0.00334848	53.4695	0.685179	0.0023182	61.2459	0.672821	0.000129634	71.502	0.652637	0.00068655
871.111	16.338	0.714241	0.000325389	25.6376	0.705573	0.00177345	78.0135	0.647487	0.00165143	45.8489	0.695346	0.00291288	53.5347	0.684612	0.00222322	61.3243	0.672115	0.000573526	71.5978	0.653015	0.00178005
872.722	16.3403	0.714266	0.000843301	25.6556	0.705852	0.00306704	78.1201	0.647681	0.000833515	45.9011	0.695115	0.00201415	53.5999	0.68401	0.00197453	61.4026	0.672567	0.000504428	71.6935	0.652832	0.00219504
873.936	16.3426	0.713859	0.000241016	25.6736	0.706934	0.00247599	78.2267	0.647631	0.000566124	45.9533	0.695787	0.00251706	53.6651	0.684169	0.0022867	61.481	0.672002	0.00204074	71.7893	0.653224	0.00150373
876.329	16.3448	0.715238	0.000888385	25.6915	0.707104	0.00281556	78.3333	0.648065	8.22571e-05	46.0055	0.69571	0.00304844	53.7303	0.68432	0.00246742	61.5594	0.671928	0.00105488	71.8851	0.653301	0.000271022
877.341	16.3471	0.713443	0.000173392	25.7095	0.706789	0.00271858	78.44	0.647625	0.00112605	46.0577	0.694782	0.00228859	53.7955	0.683653	0.00307727	61.6378	0.670841	0.000673958	71.9808	0.652514	0.000211101
878.371	16.3493	0.714726	0.000312314	25.7275	0.706831	0.00192161	78.5466	0.647452	0.000506269	46.1099	0.694747	0.00219387	53.8607	0.684756	0.00157939	61.7162	0.671078	0.00172719	72.0766	0.652115	0.00105872
879.598	16.3516	0.715228	0.000949311	25.7455	0.70663	0.00223567	78.6532	0.647511	8.61363e-05	46.1621	0.695131	0.00213814	53.9259	0.684952	0.00142489	61.7946	0.671586	0.00158862	72.1724	0.651464	0.00122769
880.553	16.3539	0.715113	0.000623174	25.7635	0.707042	0.00210643	78.7598	0.64696	0.00248083	46.2143	0.695006	0.00221826	53.9911	0.685414	0.00184624	61.8729	0.670867	0.0020691	72.2681	0.651048	0.00106343
882.055	16.3561	0.714611	0.000167499	25.7815	0.707566	0.00219055	78.8664	0.646722	0.00135176	46.2665	0.695674	0.00281483	54.0563	0.684936	0.00216189	61.9513	0.670378	0.00153839	72.3639	0.651281	0.00187893
883.379	16.3584	0.715589	0.000667369	25.7995	0.706268	0.00208657	78.9731	0.646982	0.00272096	46.3187	0.695399	0.00278131	54.1215	0.684925	0.00237465	62.0297	0.670356	0.00177642	72.4597	0.650754	0.00147027
885.291	16.3607	0.714097	0.000464359	25.8175	0.706652	0.00161029	79.0797	0.647285	0.00366899	46.3709	0.694538	0.00262818	54.1867	0.684438	0.00204803	62.1081	0.669383	0.000504749	72.5554	0.650434	0.00109047
886.366	16.3629	0.715666	0.00068337	25.8355	0.708005	0.00106184	79.1863	0.646812	0.00124886	46.4231	0.694441	0.00286843	54.2519	0.683659	0.00178654	62.1865	0.668972	0.00011593	72.6512	0.650613	0.00141523
887.453	16.3652	0.715039	0.000820135	25.8535	0.706728	0.00250133	79.2929	0.646884	0.000774437	46.4753	0.694744	0.00241528	54.3171	0.684018	0.00212281	62.2649	0.668555	0.00040022	72.747	0.650752	0.0019859
888.942	16.3675	0.714709	0.00079989	25.8715	0.706219	0.00191558	79.3996	0.646898	0.000883098	46.5275	0.694739	0.00248689	54.3823	0.684375	0.00214705	62.3432	0.668566	0.000212694	72.8427	0.6496	0.00134996
890.386	16.3697	0.714999	0.000530766	25.8895	0.706879	0.00226189	79.5062	0.646885	0.00179803	46.5797	0.694637	0.00316554	54.4475	0.683771	0.00202158	62.4216	0.66879	0.000954101	72.9385	0.650359	0.00118372
891.859	16.372	0.715179	0.000574097	25.9075	0.707501	0.00194961	79.6128	0.646553	0.00207777	46.6319	0.69471	0.00248465	54.5127	0.683108	0.0013937	62.5	0.668826	0.000965965	73.0343	0.652163	0.000494847
893.455	16.3743	0.714958	0.000836954	25.9255	0.706881	0.00223144	79.7194	0.646652	0.00127326	46.6841	0.695184	0.00166247	54.5779	0.684166	0.00147134	62.5784	0.666478	0.00119558	73.13	0.65097	0.000958906
894.924	16.3765	0.715517	0.00128259	25.9435	0.706342	0.0007208	79.826	0.645227	0.00151791	46.7363	0.695415	0.00242013	54.6431	0.684442	0.00296048	62.6568	0.667264	0.00246368	73.2258	0.650295	0.000255603
896.255	16.3788	0.713319	0.000901555	25.9615	0.706221	0.00129457	79.9327	0.644852	0.00267149	46.7885	0.694765	0.00263268	54.7083	0.68486	0.00178124	62.7351	0.667107	0.000621279	73.3216	0.649991	0.000267003
897.169	16.381	0.714875	7.61284e-05	25.9795	0.707272	0.00265546	80.0393	0.646294	0.00183009	46.8407	0.694464	0.00285674	54.7735	0.684149	0.00218962	62.8135	0.667056	0.000802685	73.4173	0.649803	0.000906271
898.007	16.3833	0.714778	0.000555932	25.9975	0.706615	0.00117345	80.1459	0.646593	0.00182139	46.8929	0.695754	0.00341219	54.8387	0.683341	0.00291503	62.8919	0.66699	0.0013132	73.5131	0.649167	0.00165012
899.306	16.3856	0.714	0.000896376	26.0155	0.707304	0.00207644	80.2525	0.645315	0.00315017	46.9451	0.695959	0.00376124	54.9039	0.683387	0.00233781	62.9703	0.666567	0.00142107	73.6089	0.650153	0.00178358
901.026	16.3878	0.713936	0.000861283	26.0335	0.707098	0.00194591	80.3591	0.644485	0.00232277	46.9973	0.695097	0.00286964	54.9691	0.682576	0.00231661	63.0487	0.666416	0.00162023	73.7046	0.650317	7.02932e-05
902.629	16.3901	0.714348	0.000224712	26.0515	0.706201	0.003051	80.4658	0.646601	0.00104055	47.0495	0.69414	0.00205348	55.0343	0.683083	0.00269713	63.1271	0.667362	0.0017375	73.8004	0.649928	0.000969032
903.854	16.3924	0.714335	0.00080241	26.0695	0.706418	0.00265592	80.5724	0.646274	0.00142609	47.1016	0.694594	0.00179479	55.0995	0.682741	0.00137236	63.2054	0.666564	0.000780292	73.8962	0.650055	0.000640593
905.005	16.3946	0.714507	0.000857827	26.0875	0.706395	0.00165054	80.679	0.644832	0.000687815	47.1538	0.694963	0.00166402	55.1647	0.683229	0.00152659	63.2838	0.665651	0.000346442	73.9919	0.649213	0.00102475
907.013	16.3969	0.712669	0.00152276	26.1055	0.705948	0.00194125	80.7856	0.645609	0.00130668	47.206	0.694061	0.00137989	55.2299	0.682948	0.00181244	63.3622	0.665071	0.000794324	74.0877	0.649661	0.00215117
908.167	16.3992	0.714662	0.00032743	26.1235	0.706692	0.00362821	80.8923	0.644921	0.00123671	47.2582	0.693566	0.00176687	55.2951	0.682793	0.00201465	63.4406	0.665041	0.00144574	74.1835	0.649539	0.00247068
909.437	16.4014	0.713615	0.000743123	26.1415	0.70661	0.00287027	80.9989	0.644658	0.00298934	47.3104	0.694093	0.00244519	55.3603	0.683318	0.00254211	63.519	0.665666	0.00111476	74.2792	0.648525	0.00156745
910.867	16.4037	0.714129	0.000408594	26.1595	0.705565	0.00182366	81.1055	0.645295	0.000437793	47.3626	0.694349	0.00241408	55.4255	0.683474	0.0029066	63.5974	0.665681	0.000532804	74.375	0.648656	0.00199492
912.553	16.4059	0.713418	0.000615732	26.1775	0.705548	0.00287966	81.2121	0.645645	0.00129449	47.4148	0.693903	0.0022541	55.4907	0.683391	0.00307719	63.6757	0.664813	0.000987437	74.4708	0.648775	0.00163391
914.122	16.4082	0.712155	0.00120663	26.1955	0.706315	0.00222607	81.3187	0.645592	0.00397205	47.467	0.694591	0.00205704	55.5559	0.682931	0.00285928	63.7541	0.664759	0.00102576	74.5665	0.649263	0.000752317
915.342	16.4105	0.713543	0.00103052	26.2135	0.70651	0.00220908	81.4254	0.645153	0.00236942	47.5192	0.693837	0.00185331	55.6211	0.682375	0.00150309	63.8325	0.663879	0.00144195	74.6623	0.649674	0.00116158
916.509	16.4127	0.713762	0.00048598	26.2315	0.705538	0.00285825	81.532	0.645339	0.00123544	47.5714	0.693919	0.00143624	55.6863	0.682367	0.00224408	63.9109	0.663793	0.000872059	74.7581	0.649802	0.000337381
917.404	16.415	0.713406	0.000813021	26.2495	0.706134	0.00245843	81.6386	0.645807	0.000362263	47.6236	0.694603	0.0023638	55.7515	0.682873	0.00201825	63.9893	0.663124	0.0010112	74.8538	0.649687	0.000764193
918.45	16.4173	0.713121	0.000745429	26.2675	0.706958	0.00188191	81.7452	0.643764	0.00106576	47.6758	0.694039	0.00259957	55.8167	0.682074	0.00166709	64.0677	0.662264	0.00174258	74.9496	0.649682	0.00134666
920.387	16.4195	0.714367	0.000393365	26.2855	0.707024	0.00192005	81.8519	0.644383	0.00123385	47.728	0.693491	0.00170994	55.8819	0.681985	0.00185101	64.146	0.663008	0.00142347	75.0454	0.649214	0.00143469
922.248	16.4218	0.714576	0.000814079	26.3035	0.706207	0.00191606	81.9585	0.645198	0.00108191	47.7802	0.694166	0.00174626	55.9472	0.682111	0.00193256	64.2244	0.663266	0.0001413	75.1411	0.648853	0.000125371
923.005	16.4241	0.714047	0.00054095	26.3215	0.706025	0.00202492	82.0651	0.645131	0.00195876	47.8324	0.694416	0.00124953	56.0124	0.682481	0.00213924	64.3028	0.661623	0.000440248	75.2369	0.648563	0.000471943
923.997	16.4263	0.714743	0.000711727	26.3395	0.706885	0.00223832	82.1717	0.644964	0.0029006	47.8846	0.693681	0.00154108	56.0776	0.682619	0.00249414	64.3812	0.662106	0.00156626	75.3327	0.648197	0.000927364
925.424	16.4286	0.715284	0.00076731	26.3575	0.70629	0.00303054	82.2783	0.644749	0.00286574	47.9368	0.694454	0.0018594	56.1428	0.682225	0.00280468	64.4596	0.661743	0.000455064	75.4284	0.649725	0.00204601
927.14	16.4309	0.713735	0.000705646	26.3755	0.706689	0.00290648	82.385	0.644501	0.00240372	47.989	0.694318	0.00293079	56.208	0.68182	0.0015963	64.538	0.66179	0.00093909	75.5242	0.647779	0.00287211
929.287	16.4331	0.713718	0.000864531	26.3935	0.706599	0.00266917	82.4916	0.643882	0.00280359	48.0412	0.69439	0.0023767	56.2732	0.681152	0.00204638	64.6163	0.661559	0.000877124	75.62	0.648071	0.00110463
930.482	16.4354	0.712692	0.000995065	26.4115	0.706226	0.00162628	82.5982	0.642863	0.00286051	48.0934	0.694238	0.00256383	56.3384	0.681209	0.00112408	64.6947	0.660382	0.00118218	75.7157	0.64857	0.000580814
931.55	16.4376	0.713565	0.000580614	26.4295	0.70605	0.00175652	82.7048	0.642982	0.00190725	48.1456	0.693418	0.00111587	56.4036	0.682037	0.00162892	64.7731	0.661338	0.000751343	75.8115	0.647525	0.00093994
932.324	16.4399	0.714595	0.000167738	26.4475	0.70589	0.00200496	82.8114	0.643525	0.00141441	48.1978	0.694015	0.00326868	56.4688	0.681227	0.00135184	64.8515	0.661291	0.000314988	75.9073	0.646928	0.00081194
933.098	16.4422	0.713916	0.000293579	26.4655	0.705994	0.00150459	82.9181	0.6441	0.0021535	48.25	0.693622	0.00308824	56.534	0.680819	0.00112534	64.9299	0.660275	0.000460459	76.003	0.646728	0.000196253
935.317	16.4444	0.715329	0.00148137	26.4835	0.706227	0.0015628	83.0247	0.643415	0.00160065	48.3022	0.693527	0.00288897	56.5992	0.680176	0.00308386	65.0083	0.660146	0.000573326	76.0988	0.646517	0.000443602
936.369	16.4467	0.715483	0.000422642	26.5015	0.706262	0.00225264	83.1313	0.644167	0.00295024	48.3544	0.693105	0.00197153	56.6644	0.679863	0.00308364	65.0866	0.659884	0.00155133	76.1946	0.646691	0.00179123
937.434	16.449	0.714473	0.000827096	26.5195	0.70616	0.00283292	83.2379	0.643872	0.00287104	48.4066	0.693246	0.00239111	56.7296	0.680403	0.00230359	65.165	0.659521	0.00194334	76.2903	0.648325	0.00135327
939.576	16.4512	0.71359	0.000568353	26.5375	0.706661	0.00215478	83.3446	0.643183	0.00239174	48.4588	0.692637	0.00252918	56.7948	0.6817	0.00246324	65.2434	0.658955	0.00176604	76.3861	0.647604	0.00108295
940.84	16.4535	0.713464	0.000354735	26.5555	0.706686	0.00205185	83.4512	0.643714	0.00156934	48.511	0.693124	0.00181651	56.86	0.680694	0.00169218	65.3218	0.658313	0.00141142	76.4819	0.647299	0.00140171
942.297	16.4558	0.714034	0.000260666	26.5735	0.706181	0.00257449	83.5578	0.643352	0.00186892	48.5632	0.693665	0.00151928	56.9252	0.680887	0.00238912	65.4002	0.659655	0.00108985	76.5776	0.648596	0.00215616
943.331	16.458	0.712913	0.000683185	26.5915	0.705733	0.00192701	83.6644	0.644156	0.000845147	48.6154	0.694116	0.00170698	56.9904	0.680872	0.00211622	65.4785	0.659583	0.00136527	76.6734	0.647186	0.000530236
944.379	16.4603	0.714525	0.00083726	26.6095	0.705672	0.00194856	83.771	0.641874	0.00175496	48.6676	0.693854	0.00199128	57.0556	0.68046	0.00214425	65.5569	0.659203	0.00145997	76.7692	0.646789	0.000640266
946.553	16.4625	0.714019	0.000193866	26.6275	0.706503	0.00280828	83.8777	0.641705	0.00146879	48.7198	0.693728	0.00131621	57.1208	0.680098	0.00204693	65.6353	0.659112	0.00132299	76.8649	0.64653	0.000554552
948.024	16.4648	0.713306	0.000464868	26.6455	0.707001	0.00216796	83.9843	0.643625	0.000751212	48.772	0.694075	0.00122749	57.186	0.680059	0.00159904	65.7137	0.65893	0.000664226	76.9607	0.64628	9.98082e-05
949.347	16.4671	0.714721	0.000377311	26.6635	0.707175	0.0017023	84.0909	0.643026	0.000953147	48.8242	0.693396	0.00267804	57.2512	0.679636	0.00192064	65.7921	0.65859	0.000394523	77.0565	0.646694	0.000920262
950.316	16.4693	0.714206	0.000376281	26.6815	0.706955	0.00151038	84.1975	0.643614	0.00035654	48.8764	0.69309	0.0023648	57.3164	0.678994	0.00255787	65.8705	0.658321	0.00126297	77.1522	0.64586	7.64848e-05
951.449	16.4716	0.71418	0.00105222	26.6995	0.705796	0.00128609	84.3042	0.642547	4.55806e-05	48.9286	0.693486	0.0017126	57.3816	0.678724	0.00251939	65.9488	0.657794	0.000572759	77.248	0.64528	0.00112432
952.865	16.4739	0.714605	0.000553243	26.7175	0.706164	0.00230313	84.4108	0.642155	0.00212908	48.9808	0.692775	0.000343961	57.4468	0.679586	0.00197386	66.0272	0.658037	0.00124026	77.3438	0.647289	0.00114699
954.464	16.4761	0.713776	0.000794522	26.7355	0.705983	0.00225236	84.5174	0.642528	0.00292986	49.033	0.693077	0.00251004	57.512	0.679268	0.00237743	66.1056	0.658065	0.000695822	77.4395	0.646387	0.00138753
955.901	16.4784	0.713581	0.000834694	26.7535	0.705584	0.000730356	84.624	0.642924	0.00111447	49.0852	0.693315	0.00246325	57.5772	0.678812	0.00261956	66.184	0.657493	0.000833903	77.5353	0.646807	0.000843183
956.794	16.4807	0.715907	0.00116584	26.7715	0.705761	0.00142891	84.7306	0.64409	0.000523691	49.1374	0.69308	0.0026948	57.6424	0.679462	0.00222889	66.2624	0.657005	0.00120572	77.631	0.6471	0.000120176
957.705	16.4829	0.714722	0.000984143	26.7895	0.705863	0.00237682	84.8373	0.641543	0.000134441	49.1896	0.693235	0.00177813	57.7076	0.678862	0.00210063	66.3408	0.656835	0.0001877	77.7268	0.646629	0.00028403
959.258	16.4852	0.713569	0.000521157	26.8075	0.705732	0.00257032	84.9439	0.641069	0.00121235	49.2418	0.692457	0.00124944	57.7728	0.678743	0.00168634	66.4191	0.656412	0.00100995	77.8226	0.646996	0.00114091
960.961	16.4875	0.714501	0.00146884	26.8255	0.705129	0.00209581	85.0505	0.641695	0.00130998	49.294	0.693483	0.00223027	57.838	0.678791	0.00112287	66.4975	0.655958	0.000469515	77.9183	0.646164	0.0008401
962.446	16.4897	0.714015	0.00048348	26.8435	0.704487	0.00222502	85.1571	0.641413	0.00283331	49.3462	0.693151	0.002791	57.9032	0.678412	0.00075661	66.5759	0.657088	0.00141464	78.0141	0.645463	0.000137792
963.954	16.492	0.71339	0.000890559	26.8615	0.705208	0.00247863	85.2637	0.642807	0.000542517	49.3984	0.691854	0.0022898	57.9684	0.677758	0.00135972	66.6543	0.656987	0.000949599	78.1099	0.645117	0.000312255
965.439	16.4942	0.713382	0.000761153	26.8795	0.705707	0.00330144	85.3704	0.642415	0.000763264	49.4505	0.692189	0.00261796	58.0336	0.677641	0.00194931	66.7327	0.656487	0.00026921	78.2056	0.645286	0.000603815
966.706	16.4965	0.713285	0.000229065	26.8975	0.705452	0.00236166	85.477	0.641213	0.00208593	49.5027	0.693741	0.00135771	58.0988	0.676854	0.00188115	66.8111	0.656701	0.000498556	78.3014	0.645112	0.000193668
967.597	16.4988	0.714559	0.000376754	26.9155	0.706204	0.00146733	85.5836	0.642018	0.00236179	49.5549	0.693009	0.00214773	58.164	0.67816	0.00252597	66.8894	0.657506	0.00104872	78.3972	0.644818	4.613e-05
968.505	16.501	0.714711	0.000145945	26.9335	0.706082	0.00201421	85.6902	0.64012	0.00320027	49.6071	0.69271	0.00213707	58.2292	0.677037	0.00213044	66.9678	0.657973	0.00169079	78.4929	0.646092	0.00241056
969.816	16.5033	0.714149	0.000857822	26.9515	0.705724	0.00261261	85.7969	0.640974	0.00249269	49.6593	0.692611	0.0032266	58.2944	0.677157	0.00250585	67.0462	0.656864	0.00138477	78.5887	0.646631	0.000466666
972.848	16.5056	0.714864	0.000420694	26.9695	0.705789	0.00221171	85.9035	0.640903	0.000279592	49.7115	0.692379	0.00235113	58.3596	0.676561	0.00176097	67.1246	0.656055	0.00106949	78.6845	0.64597	6.73474e-05
973.881	16.5078	0.71368	0.000459323	26.9875	0.706438	0.00266599	86.0101	0.641545	0.000497237	49.7637	0.693105	0.00116945	58.4248	0.676963	0.00223245	67.203	0.656101	0.00142049	78.7802	0.645909	0.00117917
974.856	16.5101	0.713719	0.000163388	27.0055	0.706169	0.00228012	86.1167	0.641925	0.00114146	49.8159	0.692929	0.00141424	58.49	0.677872	0.00247126	67.2814	0.655939	0.0020519	78.876	0.646517	0.000996986
975.944	16.5124	0.714018	0.000236078	27.0235	0.706133	0.00178979	86.2233	0.641366	7.70191e-06	49.8681	0.691914	0.00150941	58.5553	0.678157	0.00218975	67.3597	0.656129	0.000872471	78.9718	0.645501	0.000258774
977.155	16.5146	0.715554	0.000713252	27.0415	0.705179	0.00126832	86.33	0.641135	0.00039101	49.9203	0.692242	0.00193478	58.6205	0.677418	0.00239844	67.4381	0.655769	0.000837324	79.0675	0.645111	0.000291914
978.961	16.5169	0.713465	0.00090573	27.0595	0.705361	0.00193771	86.4366	0.642174	0.00193946	49.9725	0.692796	0.00210035	58.6857	0.677196	0.00184804	67.5165	0.655162	0.00118507	79.1633	0.645862	9.20087e-05
980.463	16.5191	0.714522	0.000127283	27.0775	0.705756	0.00166158	86.5432	0.641434	0.0012072	50.0247	0.692475	0.00159324	58.7509	0.676295	0.00205869	67.5949	0.65676	0.000808448	79.2591	0.644405	0.000828841
981.833	16.5214	0.71403	9.71757e-05	27.0955	0.70557	0.00143909	86.6498	0.641457	0.00202547	50.0769	0.69252	0.00175197	58.8161	0.67634	0.00258468	67.6733	0.656184	0.000638105	79.3548	0.645115	0.000245119
983.114	16.5237	0.713923	0.000484697	27.1135	0.70532	0.00185317	86.7565	0.641729	0.00168329	50.1291	0.692219	0.00252007	58.8813	0.676195	0.00273771	67.7517	0.655684	0.00100798	79.4506	0.645513	0.000798192
984.449	16.5259	0.714563	0.000803253	27.1315	0.705071	0.00182496	86.8631	0.641155	2.13217e-05	50.1813	0.691923	0.00247179	58.9465	0.676454	0.00229187	67.83	0.654857	0.0010386	79.5464	0.645031	0.00149705
985.664	16.5282	0.714529	0.000558883	27.1495	0.705642	0.00203201	86.9697	0.640625	0.000235895	50.2335	0.692003	0.0021362	59.0117	0.676221	0.00217638	67.9084	0.655088	0.000387312	79.6421	0.645138	0.00136296
986.789	16.5305	0.714494	0.000821481	27.1675	0.705702	0.00226247	87.0763	0.641396	0.00111468	50.2857	0.69258	0.00278257	59.0769	0.675083	0.00200453	67.9868	0.655408	0.000173316	79.7379	0.64495	0.00216749
988.055	16.5327	0.715091	0.0008608	27.1855	0.706712	0.00162099	87.1829	0.640599	0.00244003	50.3379	0.692823	0.00228397	59.1421	0.674971	0.00176935	68.0652	0.655192	0.000387427	79.8337	0.645231	0.0023089
989.625	16.535	0.714141	0.00060478	27.2035	0.705507	0.0015507	87.2896	0.641906	0.00286685	50.3901	0.691861	0.00274557	59.2073	0.675438	0.001705	68.1436	0.655036	0.000890167	79.9294	0.643785	0.000630121
990.81	16.5373	0.713126	0.000827783	27.2215	0.705762	0.00162455	87.3962	0.641443	0.00153243	50.4423	0.691166	0.00253665	59.2725	0.674755	0.00178101	68.2219	0.654739	0.00197345	80.0252	0.644141	0.000761025
991.741	16.5395	0.713512	0.00106082	27.2395	0.70489	0.0033363	87.5028	0.640911	0.00179702	50.4945	0.691716	0.00246259	59.3377	0.674574	0.00127663	68.3003	0.655146	0.00124306	80.121	0.64398	0.000519819
992.941	16.5418	0.713406	0.00112394	27.2575	0.703897	0.00343054	87.6094	0.640284	0.00112562	50.5467	0.691218	0.00204615	59.4029	0.675004	0.00148366	68.3787	0.655603	0.00209956	80.2167	0.644116	0.000143027
994.676	16.5441	0.713873	0.00118957	27.2755	0.705441	0.000985085	87.716	0.641121	0.00344	50.5989	0.691545	0.00221329	59.4681	0.674209	0.0017598	68.4571	0.65568	0.00123077	80.3125	0.644604	0.000804688
997.098	16.5463	0.714735	0.000530477	27.2935	0.705459	0.00118097	87.8227	0.640208	0.00257729	50.6511	0.692445	0.00344966	59.5333	0.674286	0.00247268	68.5355	0.654895	0.0012244	80.4083	0.644613	0.000811208
997.909	16.5486	0.713629	0.00101167	27.3115	0.704855	0.00155141	87.9293	0.640857	0.00292652	50.7033	0.691477	0.00224109	59.5985	0.674779	0.00209626	68.6139	0.654641	0.00128051	80.504	0.643258	0.000843341
998.72	16.5508	0.714571	0.00136066	27.3295	0.706176	0.0014378	88.0359	0.641095	0.00291349	50.7555	0.691295	0.00189831	59.6637	0.673763	0.00147375	68.6922	0.654731	0.00171944	80.5998	0.643012	0.000372166
1000.54	16.5531	0.71381	6.0892e-05	27.3475	0.705333	0.000953781	88.1425	0.640474	0.00188482	50.8077	0.691351	0.00221504	59.7289	0.673977	0.00119289	68.7706	0.654112	0.00161021	80.6956	0.643582	0.00128157
1002.29	16.5554	0.714576	0.000402912	27.3655	0.705319	0.00177744	88.2492	0.639932	0.00213482	50.8599	0.691628	0.00237336	59.7941	0.674237	0.00124988	68.849	0.654516	0.000788775	80.7913	0.644562	0.00352651
1003.6	16.5576	0.714082	0.000110367	27.3835	0.705386	0.00145667	88.3558	0.639968	0.00141795	50.9121	0.69157	0.00272612	59.8593	0.672493	0.00190206	68.9274	0.655231	0.0012523	80.8871	0.64566	0.000832339
1004.87	16.5599	0.714813	0.000250575	27.4015	0.705204	0.00161548	88.4624	0.640064	0.000357524	50.9643	0.692085	0.00276973	59.9245	0.672009	0.00215004	69.0058	0.654939	0.00151213	80.9829	0.644218	0.00159451
1006.18	16.5622	0.715185	0.000672057	27.4195	0.705088	0.00258146	88.569	0.640126	0.000142104	51.0165	0.69175	0.00282136	59.9897	0.672842	0.00215251	69.0842	0.654134	0.00122782	81.0786	0.642979	0.000416722
1007.43	16.5644	0.714852	0.000881262	27.4375	0.704772	0.00146785	88.6756	0.639583	0.000770461	51.0687	0.690859	0.00234225	60.0549	0.673044	0.00132733	69.1625	0.653349	0.00127583	81.1744	0.643653	0.000157613
1008.6	16.5667	0.716027	0.00120859	27.4555	0.704102	0.00193146	88.7823	0.639925	0.00150835	51.1209	0.691239	0.0017917	60.1201	0.673866	0.0027424	69.2409	0.653664	0.0015712	81.2702	0.643594	0.000350925
1009.71	16.569	0.71392	0.00055845	27.4735	0.705814	0.00358348	88.8889	0.639849	0.000112309	51.1731	0.691669	0.00249657	60.1853	0.673409	0.00195841	69.3193	0.653493	0.0016393	81.3659	0.643778	2.54028e-05
1011.25	16.5712	0.714796	0.000932181	27.4915	0.705095	0.00280437	88.9955	0.639805	0.00074822	51.2253	0.691716	0.00222763	60.2505	0.672373	0.00258884	69.3977	0.652386	0.00157617	81.4617	0.643606	0.00145266
1012.53	16.5735	0.714398	0.000720561	27.5095	0.705111	0.00205599	89.1021	0.640404	0.00151269	51.2775	0.691741	0.00147528	60.3157	0.671854	0.00171562	69.4761	0.652529	0.000854746	81.5575	0.643268	0.000252129
1014.09	16.5757	0.71394	0.000511807	27.5275	0.70538	0.00171431	89.2088	0.640739	0.000680963	51.3297	0.691597	0.00262248	60.3809	0.671812	0.00110219	69.5545	0.653281	9.32385e-05	81.6532	0.64379	0.000620905
1015.33	16.578	0.712938	0.00131759	27.5455	0.705274	0.00131563	89.3154	0.640771	0.0010053	51.3819	0.691478	0.00149324	60.4461	0.671803	0.00154572	69.6328	0.653764	0.000432236	81.749	0.643748	0.00176332
1016.37	16.5803	0.713688	0.00121959	27.5635	0.705573	0.00115718	89.422	0.640823	0.00168738	51.4341	0.691437	0.00181526	60.5113	0.671515	0.000789188	69.7112	0.653658	0.00163982	81.8448	0.643004	0.00217585
1017.71	16.5825	0.716714	0.00161086	27.5815	0.705503	0.00147017	89.5286	0.640232	0.00241992	51.4863	0.691339	0.00142824	60.5765	0.671346	0.00216085	69.7896	0.653828	0.00199	81.9405	0.643969	0.000228363
1019.17	16.5848	0.715647	0.00192676	27.5995	0.705174	0.00138465	89.6352	0.639574	0.00198258	51.5385	0.69125	0.00221237	60.6417	0.670579	0.00188593	69.868	0.653718	0.00223315	82.0363	0.643467	0.000414015
1020.63	16.5871	0.714654	0.000571539	27.6175	0.704528	0.000963112	89.7419	0.639089	0.00100532	51.5907	0.691818	0.0021323	60.7069	0.671403	0.00212955	69.9464	0.652501	0.00113878	82.1321	0.643352	5.28611e-05
1022.08	16.5893	0.715786	0.00101813	27.6355	0.704949	0.00150606	89.8485	0.638632	0.00130956	51.6429	0.691533	0.0020099	60.7721	0.671171	0.00228748	70.0248	0.652562	0.000690891	82.2278	0.642619	0.00135454
1023.45	16.5916	0.713967	0.000472783	27.6535	0.704469	0.00148475	89.9551	0.640174	0.00201783	51.6951	0.691666	0.00252793	60.8373	0.670914	0.00189271	70.1031	0.652154	0.000657768	82.3236	0.642544	2.22911e-06
1025.31	16.5939	0.716256	0.00148552	27.6715	0.704355	0.00159433	90.0617	0.639668	0.00308491	51.7473	0.691309	0.00373086	60.9025	0.671103	0.00191912	70.1815	0.65245	0.00110605	82.4194	0.64265	0.00144074
1026.33	16.5961	0.714119	0.00032932	27.6895	0.704671	0.00164835	90.1684	0.640414	0.00075956	51.7995	0.690397	0.00243637	60.9677	0.670474	0.00249762	70.2599	0.653004	0.00159622	82.5151	0.642141	0.00185255
1027.45	16.5984	0.714698	0.000487002	27.7075	0.704643	0.00163993	90.275	0.639257	0.000650509	51.8516	0.690267	0.0016608	61.0329	0.669863	0.00247659	70.3383	0.65287	0.00178419	82.6109	0.641981	0.00096323
1029.05	16.6007	0.714843	0.000935383	27.7255	0.704948	0.00194471	90.3816	0.640046	0.00203287	51.9038	0.690659	0.00209133	61.0981	0.66987	0.00169187	70.4167	0.653274	0.00150093	82.7067	0.641763	0.000160037
1030.32	16.6029	0.714231	0.000322356	27.7435	0.705734	0.00251307	90.4882	0.640819	0.000559988	51.956	0.690986	0.00182722	61.1633	0.669357	0.00191387	70.495	0.651953	0.00140702	82.8024	0.642697	2.77844e-05
1031.52	16.6052	0.714334	0.000581665	27.7615	0.704649	0.00139701	90.5948	0.640545	0.000615189	52.0082	0.690748	0.00251424	61.2286	0.669171	0.00165396	70.5734	0.652435	0.0019411	82.8982	0.643371	0.000133473
1033.23	16.6074	0.715375	0.0010213	27.7795	0.704253	0.00176814	90.7015	0.640163	0.00150648	52.0604	0.690629	0.00223611	61.2938	0.669394	0.00187337	70.6518	0.652281	0.00240901	82.994	0.643379	0.000503382
1034.74	16.6097	0.713668	0.000444064	27.7975	0.704466	0.0018116	90.8081	0.640658	0.000297973	52.1126	0.690241	0.00278493	61.359	0.668859	0.00183191	70.7302	0.651671	0.00211898	83.0897	0.641893	0.000376354
1036.16	16.612	0.713474	0.000982753	27.8155	0.70542	0.00151579	90.9147	0.640906	0.000664197	52.1648	0.690113	0.00238301	61.4242	0.668056	0.00181232	70.8086	0.65142	0.00171486	83.1855	0.641966	5.06961e-05
1037.35	16.6142	0.713993	0.000804619	27.8335	0.705167	0.00244684	91.0213	0.640662	0.00379102	52.217	0.690529	0.00155708	61.4894	0.667618	0.00266876	70.887	0.651925	0.00109741	83.2812	0.642327	0.000602569
1038.6	16.6165	0.714057	0.000198016	27.8515	0.704352	0.00274064	91.1279	0.639945	0.00236417	52.2692	0.690857	0.00237176	61.5546	0.66805	0.00204962	70.9653	0.650916	0.000824466	83.377	0.642271	0.00176935
1040.66	16.6188	0.714045	0.000619516	27.8695	0.704808	0.00134278	91.2346	0.640986	0.00179773	52.3214	0.690908	0.00270431	61.6198	0.668351	0.00184241	71.0437	0.651514	0.00171128	83.4728	0.640631	0.000782016
1041.64	16.621	0.714762	0.00052665	27.8875	0.703927	0.00185992	91.3412	0.639934	0.00150978	52.3736	0.691224	0.00248457	61.685	0.668467	0.00324073	71.1221	0.652681	0.000498119	83.5685	0.640604	0.000391638
1042.54	16.6233	0.715367	0.000586384	27.9055	0.704498	0.00224777	91.4478	0.640953	0.00315702	52.4258	0.691731	0.00313976	61.7502	0.667868	0.00265334	71.2005	0.650762	0.000442037	83.6643	0.640818	0.000240567
1043.77	16.6256	0.714743	0.000270678	27.9235	0.704688	0.00220574	91.5544	0.639803	0.00166491	52.478	0.69109	0.00262342	61.8154	0.666074	0.00324963	71.2789	0.650193	0.000378395	83.7601	0.641344	3.80555e-05
1044.87	16.6278	0.713932	0.000617416	27.9415	0.705037	0.00197383	91.6611	0.641378	6.78136e-05	52.5302	0.690342	0.00259416	61.8806	0.666308	0.001249	71.3573	0.650421	0.000321471	83.8558	0.642186	0.000863958
1046.3	16.6301	0.71487	0.000329538	27.9595	0.705431	0.00207588	91.7677	0.639646	0.00105104	52.5824	0.69006	0.00242773	61.9458	0.666542	0.00152166	71.4356	0.650798	0.00199535	83.9516	0.642606	0.000816534
1047.65	16.6323	0.716236	0.00109054	27.9775	0.704911	0.00259933	91.8743	0.639567	5.87337e-05	52.6346	0.690685	0.00272305	62.011	0.66655	0.00237798	71.514	0.651155	0.00159321	84.0474	0.643078	0.000695747
1048.9	16.6346	0.715618	0.00102948	27.9955	0.704343	0.00206562	91.9809	0.640267	0.000939079	52.6868	0.690243	0.00393137	62.0762	0.667294	0.00185638	71.5924	0.649948	0.000513191	84.1431	0.642086	0.00133573
1050.58	16.6369	0.714951	0.00101474	28.0135	0.704427	0.00134137	92.0875	0.640295	0.00030579	52.739	0.689951	0.00278421	62.1414	0.666836	0.00123998	71.6708	0.650253	0.00139976	84.2389	0.64164	0.00137908
1051.88	16.6391	0.714004	0.000848711	28.0315	0.704704	0.00200557	92.1942	0.640836	0.000388777	52.7912	0.689632	0.0020538	62.2066	0.665725	0.00155136	71.7492	0.650098	0.00187397	84.3347	0.641432	0.000147884
1053.19	16.6414	0.71438	0.00130924	28.0495	0.704329	0.00226706	92.3008	0.63987	0.00259073	52.8434	0.690242	0.00173185	62.2718	0.665236	0.00214165	71.8276	0.64989	0.0012567	84.4304	0.641072	0.0014607
1054.87	16.6437	0.715438	0.00126942	28.0674	0.704177	0.00184397	92.4074	0.639201	0.000868662	52.8956	0.690237	0.00242822	62.337	0.665444	0.00187868	71.9059	0.649947	0.000544181	84.5262	0.641734	0.000137138
1056.12	16.6459	0.71548	0.00143669	28.0854	0.704966	0.00186748	92.514	0.640734	0.000625067	52.9478	0.690206	0.00193221	62.4022	0.665753	0.00274183	71.9843	0.650198	0.000709673	84.622	0.640198	0.00334722
1057.73	16.6482	0.713623	0.000578165	28.1034	0.705356	0.00186219	92.6207	0.640658	0.00104076	53	0.690299	0.00287461	62.4674	0.665842	0.00239006	72.0627	0.649618	0.00124105	84.7177	0.640378	0.00210689
1059.08	16.6505	0.71416	0.000239377	28.1214	0.704397	0.00251502	92.7273	0.640854	0.00287227	53.0522	0.690379	0.00131041	62.5326	0.665341	0.00204233	72.1411	0.65	0.000589366	84.8135	0.640255	0.000402623
1060.16	16.6527	0.713262	0.000403184	28.1394	0.703867	0.000972509	92.8339	0.641472	0.00252423	53.1044	0.690555	0.00207162	62.5978	0.665082	0.00228408	72.2195	0.649619	0.000725965	84.9093	0.640349	0.00127597
1061.52	16.655	0.712724	0.000685133	28.1574	0.704441	0.000975735	92.9405	0.640567	0.0028581	53.1566	0.689973	0.00263076	62.663	0.664233	0.00204483	72.2979	0.649851	0.000281419	85.005	0.640788	0.000581007
1063.04	16.6573	0.714114	0.000478753	28.1754	0.704047	0.00234827	93.0471	0.639709	0.00197565	53.2088	0.689043	0.00234856	62.7282	0.664296	0.00143029	72.3762	0.649001	0.00118525	85.1008	0.640303	0.000535638
1064.25	16.6595	0.714643	0.00052447	28.1934	0.703508	0.0016893	93.1538	0.641184	0.000338155	53.261	0.688523	0.00253402	62.7934	0.664288	0.00139448	72.4546	0.649026	0.00106672	85.1966	0.640379	0.000942062
1065.76	16.6618	0.713351	0.000787971	28.2114	0.704287	0.00218859	93.2604	0.642705	0.000874342	53.3132	0.689423	0.00285635	62.8586	0.663991	0.00135853	72.533	0.64998	0.000232563	85.2923	0.641481	0.000669568
1066.97	16.664	0.713823	0.000638222	28.2294	0.704219	0.00242076	93.367	0.642797	0.00140357	53.3654	0.689777	0.00278413	62.9238	0.663624	0.00140338	72.6114	0.648777	0.00195636	85.3881	0.640786	0.000917554
1068.05	16.6663	0.714295	0.000174986	28.2474	0.704941	0.00264885	93.4736	0.642501	0.000216626	53.4176	0.688921	0.00237435	62.989	0.663247	0.00147885	72.6898	0.648821	0.00080933	85.4839	0.640878	0.00074678
1069.73	16.6686	0.714236	0.000242802	28.2654	0.704467	0.00273668	93.5802	0.6432	0.000617134	53.4698	0.689255	0.0025799	63.0542	0.664207	0.0014971	72.7682	0.649622	0.000317356	85.5796	0.640582	0.000509521
1071.34	16.6708	0.71438	0.000432663	28.2834	0.704299	0.00268067	93.6869	0.641602	0.00115382	53.522	0.689562	0.00224301	63.1194	0.662713	0.00132103	72.8465	0.648974	0.000952308	85.6754	0.640052	0.00062808
1073.21	16.6731	0.713899	0.000417487	28.3014	0.704201	0.00232917	93.7935	0.641656	0.000863526	53.5742	0.689875	0.00197049	63.1846	0.662648	0.000904311	72.9249	0.648453	0.00148353	85.7712	0.640805	6.12139e-05
1074.34	16.6754	0.71336	0.000387732	28.3194	0.70482	0.000969363	93.9001	0.641659	0.00166793	53.6264	0.689194	0.00337996	63.2498	0.662628	0.00227761	73.0033	0.648184	0.0011899	85.8669	0.641945	0.00166379
1075.19	16.6776	0.713659	0.00030751	28.3374	0.704845	0.00195547	94.0067	0.642553	0.00193525	53.6786	0.688418	0.00256965	63.315	0.662025	0.002641	73.0817	0.647957	0.00109922	85.9627	0.641898	0.00180471
1076.94	16.6799	0.7142	0.000543686	28.3554	0.703691	0.00269177	94.1134	0.640929	0.00204977	53.7308	0.689217	0.00110983	63.3802	0.662296	0.00289491	73.1601	0.648547	0.000524296	86.0585	0.641325	0.00181112
1078.37	16.6822	0.713915	0.000386602	28.3734	0.704302	0.00293075	94.22	0.642091	0.00168535	53.783	0.689802	0.00243919	63.4454	0.661453	0.00199855	73.2384	0.648869	0.000991632	86.1542	0.640216	0.0004017
1079.38	16.6844	0.711616	0.0011616	28.3914	0.704501	0.00318345	94.3266	0.641742	0.000784477	53.8352	0.688974	0.00189639	63.5106	0.660532	0.00102394	73.3168	0.648943	0.00126909	86.25	0.64034	0.000546752
1080.62	16.6867	0.712473	0.000978167	28.4094	0.704265	0.00327482	94.4332	0.642708	0.000455333	53.8874	0.688642	0.00180934	63.5758	0.661349	0.00174846	73.3952	0.648661	0.00126482	86.3458	0.640014	0.00101821
1081.88	16.6889	0.713474	0.000414588	28.4274	0.7042	0.00240092	94.5398	0.643089	0.000655766	53.9396	0.688265	0.00196191	63.641	0.661697	0.00264377	73.4736	0.64839	0.00156101	86.4415	0.63944	0.00101765
1083.38	16.6912	0.71439	0.000518776	28.4454	0.703783	0.00218699	94.6465	0.643958	0.000631921	53.9918	0.687596	0.00215481	63.7062	0.661172	0.00181742	73.552	0.648563	0.000792655	86.5373	0.639897	0.000956865
1085.17	16.6935	0.714721	0.00121973	28.4634	0.704688	0.00300149	94.7531	0.643026	0.00260541	54.044	0.688496	0.00266246	63.7714	0.659703	0.00159619	73.6304	0.648671	0.000801993	86.6331	0.6395	0.000468744
1086.52	16.6957	0.714688	0.000600455	28.4814	0.704436	0.00211	94.8597	0.642998	0.00100469	54.0962	0.688191	0.00230895	63.8367	0.66108	0.00206331	73.7087	0.648329	0.000431801	86.7288	0.638961	0.000181057
1087.41	16.698	0.714006	0.000266768	28.4994	0.704566	0.00208111	94.9663	0.643062	0.00138813	54.1484	0.688641	0.00242611	63.9019	0.661019	0.00289515	73.7871	0.647547	0.000440554	86.8246	0.638766	1.06968e-05
1088.32	16.7003	0.71296	0.000479813	28.5174	0.703863	0.00261831	95.073	0.6441	0.00174869	54.2005	0.688524	0.00253026	63.9671	0.659741	0.0027529	73.8655	0.648534	0.00103824	86.9204	0.638093	0.00101134
1090.03	16.7025	0.713925	0.00118993	28.5354	0.704403	0.00279378	95.1796	0.644241	0.00129392	54.2527	0.688424	0.00262901	64.0323	0.659873	0.00191692	73.9439	0.648034	0.000638428	87.0161	0.638333	0.000299294
1091.69	16.7048	0.713885	0.00048491	28.5534	0.704553	0.0018248	95.2862	0.644383	0.00157291	54.3049	0.688584	0.00292428	64.0975	0.660025	0.00201495	74.0223	0.647797	0.00100943	87.1119	0.638493	0.000759579
1092.85	16.7071	0.714412	0.00112358	28.5714	0.704636	0.00187816	95.3928	0.643431	0.00133045	54.3571	0.688245	0.00315207	64.1627	0.659243	0.00274995	74.1007	0.647222	0.00181175	87.2077	0.638788	0.00200727
1094.52	16.7093	0.714219	0.000850799	28.5894	0.704377	0.00106786	95.4994	0.644318	0.00117093	54.4093	0.688088	0.00315022	64.2279	0.659935	0.00175479	74.179	0.647028	0.00203754	87.3034	0.638181	0.0031839
1095.75	16.7116	0.7142	0.00107431	28.6074	0.703955	0.00141573	95.6061	0.643905	0.000542571	54.4615	0.68868	0.00268396	64.2931	0.659824	0.00165894	74.2574	0.648255	0.00165841	87.3992	0.638672	0.00122517
1096.84	16.7139	0.714461	0.000798787	28.6254	0.703346	0.00180215	95.7127	0.644537	0.000501247	54.5137	0.68865	0.00221859	64.3583	0.659385	0.00203658	74.3358	0.647253	0.000677011	87.495	0.639758	0.000321234
1098.14	16.7161	0.714134	0.000644176	28.6434	0.703961	0.00282196	95.8193	0.643953	0.00107414	54.5659	0.687839	0.00310932	64.4235	0.658215	0.00240455	74.4142	0.646953	0.000739924	87.5907	0.640672	0.00110572
1099.61	16.7184	0.714544	0.000561294	28.6614	0.704639	0.00184128	95.9259	0.644107	0.00181828	54.6181	0.68782	0.00309936	64.4887	0.659459	0.00188646	74.4926	0.64683	0.00112601	87.6865	0.63911	0.00148056
1100.78	16.7206	0.715376	0.00109562	28.6794	0.704753	0.00263574	96.0325	0.644254	0.000192427	54.6703	0.688096	0.00180842	64.5539	0.657769	0.00148991	74.571	0.647667	0.000785125	87.7823	0.638902	0.00081649
1102.11	16.7229	0.713486	0.00078772	28.6974	0.704178	0.0034027	96.1392	0.644425	0.000399007	54.7225	0.687943	0.00226244	64.6191	0.656847	0.00232917	74.6493	0.648076	0.00115504	87.878	0.638757	0.000335212
1103.34	16.7252	0.712773	0.000765	28.7154	0.703749	0.00202667	96.2458	0.645573	9.83271e-05	54.7747	0.686854	0.00217476	64.6843	0.657202	0.00200543	74.7277	0.647711	0.00142378	87.9738	0.63849	6.48619e-05
1104.81	16.7274	0.714663	0.00072016	28.7334	0.704006	0.00265028	96.3524	0.644421	0.000837592	54.8269	0.687494	0.00172421	64.7495	0.65733	0.00156422	74.8061	0.647136	0.00124671	88.0696	0.639507	0.000950605
1106.29	16.7297	0.713783	0.000539797	28.7514	0.70372	0.00252061	96.459	0.644217	0.00296871	54.8791	0.688176	0.00311245	64.8147	0.656692	0.00199735	74.8845	0.647522	0.00114648	88.1653	0.638203	0.00202544
1107.59	16.732	0.714418	0.00100039	28.7694	0.704175	0.00359481	96.5657	0.644192	0.00302715	54.9313	0.686924	0.00245505	64.8799	0.656481	0.0021457	74.9629	0.646903	0.00187355	88.2611	0.638513	0.00154215
1108.96	16.7342	0.714566	0.000708658	28.7874	0.704184	0.00216149	96.6723	0.643749	0.00296543	54.9835	0.688237	0.00199929	64.9451	0.657104	0.00104669	75.0413	0.647305	0.00136911	88.3569	0.640079	0.00181912
1110.57	16.7365	0.714333	0.000407369	28.8054	0.70376	0.00150075	96.7789	0.644976	0.000291427	55.0357	0.687099	0.00120021	65.0103	0.657246	0.00185806	75.1196	0.646519	0.000728839	88.4526	0.640057	0.00141801
1111.85	16.7388	0.71449	0.00104988	28.8234	0.704864	0.00296403	96.8855	0.64571	0.000357205	55.0879	0.688412	0.00363458	65.0755	0.657425	0.00101957	75.198	0.645576	0.000452914	88.5484	0.638644	0.00103988
1113.38	16.741	0.713228	0.000766945	28.8414	0.704352	0.00304216	96.9921	0.645332	0.00145252	55.1401	0.68702	0.00308351	65.1407	0.656327	0.000616938	75.2764	0.64536	0.000964517	88.6442	0.638051	0.00171229
1114.95	16.7433	0.71382	0.000138896	28.8594	0.704986	0.00135782	97.0988	0.645589	0.00224847	55.1923	0.686648	0.00226123	65.2059	0.656751	0.00122845	75.3548	0.64687	0.000347125	88.7399	0.637363	0.000776414
1116.22	16.7455	0.714498	0.000164	28.8774	0.704038	0.00345603	97.2054	0.647095	0.00174868	55.2445	0.687591	0.00218198	65.2711	0.656873	0.00230512	75.4332	0.647561	0.000780296	88.8357	0.637994	0.000318349
1117.45	16.7478	0.714147	0.000268149	28.8954	0.702628	0.00140323	97.312	0.647465	0.000381754	55.2967	0.688005	0.00215025	65.3363	0.656429	0.00250371	75.5116	0.647816	0.00165668	88.9315	0.638449	8.71691e-05
1118.78	16.7501	0.714663	0.001649	28.9134	0.70306	0.00170247	97.4186	0.645922	0.00217356	55.3489	0.686786	0.00335017	65.4015	0.656291	0.00189573	75.5899	0.647382	0.00163108	89.0272	0.638593	0.000522662
1120.15	16.7523	0.713524	0.000207949	28.9314	0.702599	0.00116307	97.5253	0.646577	0.0027978	55.4011	0.686829	0.00295221	65.4667	0.65579	0.00265302	75.6683	0.646002	0.00225206	89.123	0.638323	0.0012473
1121.35	16.7546	0.714372	0.000450259	28.9494	0.702754	0.00160412	97.6319	0.645737	0.00166501	55.4533	0.686975	0.00313145	65.5319	0.655766	0.0025767	75.7467	0.645899	0.000969433	89.2188	0.63785	0.000604412
1122.61	16.7569	0.71429	0.000410757	28.9674	0.703106	0.00298587	97.7385	0.645778	0.00236523	55.5055	0.687463	0.00292527	65.5971	0.656446	0.00284963	75.8251	0.646367	0.00158749	89.3145	0.637835	0.00118717
1123.84	16.7591	0.713742	0.000221331	28.9854	0.703642	0.00257503	97.8451	0.644228	0.000278709	55.5577	0.687389	0.00254581	65.6623	0.654847	0.00170457	75.9035	0.646511	0.00310513	89.4103	0.638054	0.00171942
1125.5	16.7614	0.713961	0.000811218	29.0034	0.703449	0.00206362	97.9517	0.644876	0.000596345	55.6099	0.686717	0.00232478	65.7275	0.655624	0.00227942	75.9818	0.64502	0.00100146	89.506	0.637221	0.000269484
1126.92	16.7637	0.7121	0.00105136	29.0214	0.703571	0.00160287	98.0584	0.64592	0.00164631	55.6621	0.686429	0.00218113	65.7927	0.655881	0.00126709	76.0602	0.645822	0.00148378	89.6018	0.637593	0.000805752
1128.34	16.7659	0.71306	0.00071634	29.0394	0.703888	0.00212952	98.165	0.645723	0.000588266	55.7143	0.686775	0.00221992	65.8579	0.656312	0.0013545	76.1386	0.645681	0.00127958	89.6976	0.638389	0.000102942
1129.27	16.7682	0.713442	0.000608436	29.0574	0.704175	0.00186117	98.2716	0.644479	0.00425183	55.7665	0.687443	0.00286805	65.9231	0.656478	0.00238491	76.217	0.645133	0.000832765	89.7933	0.638323	0.000615093
1130.3	16.7705	0.713284	0.000758694	29.0754	0.704518	0.00162048	98.3782	0.646743	0.00364331	55.8187	0.687531	0.00317932	65.9883	0.656141	0.0026273	76.2954	0.644984	0.000641115	89.8891	0.637736	0.00218455
1132	16.7727	0.713829	0.00116238	29.0934	0.70462	0.00230424	98.4848	0.644721	0.00246426	55.8709	0.686861	0.00249284	66.0535	0.655552	0.000487876	76.3738	0.645333	0.000203113	89.9849	0.640358	0.000499815
1133.36	16.775	0.714031	0.000537103	29.1114	0.703703	0.00206361	98.5915	0.644755	0.00401507	55.9231	0.686467	0.00302053	66.1187	0.655278	0.00184104	76.4521	0.645522	4.3084e-05	90.0806	0.638877	0.000871995
1134.81	16.7772	0.713503	0.000509662	29.1294	0.703125	0.00214963	98.6981	0.645921	0.000378903	55.9753	0.685993	0.0018412	66.1839	0.654946	0.00163496	76.5305	0.644969	0.00151029	90.1764	0.637813	0.00125792
1136.33	16.7795	0.713966	0.00145409	29.1474	0.703346	0.00173694	98.8047	0.645843	0.00126173	56.0275	0.686938	0.00181784	66.2491	0.655122	0.002269	76.6089	0.644264	0.000713728	90.2722	0.638722	0.000879978
1137.82	16.7818	0.714634	0.000910562	29.1654	0.703536	0.00109809	98.9113	0.645324	0.00144324	56.0797	0.686935	0.00268461	66.3143	0.655717	0.00211642	76.6873	0.645482	0.000382032	90.3679	0.63851	0.00124267
1139.16	16.784	0.714265	0.000687274	29.1834	0.703409	0.00274701	99.018	0.646014	0.000472263	56.1319	0.684729	0.00175957	66.3795	0.655066	0.002317	76.7657	0.645898	0.000772484	90.4637	0.639278	0.000196739
1140.86	16.7863	0.713641	0.000639656	29.2014	0.703721	0.00273913	99.1246	0.645118	0.0024608	56.1841	0.685975	0.00215871	66.4447	0.654796	0.00188918	76.8441	0.645131	0.00086412	90.5595	0.639123	6.41496e-05
1142.24	16.7886	0.714438	0.000153678	29.2194	0.70358	0.00247796	99.2312	0.644818	0.00233167	56.2363	0.685788	0.00311077	66.51	0.65454	0.00115068	76.9224	0.644084	0.00063695	90.6552	0.638594	0.000249108
1143.54	16.7908	0.714267	0.000274578	29.2374	0.703232	0.00330429	99.3378	0.645952	0.00122416	56.2885	0.686684	0.00242846	66.5752	0.65442	0.000506367	77.0008	0.64422	0.000632107	90.751	0.638782	0.000987614
1144.82	16.7931	0.714158	0.000767147	29.2554	0.703092	0.00220177	99.4444	0.645275	0.000638585	56.3407	0.686747	0.0031122	66.6404	0.654999	0.00079387	77.0792	0.644938	0.00134819	90.8468	0.638474	0.000598434
1146.22	16.7954	0.712228	0.00188178	29.2734	0.703134	0.00111712	99.5511	0.645319	0.000229456	56.3929	0.685958	0.00235739	66.7056	0.654523	0.00200896	77.1576	0.645468	0.00140574	90.9425	0.639002	0.00125313
1147.4	16.7976	0.713609	0.000297564	29.2914	0.703067	0.00246761	99.6577	0.645555	0.00153248	56.4451	0.685652	0.00271782	66.7708	0.654509	0.00210823	77.236	0.643498	0.000934436	91.0383	0.639065	0.000980688
1148.7	16.7999	0.714062	0.000306305	29.3094	0.703575	0.00244846	99.7643	0.645193	0.00346996	56.4973	0.686036	0.00295627	66.836	0.654543	0.00133148	77.3144	0.643927	0.00080717	91.1341	0.638355	0.000221306
1149.95	16.8021	0.713775	0.000169801	29.3274	0.703078	0.00159764	99.8709	0.645058	0.00240175	56.5495	0.686078	0.00304481	66.9012	0.653262	0.00182733	77.3927	0.644403	0.00107725	91.2298	0.638783	0.000892121
1151.12	16.8044	0.713507	9.99028e-05	29.3454	0.702518	0.00169592	99.9776	0.646269	0.000674966	56.6016	0.685571	0.00288076	66.9664	0.653703	0.00112212	77.4711	0.644748	0.00087494	91.3256	0.638338	1.79389e-05
1152.55	16.8067	0.714117	0.000811808	29.3634	0.703249	0.00243626	100.084	0.645786	0.000148948	56.6538	0.685921	0.00271686	67.0316	0.654719	0.00190869	77.5495	0.644785	0.00116123	91.4214	0.637782	0.00104375
1153.55	16.8089	0.714115	0.00035658	29.3814	0.70384	0.00270965	100.191	0.645193	0.000507199	56.706	0.685267	0.00287251	67.0968	0.654201	0.00262468	77.6279	0.644828	0.000812659	91.5171	0.638649	0.00115947
1154.92	16.8112	0.714354	0.00115991	29.3994	0.70305	0.00260442	100.297	0.644705	0.00137904	56.7582	0.685505	0.00290494	67.162	0.654044	0.00253892	77.7063	0.644665	0.00131691	91.6129	0.637334	0.00250064
1156.32	16.8135	0.714119	0.000219716	29.4174	0.702616	0.00236573	100.404	0.644846	0.00228556	56.8104	0.685977	0.00252024	67.2272	0.653972	0.0019265	77.7847	0.644689	0.00131169	91.7087	0.63743	0.00201784
1157.79	16.8157	0.712502	0.000847056	29.4354	0.703394	0.00197479	100.511	0.644382	0.0010676	56.8626	0.685099	0.00246431	67.2924	0.653312	0.00136643	77.863	0.643512	0.00133796	91.8044	0.638039	0.00135487
1159.18	16.818	0.714321	0.000253255	29.4534	0.703814	0.00225911	100.617	0.643559	0.0023105	56.9148	0.685151	0.00227576	67.3576	0.653277	0.00232671	77.9414	0.644028	0.000830239	91.9002	0.637747	0.00135687
1160.7	16.8203	0.715032	0.00123728	29.4714	0.703723	0.00240441	100.724	0.644826	6.59239e-05	56.967	0.684752	0.00158751	67.4228	0.653215	0.00221549	78.0198	0.643625	0.000399293	91.996	0.638902	0.00116742
1161.92	16.8225	0.714621	0.00108552	29.4894	0.703188	0.00252548	100.831	0.645385	0.00146393	57.0192	0.684929	0.00217828	67.488	0.653454	0.00156893	78.0982	0.643052	0.000552077	92.0917	0.639385	0.000460556
1163.61	16.8248	0.713136	0.000600099	29.5074	0.703395	0.00274046	100.937	0.644009	0.000903958	57.0714	0.684695	0.00305037	67.5532	0.653142	0.00143571	78.1766	0.644181	0.00165815	92.1875	0.639114	0.00172592
1165.34	16.8271	0.713367	0.00108704	29.5254	0.703316	0.00230302	101.044	0.643978	0.000176664	57.1236	0.684964	0.00228204	67.6184	0.653254	0.0013186	78.255	0.644921	0.00183071	92.2833	0.637507	0.00106124
1166.36	16.8293	0.7142	0.000261432	29.5434	0.703162	0.00280358	101.15	0.644247	0.000565699	57.1758	0.685616	0.0027683	67.6836	0.653822	0.0015178	78.3333	0.643844	0.000374633	92.379	0.638486	0.00168006
1167.52	16.8316	0.71439	0.000991359	29.5614	0.70333	0.00308905	101.257	0.645075	0.000869943	57.228	0.685358	0.00321019	67.7488	0.653679	0.00140145	78.4117	0.643137	0.00199365	92.4748	0.639122	0.00102415
1169.07	16.8338	0.714784	0.000386603	29.5794	0.703065	0.0024134	101.364	0.644898	0.00106632	57.2802	0.684916	0.00237502	67.814	0.652916	0.00107429	78.4901	0.643371	0.00209922	92.5706	0.639604	0.000250621
1170.44	16.8361	0.715317	0.000808786	29.5974	0.702975	0.00190437	101.47	0.64498	0.000599303	57.3324	0.684286	0.00216057	67.8792	0.652264	0.00154444	78.5685	0.644083	0.00193502	92.6663	0.638212	0.000352998
1171.9	16.8384	0.713914	0.00016012	29.6154	0.703428	0.00176462	101.577	0.644998	0.00107769	57.3846	0.685117	0.00413038	67.9444	0.652826	0.00198637	78.6469	0.644712	0.00238575	92.7621	0.63826	0.00127412
1172.8	16.8406	0.715602	0.000552785	29.6334	0.702933	0.00179448	101.684	0.64568	0.00120627	57.4368	0.683108	0.00399625	68.0096	0.653196	0.00301388	78.7252	0.644404	0.00290719	92.8579	0.638479	0.00128579
1173.74	16.8429	0.71304	0.0011122	29.6514	0.702389	0.00208608	101.79	0.644892	0.0027073	57.489	0.683897	0.00223508	68.0748	0.652603	0.00262153	78.8036	0.642843	0.000354773	92.9536	0.63785	8.49072e-05
1175.57	16.8452	0.713457	0.000656202	29.6694	0.702935	0.00242703	101.897	0.644476	0.00133602	57.5412	0.684099	0.00300543	68.14	0.652921	0.00102655	78.882	0.642386	0.00140612	93.0494	0.639315	0.00162172
1176.77	16.8474	0.713562	0.000737228	29.6874	0.702816	0.00221328	102.003	0.643742	0.00151627	57.5934	0.684587	0.00259297	68.2052	0.652811	0.000865797	78.9604	0.64414	0.00063323	93.1452	0.638054	0.00129463
1178.01	16.8497	0.713392	0.0003473	29.7054	0.703125	0.00246748	102.11	0.643686	0.000225492	57.6456	0.68433	0.00284124	68.2704	0.652192	0.00187603	79.0388	0.64281	0.000255562	93.2409	0.638646	0.000735176
1179.42	16.852	0.714583	0.000810501	29.7234	0.703085	0.00162064	102.217	0.644623	0.000283688	57.6978	0.683758	0.00264135	68.3356	0.652063	0.00125863	79.1172	0.642085	0.00101151	93.3367	0.640836	0.00151582
1180.78	16.8542	0.71415	0.000600685	29.7414	0.702998	0.00223748	102.323	0.644703	0.000279268	57.75	0.683345	0.00169785	68.4008	0.652728	0.00155128	79.1955	0.642501	0.00168252	93.4325	0.640427	0.000877811
1182.46	16.8565	0.713225	0.000232411	29.7594	0.702591	0.00152114	102.43	0.642995	0.00126216	57.8022	0.683429	0.00256814	68.466	0.653129	0.00184735	79.2739	0.643368	0.000735846	93.5282	0.639442	0.000429115
1184.54	16.8587	0.714805	0.000360476	29.7774	0.702958	0.00193389	102.536	0.643636	0.000623407	57.8544	0.683405	0.00307372	68.5312	0.652694	0.00140663	79.3523	0.641984	0.00152445	93.624	0.639446	4.10689e-05
1185.48	16.861	0.715035	0.000795849	29.7954	0.703226	0.00171098	102.643	0.642454	0.00157735	57.9066	0.683115	0.00286362	68.5964	0.652848	0.00235133	79.4307	0.641166	0.000791727	93.7198	0.639824	0.000509188
1186.56	16.8633	0.712396	0.00102332	29.8134	0.703075	0.00204655	102.75	0.642737	0.00038983	57.9588	0.683025	0.00351952	68.6616	0.652286	0.00280299	79.5091	0.642511	0.000482054	93.8155	0.640097	0.000800798
1187.9	16.8655	0.713442	0.000848652	29.8314	0.702865	0.00236246	102.856	0.642601	0.00188663	58.011	0.683009	0.0034036	68.7268	0.65228	0.00139334	79.5875	0.6429	0.00198813	93.9113	0.639938	0.000216477
1189.41	16.8678	0.714232	0.00142075	29.8494	0.703123	0.00177508	102.963	0.6423	0.000638508	58.0632	0.682592	0.00318052	68.792	0.652205	0.0028286	79.6658	0.642765	0.000886931	94.0071	0.640172	0.000415518
1191.03	16.8701	0.713243	0.000628637	29.8674	0.702903	0.00190267	103.07	0.644212	0.00234339	58.1154	0.682344	0.00224298	68.8572	0.651866	0.0025619	79.7442	0.642699	0.000289268	94.1028	0.640221	6.16002e-05
1192.03	16.8723	0.712984	0.00108816	29.8854	0.703044	0.00231019	103.176	0.643363	0.00209698	58.1676	0.683098	0.00231419	68.9224	0.65202	0.00243631	79.8226	0.642638	0.0022164	94.1986	0.641104	0.00128943
1193.12	16.8746	0.713468	0.00120164	29.9034	0.703323	0.00178524	103.283	0.644141	0.00105891	58.2198	0.682986	0.00190111	68.9876	0.651536	0.00220877	79.901	0.642797	0.00182891	94.2944	0.63985	0.00158072
1194.6	16.8769	0.712672	0.00093905	29.9214	0.703046	0.0024001	103.389	0.642832	4.91422e-05	58.272	0.682647	0.00239319	69.0528	0.65076	0.00179452	79.9794	0.642241	0.000808372	94.3901	0.63962	0.000419791
1196.07	16.8791	0.71432	0.000535636	29.9394	0.703296	0.00323408	103.496	0.645106	0.00136698	58.3242	0.682504	0.00261688	69.1181	0.650719	0.00163275	80.0578	0.642201	0.00134802	94.4859	0.639628	0.000483097
1197.26	16.8814	0.715485	0.00211467	29.9574	0.702943	0.0021077	103.603	0.643988	0.000774532	58.3764	0.682872	0.00289435	69.1833	0.651069	0.00143248	80.1361	0.642542	0.00142438	94.5817	0.639889	0.00128144
1198.58	16.8837	0.715201	0.00147312	29.9754	0.702224	0.00212959	103.709	0.642149	0.000114065	58.4286	0.682942	0.00198445	69.2485	0.651852	0.00200502	80.2145	0.642846	0.000425999	94.6774	0.640602	0.000474108
1199.75	16.8859	0.71407	0.000242858	29.9934	0.702534	0.00169993	103.816	0.643514	0.000771017	58.4808	0.681778	0.00234319	69.3137	0.651104	0.000780255	80.2929	0.642968	0.0014388	94.7732	0.640069	0.00109426
1201.19	16.8882	0.713666	0.000767252	30.0114	0.702403	0.00174603	103.923	0.643821	0.0022902	58.533	0.681707	0.00223481	69.3789	0.651681	0.00267912	80.3713	0.642885	0.000696073	94.869	0.639787	0.000561315
1202.66	16.8904	0.714358	0.000987494	30.0294	0.702815	0.00274516	104.029	0.642902	0.00141909	58.5852	0.681223	0.00215577	69.4441	0.650877	0.00107297	80.4497	0.641881	0.000863749	94.9647	0.640909	3.47232e-05
1204.08	16.8927	0.713153	0.000557489	30.0474	0.703717	0.00130096	104.136	0.642644	0.000218744	58.6374	0.682258	0.00414547	69.5093	0.65117	0.00235567	80.5281	0.642326	0.00137276	95.0605	0.640232	0.00140668
1205.55	16.895	0.713205	0.000329608	30.0654	0.703659	0.00251169	104.242	0.643305	0.000389479	58.6896	0.68206	0.00402474	69.5745	0.651449	0.00247297	80.6064	0.641386	0.00168941	95.1562	0.640433	0.00160312
1207.09	16.8972	0.714237	0.000713956	30.0834	0.702038	0.00256206	104.349	0.644529	0.001709	58.7418	0.681754	0.00338803	69.6397	0.65123	0.00221756	80.6848	0.642283	0.00199556	95.252	0.640574	0.00159727
1208.35	16.8995	0.713689	0.000177046	30.1014	0.702718	0.00155376	104.456	0.643236	0.00188198	58.794	0.681431	0.00336108	69.7049	0.650744	0.00187838	80.7632	0.642131	0.00194894	95.3478	0.641993	0.000515718
1210.01	16.9018	0.71297	0.000471464	30.1194	0.70208	0.00153905	104.562	0.642411	0.00326466	58.8462	0.681072	0.00282276	69.7701	0.650721	0.00226439	80.8416	0.641585	0.00136221	95.4435	0.640933	0.000254721
1211.64	16.904	0.713331	0.000673185	30.1374	0.702875	0.00269591	104.669	0.643204	0.000878447	58.8984	0.681724	0.00265721	69.8353	0.650406	0.00208796	80.92	0.64116	0.00152336	95.5393	0.640637	0.00113072
1212.6	16.9063	0.712592	0.00110605	30.1554	0.703388	0.00192707	104.776	0.642554	0.0015375	58.9505	0.681868	0.00264418	69.9005	0.65091	0.00203922	80.9983	0.640903	0.00037782	95.6351	0.641349	0.00162719
1213.83	16.9086	0.71387	0.000315739	30.1734	0.702465	0.00174107	104.882	0.643229	0.000662969	59.0027	0.680686	0.00251843	69.9657	0.650171	0.00149808	81.0767	0.641477	0.00151516	95.7308	0.64224	0.000733545
1214.79	16.9108	0.714267	0.000740496	30.1914	0.702826	0.00164027	104.989	0.643493	0.00120804	59.0549	0.680549	0.00280979	70.0309	0.650181	0.00204385	81.1551	0.642307	0.000552755	95.8266	0.641601	0.000782561
1216.02	16.9131	0.714576	0.000337263	30.2094	0.70243	0.00217659	105.095	0.642891	1.14024e-05	59.1071	0.680834	0.00267554	70.0961	0.649807	0.00278689	81.2335	0.641273	0.000267889	95.9224	0.641689	0.000720722
1217.5	16.9153	0.714689	0.000542885	30.2274	0.702203	0.00211065	105.202	0.643876	0.0020594	59.1593	0.680835	0.00335747	70.1613	0.650587	0.00158786	81.3119	0.640817	0.000717377	96.0181	0.642498	0.00133217
1219.73	16.9176	0.714279	0.00040821	30.2454	0.702626	0.00227677	105.309	0.642304	0.000363759	59.2115	0.680068	0.00311805	70.2265	0.650151	0.00135179	81.3903	0.641811	0.000980723	96.1139	0.643309	9.86693e-05
1220.72	16.9199	0.714583	0.000695729	30.2634	0.70171	0.00236666	105.415	0.642253	0.00109573	59.2637	0.680495	0.00242908	70.2917	0.648985	0.00198006	81.4686	0.642502	0.00144596	96.2097	0.642064	0.00081569
1221.66	16.9221	0.713657	0.00110513	30.2814	0.702528	0.00241883	105.522	0.64343	0.0014909	59.3159	0.68093	0.00260155	70.3569	0.649087	0.00153411	81.547	0.641001	0.0010226	96.3054	0.641203	0.000999543
1223.22	16.9244	0.713456	0.00123205	30.2994	0.702409	0.00256549	105.629	0.644717	0.000847717	59.3681	0.680259	0.00340936	70.4221	0.650129	0.00217306	81.6254	0.640592	0.00134004	96.4012	0.641291	0.000115266
1224.74	16.9267	0.713089	0.000910356	30.3174	0.701812	0.0023105	105.735	0.642021	0.000623228	59.4203	0.679824	0.0024452	70.4873	0.649177	0.00219786	81.7038	0.640437	0.000949408	96.497	0.641692	0.00149411
1225.81	16.9289	0.714055	0.00120182	30.3354	0.702764	0.00195028	105.842	0.641013	0.00176261	59.4725	0.678957	0.00163271	70.5525	0.649812	0.00284023	81.7822	0.641385	0.00110154	96.5927	0.641963	0.000339998
1227.06	16.9312	0.714422	0.000461142	30.3534	0.703018	0.00277215	105.948	0.642573	0.000919787	59.5247	0.679115	0.00311084	70.6177	0.649645	0.00166388	81.8606	0.640775	0.00143332	96.6885	0.641786	0.00029487
1228.25	16.9335	0.714438	0.000359098	30.3714	0.701636	0.00270765	106.055	0.641517	9.65292e-06	59.5769	0.678792	0.00349513	70.6829	0.648139	0.00246561	81.9389	0.641052	0.000523004	96.7843	0.641957	0.000743447
1229.56	16.9357	0.714339	0.000990021	30.3894	0.701948	0.00353871	106.162	0.641455	0.00254656	59.6291	0.680071	0.00347763	70.7481	0.648177	0.0026631	82.0173	0.641753	0.000211164	96.88	0.643699	0.00104861
1231.02	16.938	0.714278	0.000324755	30.4074	0.703244	0.00206058	106.268	0.641079	0.00299346	59.6813	0.67865	0.00320819	70.8133	0.648621	0.00181456	82.0957	0.641263	0.00187198	96.9758	0.642506	0.000660532
1232.4	16.9403	0.714734	0.000401311	30.4254	0.702042	0.00208706	106.375	0.641714	0.000477244	59.7335	0.679078	0.00235004	70.8785	0.649156	0.00108577	82.1741	0.640576	0.00156237	97.0716	0.642271	0.00170124
1233.95	16.9425	0.712449	0.00105803	30.4433	0.70276	0.00171292	106.481	0.641648	0.000766681	59.7857	0.678323	0.00232907	70.9437	0.64912	0.00227306	82.2525	0.639619	0.00185507	97.1673	0.642865	0.00157179
1235.12	16.9448	0.712929	0.000824455	30.4613	0.703114	0.00154626	106.588	0.640211	0.00095485	59.8379	0.678261	0.00337556	71.0089	0.647937	0.0027791	82.3309	0.640264	0.00109861	97.2631	0.643383	0.00131995
1236.48	16.947	0.713617	0.000295172	30.4793	0.702359	0.00156026	106.695	0.641441	0.000964318	59.8901	0.67843	0.00344798	71.0741	0.648602	0.00273232	82.4092	0.640652	0.00102662	97.3589	0.643776	0.00111425
1238.41	16.9493	0.714587	0.000882287	30.4973	0.702683	0.00238231	106.801	0.642826	0.000327273	59.9423	0.677837	0.00318982	71.1393	0.648682	0.00269848	82.4876	0.640295	0.00197332	97.4546	0.643337	0.00111877
1239.64	16.9516	0.71313	0.00107557	30.5153	0.701502	0.00208711	106.908	0.641347	0.00056596	59.9945	0.677967	0.00355138	71.2045	0.64839	0.00275839	82.566	0.640019	0.00150983	97.5504	0.642169	0.000719536
1241.39	16.9538	0.715495	0.00114889	30.5333	0.702367	0.00256647	107.015	0.640324	0.00223233	60.0467	0.677523	0.00337445	71.2697	0.648896	0.00338862	82.6444	0.640352	0.0013174	97.6462	0.642828	0.000948907
1242.58	16.9561	0.713695	0.00115371	30.5513	0.70154	0.00237933	107.121	0.64047	0.00212996	60.0989	0.677039	0.00383099	71.3349	0.648264	0.00196371	82.7228	0.640011	0.00141996	97.7419	0.643867	0.00117721
1243.86	16.9584	0.713981	0.000215969	30.5693	0.702291	0.00206461	107.228	0.641939	0.00327779	60.1511	0.67799	0.00371909	71.4001	0.648947	0.00212151	82.8012	0.639679	0.000942576	97.8377	0.644237	0.00145046
1245.25	16.9606	0.714475	0.000387024	30.5873	0.701812	0.00267072	107.334	0.642187	0.00154791	60.2033	0.678203	0.00302341	71.4653	0.648662	0.00200761	82.8795	0.640295	0.00117171	97.9335	0.643938	0.000475576
1246.65	16.9629	0.713746	0.00125844	30.6053	0.70198	0.00186057	107.441	0.640811	0.00135029	60.2555	0.677385	0.00267929	71.5305	0.647697	0.00144444	82.9579	0.64016	0.0011888	98.0292	0.643752	0.000286705
1247.93	16.9652	0.713048	0.000613393	30.6233	0.701857	0.00219793	107.548	0.640857	0.00146268	60.3077	0.676878	0.00242538	71.5957	0.647761	0.00128819	83.0363	0.640132	0.000937704	98.125	0.644873	0.000135221
1249.4	16.9674	0.71296	0.000904877	30.6413	0.70268	0.00170349	107.654	0.638363	2.34395e-05	60.3599	0.676792	0.00225196	71.6609	0.648639	0.00148221	83.1147	0.640168	0.000890237	98.2208	0.645367	0.000739089
1250.58	16.9697	0.713059	0.00133325	30.6593	0.702887	0.00144306	107.761	0.63947	0.000273852	60.4121	0.677278	0.002725	71.7261	0.648443	0.00248177	83.1931	0.6405	0.00102444	98.3165	0.643978	0.000516478
1252	16.972	0.713046	0.00118551	30.6773	0.702187	0.00110842	107.868	0.639902	0.00168014	60.4643	0.676279	0.00288662	71.7914	0.64821	0.00285851	83.2715	0.640216	0.000998934	98.4123	0.642565	0.000105715
1253.49	16.9742	0.713726	0.000289716	30.6953	0.701699	0.0014122	107.974	0.640584	0.000630705	60.5165	0.676365	0.0030512	71.8566	0.646461	0.00166421	83.3498	0.639802	0.000359165	98.5081	0.64375	0.00022694
1255.28	16.9765	0.713285	0.000352721	30.7133	0.702061	0.00166	108.081	0.641845	0.00186118	60.5687	0.676655	0.00451853	71.9218	0.646729	0.00207733	83.4282	0.639574	0.000990004	98.6038	0.641858	0.00162404
1256.69	16.9787	0.714464	0.000548745	30.7313	0.702078	0.00208872	108.187	0.641008	0.00226184	60.6209	0.676424	0.00404328	71.987	0.64715	0.00189284	83.5066	0.638561	0.00205615	98.6996	0.643952	0.0017379
1257.61	16.981	0.714364	0.00142274	30.7493	0.702427	0.0027784	108.294	0.641781	0.00305522	60.6731	0.676377	0.00289307	72.0522	0.64738	0.00243914	83.585	0.638876	0.00182567	98.7954	0.643687	0.00156998
1258.58	16.9833	0.714246	0.00039448	30.7673	0.702184	0.0025726	108.401	0.640308	0.000518483	60.7253	0.676437	0.00372062	72.1174	0.647001	0.00234903	83.6634	0.639337	0.00138371	98.8911	0.643758	0.00217995
1259.88	16.9855	0.713849	0.000131076	30.7853	0.703	0.00271081	108.507	0.641317	0.00032521	60.7775	0.676107	0.00285682	72.1826	0.646411	0.00186936	83.7417	0.639571	0.00115043	98.9869	0.642036	0.000321616
1261.24	16.9878	0.713463	0.000528032	30.8033	0.703114	0.00206891	108.614	0.64018	0.000657571	60.8297	0.675279	0.00311702	72.2478	0.647598	0.00184218	83.8201	0.639779	0.00113268	99.0827	0.643283	0.000322908
1262.69	16.9901	0.714724	0.00107781	30.8213	0.702834	0.00299838	108.721	0.640711	0.00278723	60.8819	0.674428	0.00307843	72.313	0.646866	0.00123645	83.8985	0.639724	0.000905443	99.1784	0.643912	0.00103295
1264.16	16.9923	0.71382	0.000990841	30.8393	0.703033	0.00280778	108.827	0.64099	0.000898935	60.9341	0.675147	0.00421979	72.3782	0.648019	0.00239425	83.9769	0.639284	0.00131803	99.2742	0.644793	0.000178054
1265.42	16.9946	0.713881	0.000787757	30.8573	0.702438	0.00176457	108.934	0.640833	0.00157571	60.9863	0.675843	0.00439497	72.4434	0.647337	0.00179811	84.0553	0.640111	0.000608173	99.37	0.644597	7.25026e-05
1266.79	16.9969	0.713069	0.000489883	30.8753	0.701889	0.00210362	109.04	0.63939	0.000512228	61.0385	0.675455	0.00362735	72.5086	0.646607	0.0018047	84.1337	0.639652	0.000334228	99.4657	0.643996	0.00114505
1267.92	16.9991	0.714655	0.000986592	30.8933	0.702254	0.00238681	109.147	0.638482	0.000527917	61.0907	0.675007	0.00255106	72.5738	0.647687	0.00287591	84.212	0.639195	0.00121314	99.5615	0.644757	0.000966011
1269.04	17.0014	0.713824	0.000381558	30.9113	0.701981	0.00223017	109.254	0.639993	0.00139175	61.1429	0.674462	0.00251002	72.639	0.647434	0.00285266	84.2904	0.639642	0.000873755	99.6573	0.643352	0.000702036
1270.17	17.0036	0.712949	0.000236353	30.9293	0.701766	0.00163761	109.36	0.64091	0.000444708	61.1951	0.673949	0.00291674	72.7042	0.647262	0.00192837	84.3688	0.640496	0.000572662	99.753	0.642564	0.000483887
1272.2	17.0059	0.714015	0.0008718	30.9473	0.702065	0.00100931	109.467	0.640704	0.00143125	61.2473	0.673815	0.00340941	72.7694	0.647383	0.00157477	84.4472	0.639126	0.00147551	99.8488	0.643331	0.00107734
1273.76	17.0082	0.713623	0.00106392	30.9653	0.701753	0.00161482	109.574	0.641842	0.000385848	61.2995	0.674288	0.00316823	72.8346	0.647094	0.00234319	84.5256	0.638603	0.00117693	99.9446	0.645292	0.000121328
1275.06	17.0104	0.713617	0.000737458	30.9833	0.701282	0.0019001	109.68	0.639574	0.0010389	61.3516	0.674309	0.0034259	72.8998	0.646897	0.0025744	84.604	0.639479	0.000607829	100.04	0.644087	0.000859735
1276.37	17.0127	0.712742	0.00104776	31.0013	0.701536	0.00206478	109.787	0.63947	0.000214093	61.4038	0.674044	0.00375077	72.965	0.646593	0.00131685	84.6823	0.639065	0.000634926	100.136	0.64413	0.00114989
1277.83	17.015	0.714141	0.000941276	31.0193	0.701796	0.00209654	109.893	0.63984	0.00205261	61.456	0.674569	0.00330781	73.0302	0.647037	0.00213632	84.7607	0.638306	0.00077566	100.232	0.643201	2.66134e-05
1279.17	17.0172	0.71246	0.00115081	31.0373	0.702459	0.00189373	110	0.641611	0.00239177	61.5082	0.674611	0.00319504	73.0954	0.645994	0.00296168	84.8391	0.638291	0.000706272	100.328	0.642952	0.00127401
1280.46	17.0195	0.713349	0.000572489	31.0553	0.702172	0.000843629				61.5604	0.674259		73.1606	0.645734	0.00248986	84.9175	0.638281	0.00105715	100.423	0.643457	0.00181849
1281.73	17.0218	0.714741	0.000457583	31.0733	0.701738	0.00206644				61.6126	0.673594		73.2258	0.64639	0.00145762	84.9959	0.638382	0.00274688	100.519	0.642194	0.00125951
1283.69	17.024	0.713623	0.000779896	31.0913	0.702209	0.00187374				61.6648	0.672816		73.291	0.646272	0.00135994	85.0743	0.638788	0.00134432	100.615	0.642724	0.000734221
1284.69	17.0263	0.712148	0.000688499	31.1093	0.70226	0.00160579				61.717	0.672893		73.3562	0.645477	0.00114045	85.1526	0.638223	0.000677564	100.711	0.643285	0.00149348
1285.93	17.0286	0.713428	0.000307823	31.1273	0.701507	0.00201009				61.7692	0.672373		73.4214	0.644686	0.00129394	85.231	0.638061	0.00077119	100.806	0.643905	0.00132298
1287.12	17.0308	0.712975	0.000430125	31.1453	0.701561	0.00235542				61.8214	0.671955		73.4866	0.645232	0.0025255	85.3094	0.638523	0.000918594	100.902	0.642754	0.000166926
1288.54	17.0331	0.713451	0.000407501	31.1633	0.701927	0.00277851				61.8736	0.672552		73.5518	0.645131	0.00172804	85.3878	0.638744	0.00105341	100.998	0.643001	0.00295289
1289.64	17.0353	0.712902	0.000605305	31.1813	0.702317	0.00204507				61.9258	0.672504		73.617	0.645423	0.00189296	85.4662	0.638835	0.000814999	101.094	0.64372	0.00151807
1290.82	17.0376	0.713948	0.000327944	31.1993	0.702435	0.001608				61.978	0.672899		73.6822	0.645922	0.00323894	85.5446	0.637377	0.00115386	101.19	0.644312	0.0005322
1292.1	17.0399	0.713732	0.000518199	31.2173	0.702405	0.00235282				62.0302	0.671721		73.7474	0.6449	0.00245949	85.6229	0.638092	0.00162021	101.285	0.642746	0.000126784
1293.39	17.0421	0.712691	0.00071879	31.2353	0.701299	0.001118				62.0824	0.671472		73.8126	0.645517	0.00144069	85.7013	0.637777	0.00161306	101.381	0.643483	0.00229991
1294.98	17.0444	0.714275	0.00016676	31.2533	0.701366	0.0019356				62.1346	0.670767		73.8778	0.645721	0.00131135	85.7797	0.638809	0.000733361	101.477	0.642829	0.00266256
1296.58	17.0467	0.713656	0.00031357	31.2713	0.70191	0.0017519				62.1868	0.670694		73.943	0.645629	0.0016072	85.8581	0.638568	0.000665873	101.573	0.642572	0.000554454
1297.98	17.0489	0.714136	0.000509666	31.2893	0.702397	0.00186559				62.239	0.671437		74.0082	0.645976	0.00186159	85.9365	0.637682	0.00081291	101.668	0.641155	0.0019371
1299.2	17.0512	0.713237	0.000459377	31.3073	0.701831	0.00176264				62.2912	0.671734		74.0734	0.646876	0.000942288	86.0149	0.637876	0.00122617	101.764	0.642837	0.000606878
1300.5	17.0535	0.714439	0.000375939	31.3253	0.701627	0.00324965				62.3434	0.670955		74.1386	0.644964	0.00208768	86.0932	0.638587	0.000948527	101.86	0.641327	0.00287721
1302.14	17.0557	0.713444	0.000384938	31.3433	0.701555	0.00194456				62.3956	0.670449		74.2038	0.645205	0.00215325	86.1716	0.638529	0.000794845	101.956	0.642528	0.000693348
1303.49	17.058	0.713247	0.000432999	31.3613	0.701219	0.00105323				62.4478	0.670847		74.269	0.644422	0.0025131	86.25	0.637353	0.0025067	102.051	0.642635	0.00184933
1304.76	17.0602	0.712531	0.00108192	31.3793	0.701432	0.00194428				62.5	0.67087		74.3342	0.645186	0.0015188	86.3284	0.638015	0.00213036	102.147	0.642053	0.000665623
1306.11	17.0625	0.713096	0.000820577	31.3973	0.701201	0.00206912				62.5522	0.670398		74.3995	0.646052	0.0015382	86.4068	0.638071	0.000404462	102.243	0.641247	0.000471178
1307.7	17.0648	0.713224	0.000378781	31.4153	0.701986	0.00217564				62.6044	0.670152		74.4647	0.64649	0.0016505	86.4851	0.63763	0.000989747	102.339	0.644206	0.000931652
1308.71	17.067	0.712654	0.000889392	31.4333	0.702005	0.00238599				62.6566	0.6699		74.5299	0.645873	0.00238832	86.5635	0.637745	0.00306549	102.434	0.642828	0.00151201
1309.64	17.0693	0.714933	0.00102967	31.4513	0.701942	0.00204296				62.7088	0.670285		74.5951	0.644908	0.00250556	86.6419	0.638582	0.00138037	102.53	0.641628	0.00288782
1312.11	17.0716	0.712822	0.00119583	31.4693	0.701006	0.00242633				62.761	0.668999		74.6603	0.64458	0.00242827	86.7203	0.637667	0.00137935	102.626	0.642399	0.0021403
1313.07	17.0738	0.711948	0.00107736	31.4873	0.701797	0.00238725				62.8132	0.669153		74.7255	0.643937	0.00305405	86.7987	0.637818	0.00201987	102.722	0.641601	0.00250424
1313.92	17.0761	0.713293	0.000722492	31.5053	0.701766	0.0031233				62.8654	0.669452		74.7907	0.644892	0.00244644	86.8771	0.63687	0.00173479	102.818	0.642554	0.00106901
1315.22	17.0784	0.712928	0.000514509	31.5233	0.701872	0.00236633				62.9176	0.669872		74.8559	0.644893	0.00180519	86.9554	0.63704	0.00157835	102.913	0.64219	0.00113339
1316.59	17.0806	0.713282	0.000479646	31.5413	0.701703	0.00299224				62.9698	0.670544		74.9211	0.644765	0.00236638	87.0338	0.637346	0.00130193	103.009	0.642531	0.00188303
1318.2	17.0829	0.712631	0.00109306	31.5593	0.701622	0.00182534				63.022	0.668865		74.9863	0.644074	0.00259641	87.1122	0.636982	0.000857672	103.105	0.641445	0.000540601
1319.97	17.0852	0.71186	0.001126	31.5773	0.701574	0.00230616				63.0742	0.669327		75.0515	0.643871	0.0021277	87.1906	0.636792	0.00182578	103.201	0.640923	0.000200681
1321.28	17.0874	0.713377	0.00142751	31.5953	0.700708	0.00189059				63.1264	0.667158		75.1167	0.644396	0.00148114	87.269	0.637008	0.00136284	103.296	0.643247	0.000817762
1322.85	17.0897	0.712663	0.000396405	31.6133	0.701844	0.00206357				63.1786	0.669199		75.1819	0.644496	0.00129108	87.3474	0.636718	0.00191672	103.392	0.642257	0.00132795
1323.92	17.0919	0.712993	0.00102338	31.6313	0.701882	0.00288291				63.2308	0.668632		75.2471	0.644289	0.00192691	87.4257	0.637633	0.000502533	103.488	0.640805	0.000375512
1325.14	17.0942	0.714531	0.000339633	31.6493	0.702168	0.00221001				63.283	0.668408		75.3123	0.644936	0.00270378	87.5041	0.638291	0.000362883	103.584	0.641341	0.00193206
1326.57	17.0965	0.712168	0.000950705	31.6673	0.701427	0.00125435				63.3352	0.667387		75.3775	0.644532	0.002612	87.5825	0.638067	0.000937175	103.679	0.642785	3.37892e-05
1328.43	17.0987	0.7134	0.000762927	31.6853	0.701502	0.00195923				63.3874	0.667589		75.4427	0.644512	0.0014611	87.6609	0.637554	0.000873882	103.775	0.642036	0.000288528
1329.98	17.101	0.714089	0.000250517	31.7033	0.701013	0.00201813				63.4396	0.667651		75.5079	0.643942	0.00188338	87.7393	0.637207	0.00161777	103.871	0.641457	0.000470063
1330.87	17.1033	0.713831	0.000339117	31.7213	0.701036	0.00208002				63.4918	0.666931		75.5731	0.643593	0.000598203	87.8177	0.635896	0.00106125	103.967	0.640943	0.000912369
1331.93	17.1055	0.714485	0.00102438	31.7393	0.70042	0.00160427				63.544	0.667283		75.6383	0.643903	0.00194868	87.896	0.636565	0.00112045	104.062	0.642684	0.00150242
1333.79	17.1078	0.713818	0.00026508	31.7573	0.700999	0.00188415				63.5962	0.666804		75.7035	0.644813	0.00222324	87.9744	0.636872	0.000734705	104.158	0.640923	0.000594997
1334.9	17.1101	0.71247	0.000496534	31.7753	0.701423	0.00223793				63.6484	0.667359		75.7687	0.644646	0.00203783	88.0528	0.637936	0.000544554	104.254	0.64088	1.91115e-05
1336.16	17.1123	0.713395	0.000615946	31.7933	0.701386	0.00178096				63.7005	0.667694		75.8339	0.643882	0.00188703	88.1312	0.637138	0.0012583	104.35	0.641388	0.00035604
1337.55	17.1146	0.71385	0.000294996	31.8113	0.701858	0.00217465				63.7527	0.666585		75.8991	0.644195	0.00120093	88.2096	0.636441	0.00205438	104.446	0.641001	0.000136786
1338.89	17.1168	0.712746	0.000660241	31.8293	0.701077	0.00307337				63.8049	0.666616		75.9643	0.644908	0.00138717	88.288	0.637732	0.00144039	104.541	0.642532	0.00134224
1340.01	17.1191	0.712438	0.00132341	31.8473	0.700307	0.00317524				63.8571	0.666896		76.0295	0.644764	0.00278062	88.3663	0.637463	0.000813653	104.637	0.640959	0.00215439
1341.35	17.1214	0.714032	0.000305128	31.8653	0.700886	0.00163031				63.9093	0.666485		76.0947	0.643307	0.00146489	88.4447	0.636711	0.00166693	104.733	0.640762	0.00111218
1342.5	17.1236	0.714196	0.000654494	31.8833	0.701599	0.00197461				63.9615	0.666272		76.1599	0.6423	0.00220656	88.5231	0.636287	0.000886022	104.829	0.641467	0.000523544
1343.78	17.1259	0.71344	0.000508007	31.9013	0.702036	0.0024337				64.0137	0.665978		76.2251	0.642806	0.00240817	88.6015	0.636038	0.00113301	104.924	0.640391	0.000346058
1345.13	17.1282	0.71454	0.000514151	31.9193	0.701592	0.00131405				64.0659	0.665179		76.2903	0.64322	0.00174604	88.6799	0.635584	0.000691392	105.02	0.640556	0.000319488
1346.36	17.1304	0.713382	0.000654811	31.9373	0.700387	0.00259331				64.1181	0.665492		76.3555	0.642622	0.0017303	88.7583	0.635785	0.00140179	105.116	0.642355	0.000630648
1348.13	17.1327	0.713789	0.000983574	31.9553	0.701076	0.00252883				64.1703	0.664688		76.4207	0.642791	0.0023915	88.8366	0.636642	0.00114661	105.212	0.640911	0.000558995
1349.8	17.135	0.713986	0.000237555	31.9733	0.700786	0.00198325				64.2225	0.664584		76.4859	0.644138	0.0022921	88.915	0.637603	0.00150595	105.307	0.64234	0.00087871
1350.98	17.1372	0.714451	0.000477093	31.9913	0.700395	0.00194715				64.2747	0.665308		76.5511	0.643466	0.00200494	88.9934	0.636589	0.00268107	105.403	0.641056	0.000527253
1352.15	17.1395	0.713663	0.000856341	32.0093	0.700867	0.00178336				64.3269	0.664674		76.6163	0.642127	0.0014181	89.0718	0.636291	0.00130245	105.499	0.640706	0.00128837
1353.54	17.1418	0.714213	0.00104566	32.0273	0.70205	0.00301105				64.3791	0.664819		76.6815	0.641837	0.00127197	89.1502	0.63759	0.00076499	105.595	0.640409	0.00100146
1354.74	17.144	0.713539	0.000196608	32.0453	0.701238	0.00318875				64.4313	0.664903		76.7467	0.642273	0.00325612	89.2285	0.637972	0.00171915	105.691	0.641184	0.000448886
1355.94	17.1463	0.714773	0.000713874	32.0633	0.70131	0.00163826				64.4835	0.664862		76.8119	0.64267	0.00207819	89.3069	0.637212	0.00185995	105.786	0.641404	0.00179684
1358.01	17.1485	0.713285	0.000359331	32.0813	0.701636	0.000872716				64.5357	0.664829		76.8771	0.643461	0.00105183	89.3853	0.636799	0.000634632	105.882	0.641476	0.00130575
1359.2	17.1508	0.713718	0.000546501	32.0993	0.701009	0.00160338				64.5879	0.664446		76.9423	0.643186	0.00160947	89.4637	0.636534	0.000477857	105.978	0.640299	0.000388717
1360.43	17.1531	0.713779	0.00124998	32.1173	0.700169	0.000618053				64.6401	0.664339		77.0075	0.642004	0.0022321	89.5421	0.638292	0.000997355	106.074	0.640441	0.000955333
1361.56	17.1553	0.711796	0.00134241	32.1353	0.700743	0.00168458				64.6923	0.664494		77.0728	0.641774	0.0021085	89.6205	0.637721	0.00151346	106.169	0.642091	1.46052e-05
1362.82	17.1576	0.713494	0.000278272	32.1533	0.700809	0.00240731				64.7445	0.664042		77.138	0.642783	0.00127008	89.6988	0.636772	0.000813071	106.265	0.642305	0.00242241
1364.24	17.1599	0.713349	0.000541493	32.1713	0.700642	0.00184977				64.7967	0.663798		77.2032	0.643044	0.00100779	89.7772	0.637303	0.00121819	106.361	0.642733	0.00122188
1365.7	17.1621	0.713469	0.000479255	32.1893	0.701144	0.00160323				64.8489	0.663895		77.2684	0.642829	0.0025015	89.8556	0.637347	0.00154531	106.457	0.64141	0.000511195
1367.04	17.1644	0.714224	0.00104821	32.2073	0.701378	0.00124111				64.9011	0.66431		77.3336	0.642193	0.00190105	89.934	0.636131	0.00117122	106.552	0.640937	0.000243589
1368.4	17.1667	0.713049	0.00107378	32.2253	0.700736	0.00143655				64.9533	0.663616		77.3988	0.642064	0.00139458	90.0124	0.637043	0.00103971	106.648	0.641446	0.00146407
1369.95	17.1689	0.713389	0.000235331	32.2433	0.700781	0.00217687				65.0055	0.662633		77.464	0.642293	0.00158936	90.0908	0.637269	0.00150956	106.744	0.641063	0.000100591
1371.53	17.1712	0.714028	0.000161925	32.2613	0.701117	0.00130175				65.0577	0.663529		77.5292	0.642608	0.00118468	90.1691	0.637048	0.000690559	106.84	0.641947	0.000623735
1372.78	17.1734	0.713601	0.00123823	32.2793	0.700874	0.0012313				65.1099	0.663815		77.5944	0.642228	0.00203914	90.2475	0.637073	0.000759915	106.935	0.640386	0.00120489
1374.07	17.1757	0.712829	0.000794121	32.2973	0.700422	0.00158263				65.1621	0.663064		77.6596	0.641998	0.00234718	90.3259	0.637655	0.00137604	107.031	0.640642	0.000113685
1375.4	17.178	0.714001	0.000694751	32.3153	0.700144	0.0018009				65.2143	0.662917		77.7248	0.641433	0.00137922	90.4043	0.637221	0.00127641	107.127	0.63998	0.000573054
1376.63	17.1802	0.71466	0.000829275	32.3333	0.700831	0.00256582				65.2665	0.663274		77.79	0.641279	0.00153558	90.4827	0.635916	0.000791515	107.223	0.640786	0.00264168
1377.98	17.1825	0.71356	0.000719321	32.3513	0.701349	0.00212501				65.3187	0.663533		77.8552	0.64173	0.00144286	90.5611	0.635467	0.000537519	107.319	0.64131	0.00116185
1379.35	17.1848	0.713788	0.000436773	32.3693	0.701113	0.00122266				65.3709	0.663297		77.9204	0.641096	0.000894419	90.6394	0.636508	0.00083202	107.414	0.641258	0.0015187
1380.9	17.187	0.713383	0.000670359	32.3873	0.700529	0.0016737				65.4231	0.662531		77.9856	0.640611	0.00111835	90.7178	0.636818	0.000557827	107.51	0.640401	0.00032415
1382.31	17.1893	0.713653	0.000643953	32.4053	0.699857	0.00238306				65.4753	0.66302		78.0508	0.641281	0.0013554	90.7962	0.637232	0.00125633	107.606	0.640194	0.000651457
1384.23	17.1916	0.712315	0.000970933	32.4233	0.69989	0.00143497				65.5275	0.663302		78.116	0.640926	0.00218478	90.8746	0.637453	0.000902684	107.702	0.641608	0.000784697
1386.4	17.1938	0.713826	0.000484011	32.4413	0.701672	0.00194688				65.5797	0.662283		78.1812	0.641416	0.00330669	90.953	0.638324	0.00144855	107.797	0.640374	0.00192896
1387.01	17.1961	0.713256	0.000728096	32.4593	0.701179	0.00133835				65.6319	0.661541		78.2464	0.64174	0.00317756	91.0314	0.639108	0.000922914	107.893	0.640623	0.000527103
1388.17	17.1984	0.711717	0.00148827	32.4773	0.700181	0.00164869				65.6841	0.661747		78.3116	0.641306	0.00217327	91.1097	0.638118	0.000501654	107.989	0.639927	0.00241586
1389.39	17.2006	0.714309	0.00103809	32.4953	0.700112	0.00147047				65.7363	0.661117		78.3768	0.641181	0.00154826	91.1881	0.636851	0.00145627	108.085	0.641951	0.00107613
1390.64	17.2029	0.713899	0.000251945	32.5133	0.700249	0.00158083				65.7885	0.661741		78.442	0.64167	0.00163782	91.2665	0.637283	0.00118331	108.18	0.63993	0.00159235
1391.76	17.2051	0.713037	0.000719082	32.5313	0.700529	0.0012937				65.8407	0.661938		78.5072	0.642416	0.0016908	91.3449	0.635987	0.00209657	108.276	0.641087	0.00185479
1393.08	17.2074	0.713712	0.000422106	32.5493	0.701039	0.00193086				65.8929	0.661798		78.5724	0.642128	0.00162444	91.4233	0.636716	0.000819049	108.372	0.639607	0.000900095
1394.54	17.2097	0.713393	0.000732904	32.5673	0.700612	0.00282384				65.9451	0.661731		78.6376	0.641714	0.00303805	91.5017	0.637298	0.000326088	108.468	0.639513	0.00237007
1395.88	17.2119	0.713003	0.000470141	32.5853	0.700661	0.00221415				65.9973	0.66155		78.7028	0.641694	0.00261517	91.58	0.636503	0.000807723	108.564	0.640013	0.00261316
1397.16	17.2142	0.712207	0.000614415	32.6033	0.701033	0.00165163				66.0495	0.661898		78.768	0.641671	0.00175124	91.6584	0.636822	0.00128468	108.659	0.63977	0.00202169
1398.88	17.2165	0.712404	0.000952115	32.6213	0.701228	0.0020201				66.1016	0.662664		78.8332	0.641563	0.0015255	91.7368	0.639027	0.00142474	108.755	0.639536	0.000200786
1400.35	17.2187	0.712858	0.000172297	32.6393	0.701162	0.00237293				66.1538	0.662768		78.8984	0.641463	0.00166776	91.8152	0.637512	0.00128086	108.851	0.639237	0.00197076
1401.37	17.221	0.712784	0.000819969	32.6573	0.700906	0.00228832				66.206	0.66131		78.9636	0.641345	0.00209417	91.8936	0.63679	0.00204219	108.947	0.639403	0.00104184
1402.78	17.2233	0.713565	1.24476e-05	32.6753	0.701311	0.00114395				66.2582	0.661316		79.0288	0.641061	0.00229283	91.9719	0.637392	0.00108974	109.042	0.639219	0.00170664
1404.29	17.2255	0.714272	0.00105804	32.6933	0.700874	0.00169176				66.3104	0.660482		79.094	0.639527	0.00283059	92.0503	0.637597	0.000400914	109.138	0.640923	0.00156914
1405.54	17.2278	0.713375	0.000718146	32.7113	0.701028	0.00189764				66.3626	0.660368		79.1592	0.640225	0.0022178	92.1287	0.637192	0.00131639	109.234	0.639438	0.00127419
1406.99	17.23	0.71392	0.000119032	32.7293	0.700565	0.00224202				66.4148	0.661383		79.2244	0.641456	0.00256878	92.2071	0.636318	0.00135058	109.33	0.639915	0.00176856
1408.37	17.2323	0.712575	0.000999235	32.7473	0.700605	0.00201923				66.467	0.660689		79.2896	0.641058	0.00238159	92.2855	0.638114	0.00112393	109.425	0.638434	0.00181156
1409.27	17.2346	0.71339	0.00059176	32.7653	0.700815	0.00260403				66.5192	0.661059		79.3548	0.640449	0.00182929	92.3639	0.637604	0.000716749	109.521	0.641511	0.00137925
1410.06	17.2368	0.713934	0.00082358	32.7833	0.700594	0.00235149				66.5714	0.66185		79.42	0.64036	0.00154267	92.4422	0.638441	0.00123349	109.617	0.641432	0.00120372
1411.85	17.2391	0.71435	0.000893029	32.8013	0.700293	0.00151183				66.6236	0.661502		79.4852	0.639393	0.00186925	92.5206	0.638347	0.000413613	109.713	0.639713	0.000734923
1413.6	17.2414	0.715928	0.0017449	32.8192	0.700593	0.00251382				66.6758	0.66074		79.5504	0.638791	0.0018266	92.599	0.63783	0.000352102	109.808	0.63972	0.000316935
1415.09	17.2436	0.713538	0.000900385	32.8372	0.700804	0.0015208				66.728	0.660554		79.6156	0.640181	0.00170443	92.6774	0.638043	0.000593143	109.904	0.640058	0.000770438
1416.19	17.2459	0.712471	0.00121362	32.8552	0.700217	0.00243111				66.7802	0.661046		79.6809	0.640126	0.00255362	92.7558	0.638961	0.000947897	110	0.63974	0.00169868
1417.45	17.2482	0.712155	0.00127075	32.8732	0.699893	0.00228359				66.8324	0.660933		79.7461	0.639663	0.00279183	92.8342	0.638302	0.00179575
1418.8	17.2504	0.713093	0.000548891	32.8912	0.69986	0.00184773				66.8846	0.660393		79.8113	0.639597	0.000861499	92.9125	0.638493	0.00206953
1420.11	17.2527	0.714864	0.00106152	32.9092	0.700241	0.00288693				66.9368	0.660408		79.8765	0.639956	0.000995779	92.9909	0.63851	0.00261724
1421.67	17.255	0.714903	0.000811392	32.9272	0.700016	0.00239228				66.989	0.660657		79.9417	0.639769	0.0020059	93.0693	0.638638	0.00116328
1423.16	17.2572	0.713047	0.00131748	32.9452	0.700884	0.00296827				67.0412	0.66005		80.0069	0.639498	0.00249282	93.1477	0.63849	0.000310581
1424.6	17.2595	0.713528	0.000169803	32.9632	0.701058	0.00305702				67.0934	0.659574		80.0721	0.639314	0.00279774	93.2261	0.638256	0.00160959
1425.97	17.2617	0.713494	0.000252565	32.9812	0.699951	0.00150853				67.1456	0.66028		80.1373	0.639017	0.00191907	93.3045	0.638162	0.00145615
1427.2	17.264	0.712597	0.00036366	32.9992	0.69979	0.00186663				67.1978	0.660544		80.2025	0.638637	0.00147726	93.3828	0.63871	0.000397077
1428.44	17.2663	0.714521	0.00117416	33.0172	0.70002	0.00184549				67.25	0.660886		80.2677	0.639106	0.000778866	93.4612	0.638275	0.000584883
1429.46	17.2685	0.712823	0.00056331	33.0352	0.700654	0.00195707				67.3022	0.659988		80.3329	0.639267	0.00177375	93.5396	0.638377	0.00140388
1430.73	17.2708	0.713262	0.000803487	33.0532	0.700441	0.00188649				67.3544	0.659238		80.3981	0.638793	0.00189962	93.618	0.63901	0.000927019
1432.82	17.2731	0.712633	0.000458821	33.0712	0.700012	0.00228937				67.4066	0.660299		80.4633	0.638926	0.00225405	93.6964	0.639462	0.00106139
1434	17.2753	0.712928	0.000699987	33.0892	0.698876	0.00319206				67.4588	0.66062		80.5285	0.640456	0.00158701	93.7748	0.63961	0.00110127
1435.48	17.2776	0.712664	0.00124038	33.1072	0.699275	0.00265057				67.511	0.660799		80.5937	0.639299	0.00204103	93.8531	0.639212	0.00142667
1436.5	17.2799	0.713342	0.000789456	33.1252	0.69997	0.00199288				67.5632	0.659749		80.6589	0.639408	0.00310575	93.9315	0.638165	0.00175739
1437.86	17.2821	0.714743	0.000536968	33.1432	0.699523	0.0023099				67.6154	0.659834		80.7241	0.639674	0.00233984	94.0099	0.638418	0.000999656
1439.39	17.2844	0.714692	0.00141358	33.1612	0.699711	0.00125955				67.6676	0.659634		80.7893	0.639746	0.00158938	94.0883	0.63872	0.00115395
1440.71	17.2866	0.713285	0.000451865	33.1792	0.699885	0.0015096				67.7198	0.659601		80.8545	0.639762	0.00274378	94.1667	0.639126	0.000418153
1441.88	17.2889	0.713414	0.000835498	33.1972	0.701292	0.00253505				67.772	0.660303		80.9197	0.63956	0.00346316	94.245	0.639245	0.00131408
1442.87	17.2912	0.712812	0.00037573	33.2152	0.700066	0.00266042				67.8242	0.6594		80.9849	0.6396	0.00137233	94.3234	0.639759	0.00202454
1444.63	17.2934	0.714458	0.00056749	33.2332	0.700174	0.00238067				67.8764	0.659072		81.0501	0.639044	0.00201385	94.4018	0.640013	0.00208943
1446.49	17.2957	0.714213	0.00051455	33.2512	0.70046	0.0019764				67.9286	0.659266		81.1153	0.638364	0.001698	94.4802	0.640673	0.000898284
1448.03	17.298	0.712743	0.000392375	33.2692	0.699321	0.00213854				67.9808	0.65992		81.1805	0.639338	0.00172639	94.5586	0.639541	0.00167878
1448.95	17.3002	0.713913	0.000586462	33.2872	0.699903	0.00126099				68.033	0.659534		81.2457	0.639193	0.00167818	94.637	0.638958	0.0018568
1450.05	17.3025	0.712963	0.000542867	33.3052	0.700397	0.00180738				68.0852	0.659006		81.3109	0.638723	0.0021124	94.7153	0.639706	0.00228059
1451.66	17.3048	0.713725	0.000187333	33.3232	0.700418	0.00160379				68.1374	0.659115		81.3761	0.638477	0.00210365	94.7937	0.640141	0.00172341
1453.15	17.307	0.713237	0.000552628	33.3412	0.699421	0.0010563				68.1896	0.659371		81.4413	0.638161	0.00140763	94.8721	0.639873	0.00116468
1454.49	17.3093	0.71249	0.00118573	33.3592	0.699005	0.00193465				68.2418	0.659428		81.5065	0.638451	0.00207521	94.9505	0.639888	0.00121752
1455.45	17.3116	0.713987	0.000841261	33.3772	0.700167	0.0022857				68.294	0.6595		81.5717	0.639258	0.00316539	95.0289	0.640732	0.000936048
1456.54	17.3138	0.713795	0.000475932	33.3952	0.700808	0.00161052				68.3462	0.660032		81.6369	0.638665	0.00250935	95.1073	0.64073	0.000971718
1458.85	17.3161	0.71376	0.000759796	33.4132	0.699425	0.00202018				68.3984	0.659385		81.7021	0.639219	0.00321116	95.1856	0.640622	0.001469
1459.79	17.3183	0.71322	0.000416018	33.4312	0.699368	0.00233853				68.4505	0.659824		81.7673	0.639269	0.00287891	95.264	0.640657	0.000555202
1460.78	17.3206	0.714098	0.000822666	33.4492	0.700302	0.00269374				68.5027	0.65998		81.8325	0.638802	0.00317574	95.3424	0.641035	0.00117422
1461.98	17.3229	0.714028	0.000522932	33.4672	0.700437	0.00256169				68.5549	0.659139		81.8977	0.638126	0.00279713	95.4208	0.641479	0.00193344
1463.24	17.3251	0.71325	0.000286949	33.4852	0.700103	0.000958225				68.6071	0.659021		81.9629	0.637609	0.00265071	95.4992	0.641397	0.0015893
1465.45	17.3274	0.712803	0.000703558	33.5032	0.699212	0.00132853				68.6593	0.658907		82.0281	0.637977	0.00228071	95.5776	0.640938	0.000329304
1466.41	17.3297	0.712894	0.000172832	33.5212	0.699381	0.00233585				68.7115	0.658167		82.0933	0.639203	0.00137938	95.6559	0.642744	0.00146462
1467.52	17.3319	0.712452	0.000581576	33.5392	0.700018	0.00180162				68.7637	0.658475		82.1585	0.638439	0.00200789	95.7343	0.642302	0.000585382
1469.66	17.3342	0.71355	0.000871103	33.5572	0.700263	0.00290659				68.8159	0.65946		82.2237	0.638	0.0025765	95.8127	0.641506	0.000356137
1470.7	17.3365	0.712627	0.000172205	33.5752	0.699773	0.0020184				68.8681	0.65928		82.2889	0.63784	0.00218119	95.8911	0.642057	0.00047337
1471.76	17.3387	0.713097	0.000127314	33.5932	0.699654	0.00244484				68.9203	0.659028		82.3542	0.638129	0.00179273	95.9695	0.64219	0.00152025
1473.44	17.341	0.71291	0.00085331	33.6112	0.699433	0.0019485				68.9725	0.658948		82.4194	0.63763	0.00241212	96.0479	0.642169	0.00180992
1475.16	17.3432	0.712516	0.00102048	33.6292	0.698969	0.00166862				69.0247	0.658885		82.4846	0.637348	0.00229022	96.1262	0.643024	0.000250826
1476.64	17.3455	0.71314	0.000616764	33.6472	0.699689	0.0013932				69.0769	0.65829		82.5498	0.637835	0.00173205	96.2046	0.641958	0.000596151
1477.61	17.3478	0.713579	0.000542069	33.6652	0.700195	0.00217277				69.1291	0.658571		82.615	0.638454	0.00178491	96.283	0.641689	0.000730143
1478.66	17.35	0.712974	0.000518882	33.6832	0.699733	0.0028301				69.1813	0.658058		82.6802	0.638461	0.00196261	96.3614	0.643203	0.000910588
1479.54	17.3523	0.712326	0.000728746	33.7012	0.699286	0.00218244				69.2335	0.658616		82.7454	0.638292	0.00169197	96.4398	0.643271	0.000520378
1480.91	17.3546	0.711807	0.00127962	33.7192	0.698686	0.00108084				69.2857	0.658977		82.8106	0.637728	0.00154531	96.5182	0.643172	0.000616843
1483.04	17.3568	0.712725	0.000843799	33.7372	0.69933	0.00103344				69.3379	0.657595		82.8758	0.636828	0.00121785	96.5965	0.642865	0.000120414
1484.67	17.3591	0.714603	0.000284668	33.7552	0.699972	0.00221555				69.3901	0.657051		82.941	0.638512	0.00239937	96.6749	0.64283	0.00032292
1485.81	17.3614	0.714123	0.000734435	33.7732	0.699412	0.00255342				69.4423	0.658621		83.0062	0.637826	0.00176555	96.7533	0.643692	0.000907275
1486.81	17.3636	0.713207	0.000936556	33.7912	0.699338	0.00216687				69.4945	0.658748		83.0714	0.637352	0.00199573	96.8317	0.643306	0.00148578
1488.1	17.3659	0.712768	0.000482674	33.8092	0.699387	0.00165299				69.5467	0.657302		83.1366	0.637124	0.00204313	96.9101	0.642834	0.00175072
1489.31	17.3682	0.713548	0.000211491	33.8272	0.699022	0.00125586				69.5989	0.657644		83.2018	0.637324	0.00149036	96.9884	0.64294	0.0019714
1491.64	17.3704	0.713395	0.000479087	33.8452	0.699196	0.00234982				69.6511	0.657746		83.267	0.637592	0.00129771	97.0668	0.642452	0.00175023
1493.02	17.3727	0.713653	0.000669437	33.8632	0.699424	0.00305438				69.7033	0.657611		83.3322	0.636426	0.00329492	97.1452	0.643001	0.00201387
1494.24	17.3749	0.712504	0.00042025	33.8812	0.699296	0.00282934				69.7555	0.658205		83.3974	0.637314	0.00315316	97.2236	0.645212	0.00171286
1495.32	17.3772	0.712939	0.000786351	33.8992	0.699297	0.0025416				69.8077	0.658123		83.4626	0.637272	0.00237655	97.302	0.644476	0.00167023
1496.49	17.3795	0.712268	0.000515336	33.9172	0.699886	0.00253085				69.8599	0.657659		83.5278	0.636938	0.00243297	97.3804	0.642279	0.00146631
1497.64	17.3817	0.714823	0.0014334	33.9352	0.699792	0.0019752				69.9121	0.657082		83.593	0.636776	0.00204798	97.4587	0.644371	0.00114456
1500.12	17.384	0.71417	0.000633855	33.9532	0.69934	0.0012354				69.9643	0.657222		83.6582	0.636154	0.00237344	97.5371	0.644064	0.000945983
1501.1	17.3863	0.711967	0.000715229	33.9712	0.699374	0.00139366				70.0165	0.658087		83.7234	0.636381	0.00183538	97.6155	0.64375	0.000947748
1501.95	17.3885	0.713982	0.00105867	33.9892	0.699383	0.00245794				70.0687	0.656947		83.7886	0.63651	0.00169809	97.6939	0.643581	0.000786672
1503.02	17.3908	0.713973	0.000337189	34.0072	0.698984	0.00233662				70.1209	0.65715		83.8538	0.636483	0.0021113	97.7723	0.643687	0.000870715
1503.93	17.3931	0.713414	0.000142174	34.0252	0.699285	0.00235262				70.1731	0.656957		83.919	0.636218	0.00161694	97.8507	0.644162	0.000755533
1505.03	17.3953	0.712715	0.000860427	34.0432	0.699474	0.00169794				70.2253	0.656283		83.9842	0.637139	0.0023858	97.929	0.643428	0.00232963
1506.61	17.3976	0.713377	0.000401852	34.0612	0.698438	0.00215362				70.2775	0.657268		84.0494	0.63784	0.00199827	98.0074	0.642412	0.00132883
1508.18	17.3998	0.714424	0.000844488	34.0792	0.699046	0.00238204				70.3297	0.657186		84.1146	0.636858	0.00130221	98.0858	0.644053	0.00117326
1510	17.4021	0.713906	0.000994436	34.0972	0.699768	0.00169395				70.3819	0.656387		84.1798	0.637048	0.00164901	98.1642	0.644129	0.000950167
1511.56	17.4044	0.711829	0.00106019	34.1152	0.699789	0.00155789				70.4341	0.656797		84.245	0.635974	0.00279236	98.2426	0.643912	0.000764202
1512.66	17.4066	0.713357	0.000392721	34.1332	0.698905	0.0012027				70.4863	0.65734		84.3102	0.636404	0.00245849	98.321	0.644524	0.000434262
1513.89	17.4089	0.712597	0.00120993	34.1512	0.699297	0.000678067				70.5385	0.65663		84.3754	0.636282	0.00171737	98.3993	0.645579	0.00121026
1515.19	17.4112	0.71395	0.000804255	34.1692	0.698265	0.00155972				70.5907	0.656499		84.4406	0.635974	0.0014488	98.4777	0.644234	0.0016416
1516.57	17.4134	0.713417	0.00137158	34.1872	0.69916	0.00252344				70.6429	0.656842		84.5058	0.6358	0.0021996	98.5561	0.644218	0.00107165
1517.71	17.4157	0.712596	0.000710068	34.2052	0.698253	0.00227064				70.6951	0.65641		84.571	0.635648	0.00337312	98.6345	0.643961	0.00115438
1519.12	17.418	0.712847	0.00104561	34.2232	0.698856	0.00214889				70.7473	0.656545		84.6362	0.63592	0.00294374	98.7129	0.644771	0.00105138
1520.54	17.4202	0.713587	0.0012638	34.2412	0.699632	0.00287196				70.7995	0.656643		84.7014	0.636213	0.00317649	98.7913	0.644785	0.000290984
1522.23	17.4225	0.713566	0.000312308	34.2592	0.699275	0.00152543				70.8516	0.656165		84.7666	0.636039	0.00150272	98.8696	0.644111	0.000318744
1524.07	17.4248	0.714067	0.00164923	34.2772	0.698896	0.00202151				70.9038	0.656266		84.8318	0.636671	0.00310519	98.948	0.643506	0.00167827
1525.51	17.427	0.71444	0.000601954	34.2952	0.699532	0.00204264				70.956	0.656339		84.897	0.635573	0.00273505	99.0264	0.643856	0.00071266
1526.69	17.4293	0.713586	0.000238412	34.3132	0.699444	0.00182419				71.0082	0.656072		84.9623	0.636117	0.00322376	99.1048	0.643037	0.000497299
1528	17.4315	0.714636	0.000834721	34.3312	0.699621	0.00125469				71.0604	0.656136		85.0275	0.636842	0.0030757	99.1832	0.644145	0.00125309
1529.47	17.4338	0.713984	0.000362343	34.3492	0.699482	0.0015145				71.1126	0.656597		85.0927	0.636933	0.00257451	99.2616	0.644947	0.000958165
1530.72	17.4361	0.713458	0.000425313	34.3672	0.699423	0.00276375				71.1648	0.656912		85.1579	0.636192	0.00221177	99.3399	0.645003	0.00176216
1531.95	17.4383	0.713726	0.000745595	34.3852	0.699376	0.00152122				71.217	0.65637		85.2231	0.635944	0.00168184	99.4183	0.644731	0.00195063
1533.44	17.4406	0.713138	0.000406422	34.4032	0.698332	0.00224366				71.2692	0.655997		85.2883	0.636315	0.00238234	99.4967	0.643551	0.00176014
1534.54	17.4429	0.71235	0.000823566	34.4212	0.699127	0.00156966				71.3214	0.656202		85.3535	0.635434	0.00206559	99.5751	0.642669	0.000274228
1536.06	17.4451	0.712282	0.000761574	34.4392	0.698052	0.00258251				71.3736	0.654919		85.4187	0.634701	0.00204079	99.6535	0.643869	0.00126531
1537.8	17.4474	0.712593	0.000526968	34.4572	0.69943	0.00205245				71.4258	0.655961		85.4839	0.635531	0.00204992	99.7318	0.643405	0.000886038
1538.87	17.4497	0.712717	0.000638549	34.4752	0.698762	0.00209133				71.478	0.656234		85.5491	0.635045	0.00207544	99.8102	0.644116	0.000759221
1540.15	17.4519	0.712928	0.000423928	34.4932	0.699465	0.00293207				71.5302	0.655499		85.6143	0.634428	0.00232788	99.8886	0.64481	0.00127911
1542.05	17.4542	0.71389	0.000697671	34.5112	0.698312	0.00216561				71.5824	0.655158		85.6795	0.634387	0.00237378	99.967	0.644521	0.00091357
1543.12	17.4564	0.714985	0.00112995	34.5292	0.698925	0.0017549				71.6346	0.654896		85.7447	0.634744	0.00206189	100.045	0.643607	0.000793003
1544.17	17.4587	0.714408	0.000622469	34.5472	0.698375	0.00168035				71.6868	0.65485		85.8099	0.635413	0.0011141	100.124	0.644169	0.000591438
1545.61	17.461	0.714768	0.00158669	34.5652	0.699188	0.000813704				71.739	0.656585		85.8751	0.636167	0.00182171	100.202	0.644369	0.00126582
1546.92	17.4632	0.714246	0.00109278	34.5832	0.699213	0.00122147				71.7912	0.656456		85.9403	0.636672	0.00112957	100.281	0.6443	0.00130867
1548.31	17.4655	0.713616	0.000545957	34.6012	0.698165	0.0020932				71.8434	0.655073		86.0055	0.636243	0.00234181	100.359	0.643703	0.000619361
1549.57	17.4678	0.713619	0.000574207	34.6192	0.698164	0.00296203				71.8956	0.655724		86.0707	0.635786	0.000459091	100.437	0.644154	0.00113764
1550.61	17.47	0.71378	0.000104965	34.6372	0.698633	0.00255701				71.9478	0.655373		86.1359	0.635894	0.00183801	100.516	0.644073	0.00192499
1552.05	17.4723	0.71394	0.00108372	34.6552	0.699163	0.00205037				72	0.65535		86.2011	0.635627	0.00155534	100.594	0.642962	0.002633
1553.74	17.4746	0.712446	0.000621656	34.6732	0.698512	0.00261793				72.0522	0.655344		86.2663	0.634826	0.00133	100.672	0.644124	0.00135066
1555.25	17.4768	0.713835	0.00225467	34.6912	0.698701	0.00213855				72.1044	0.654732		86.3315	0.634721	0.00151753	100.751	0.643312	0.00113573
1556.7	17.4791	0.711656	0.000766254	34.7092	0.698667	0.00145674				72.1566	0.654509		86.3967	0.63589	0.00204375	100.829	0.643025	0.000562874
1557.93	17.4814	0.712731	0.000159624	34.7272	0.698898	0.00263586				72.2088	0.655008		86.4619	0.635524	0.00135325	100.908	0.642993	0.00193302
1558.97	17.4836	0.713527	0.000393812	34.7452	0.698542	0.00267485				72.261	0.654559		86.5271	0.635714	0.00232876	100.986	0.643531	0.00227544
1560.05	17.4859	0.7126	0.00104461	34.7632	0.698571	0.00236966				72.3132	0.654015		86.5923	0.635195	0.00191267	101.064	0.64362	0.00164818
1561.37	17.4881	0.713898	0.000891763	34.7812	0.698226	0.00221336				72.3654	0.654407		86.6575	0.634797	0.00270033	101.143	0.643829	0.00132151
1563.01	17.4904	0.713376	0.000676768	34.7992	0.698319	0.00281534				72.4176	0.654466		86.7227	0.635371	0.00330487	101.221	0.644602	0.000615531
1564.29	17.4927	0.713292	0.000284094	34.8172	0.697921	0.0020154				72.4698	0.654182		86.7879	0.634681	0.00218649	101.3	0.642917	0.00105386
1565.59	17.4949	0.713342	0.000320853	34.8352	0.698722	0.00160675				72.522	0.653173		86.8531	0.634455	0.00258474	101.378	0.642517	0.00281597
1566.77	17.4972	0.712782	0.000716605	34.8532	0.698585	0.00154403				72.5742	0.655329		86.9183	0.634741	0.00279253	101.456	0.642568	0.000842651
1567.76	17.4995	0.713572	0.000873113	34.8712	0.69826	0.00209629				72.6264	0.654737		86.9835	0.635012	0.00228031	101.535	0.644448	0.000307719
1570.3	17.5017	0.713716	0.00044315	34.8892	0.698674	0.00211036				72.6786	0.654217		87.0487	0.634836	0.00276501	101.613	0.644788	0.00065753
1571.33	17.504	0.713538	0.000388471	34.9072	0.698275	0.0018147				72.7308	0.654279		87.1139	0.636469	0.00156928	101.691	0.644243	0.000595647
1572.51	17.5063	0.713075	0.00093983	34.9252	0.698944	0.00213426				72.783	0.654208		87.1791	0.635496	0.000852545	101.77	0.643991	0.000921193
1573.84	17.5085	0.713221	0.000589663	34.9432	0.698788	0.00189692				72.8352	0.653557		87.2443	0.634238	0.00322425	101.848	0.643018	0.000578167
1575.01	17.5108	0.713298	0.00142812	34.9612	0.698677	0.00133466				72.8874	0.653825		87.3095	0.633291	0.00154602	101.927	0.643035	0.000111519
1576.69	17.513	0.713501	0.00111097	34.9792	0.699004	0.00152527				72.9396	0.65314		87.3747	0.633867	0.00115303	102.005	0.643274	0.00240365
1577.69	17.5153	0.712948	0.00030282	34.9972	0.697684	0.00135254				72.9918	0.653511		87.4399	0.63487	0.00193999	102.083	0.643435	0.00199644
1578.71	17.5176	0.712555	0.000646074	35.0152	0.698547	0.00221879				73.044	0.653484		87.5051	0.634975	0.00253472	102.162	0.643144	0.00102301
1581.18	17.5198	0.712962	0.000552772	35.0332	0.698922	0.00185585				73.0962	0.652771		87.5704	0.634415	0.00263217	102.24	0.643273	0.000851946
1582.17	17.5221	0.711808	0.00105114	35.0512	0.699103	0.0020437				73.1484	0.653112		87.6356	0.634056	0.00215114	102.318	0.643304	0.00125452
1583.05	17.5244	0.711584	0.000733932	35.0692	0.699552	0.00213356				73.2005	0.654205		87.7008	0.634046	0.00312949	102.397	0.643285	0.00160807
1584.56	17.5266	0.712204	0.00078377	35.0872	0.699103	0.00134351				73.2527	0.654787		87.766	0.633931	0.00344822	102.475	0.643086	0.00133109
1586.1	17.5289	0.712562	0.000795194	35.1052	0.698496	0.001724				73.3049	0.65405		87.8312	0.634364	0.00180174	102.554	0.642734	0.00105951
1586.97	17.5312	0.711475	0.000501573	35.1232	0.698498	0.00210255				73.3571	0.653415		87.8964	0.634851	0.00220254	102.632	0.642917	0.000588965
1588.21	17.5334	0.712314	0.000426008	35.1412	0.699054	0.00131457				73.4093	0.653239		87.9616	0.63485	0.000916113	102.71	0.642561	0.0012479
1589.47	17.5357	0.713116	0.000333976	35.1592	0.699021	0.00144404				73.4615	0.653338		88.0268	0.633858	0.00132063	102.789	0.642611	0.000822408
1591.15	17.538	0.712892	0.00062958	35.1772	0.698119	0.0023916				73.5137	0.653328		88.092	0.63383	0.00187187	102.867	0.64313	0.000652933
1593.21	17.5402	0.713736	0.00048795	35.1951	0.697849	0.00247114				73.5659	0.652865		88.1572	0.634626	0.00118674	102.946	0.642658	0.000807522
1594.55	17.5425	0.713621	0.000173607	35.2131	0.698008	0.00192982				73.6181	0.652807		88.2224	0.634863	0.000648259	103.024	0.642743	0.000610509
1595.69	17.5447	0.713517	5.96009e-05	35.2311	0.698204	0.00163373				73.6703	0.653437		88.2876	0.633688	0.00196198	103.102	0.643954	0.00120116
1596.8	17.547	0.712544	0.000379388	35.2491	0.698496	0.00136772				73.7225	0.653776		88.3528	0.634074	0.001654	103.181	0.643496	0.00203023
1598.18	17.5493	0.711692	0.00072945	35.2671	0.698643	0.00235453				73.7747	0.653576		88.418	0.633974	0.00216885	103.259	0.642433	0.00205758
1599.69	17.5515	0.713141	0.000621755	35.2851	0.698269	0.00257316				73.8269	0.653105		88.4832	0.633573	0.00187533	103.337	0.643308	0.0019727
1601.04	17.5538	0.712324	0.000717756	35.3031	0.697953	0.00239129				73.8791	0.65301		88.5484	0.634616	0.00177693	103.416	0.642673	0.00251662
1602.26	17.5561	0.712653	0.000341783	35.3211	0.69905	0.00197141				73.9313	0.653165		88.6136	0.635533	0.00218969	103.494	0.642191	0.00138244
1603.72	17.5583	0.713303	0.000689521	35.3391	0.699635	0.0013756				73.9835	0.651712		88.6788	0.634277	0.00172121	103.573	0.642437	0.00182214
1605.51	17.5606	0.712919	0.00112463	35.3571	0.698586	0.000993181				74.0357	0.651419		88.744	0.633966	0.00102314	103.651	0.642765	0.000520715
1606.75	17.5629	0.713645	0.000854707	35.3751	0.699084	0.00164243				74.0879	0.652866		88.8092	0.634469	0.00124658	103.729	0.641925	0.000734697
1608.14	17.5651	0.713606	0.000247978	35.3931	0.699273	0.00198674				74.1401	0.652853		88.8744	0.634017	0.00149575	103.808	0.642117	0.00133255
1609.52	17.5674	0.713987	0.00105249	35.4111	0.698618	0.00260343				74.1923	0.652573		88.9396	0.634576	0.00214585	103.886	0.642704	0.000664953
1610.75	17.5696	0.713048	0.000619046	35.4291	0.697954	0.00282028				74.2445	0.653242		89.0048	0.633685	0.00221573	103.965	0.64311	0.000318364
1612.38	17.5719	0.712968	0.000565028	35.4471	0.697478	0.00299271				74.2967	0.652623		89.07	0.633835	0.0025954	104.043	0.641814	0.00157073
1613.33	17.5742	0.713206	0.000264669	35.4651	0.697846	0.0024298				74.3489	0.652024		89.1352	0.633208	0.00195726	104.121	0.64184	0.000800718
1614.6	17.5764	0.712866	0.0013348	35.4831	0.698456	0.00151512				74.4011	0.652508		89.2004	0.634223	0.00139995	104.2	0.64216	0.000231906
1615.84	17.5787	0.711838	0.000760223	35.5011	0.698029	0.00215642				74.4533	0.652789		89.2656	0.634079	0.00212421	104.278	0.642514	0.000290471
1618.09	17.581	0.713518	0.000584208	35.5191	0.698366	0.0027417				74.5055	0.652134		89.3308	0.633256	0.00208634	104.356	0.642313	0.00191516
1619.35	17.5832	0.713988	0.00113614	35.5371	0.698517	0.00223604				74.5577	0.651769		89.396	0.633157	0.00240385	104.435	0.642226	0.00157497
1620.66	17.5855	0.712868	0.000542359	35.5551	0.698771	0.00209395				74.6099	0.652346		89.4612	0.63371	0.00211005	104.513	0.64228	0.000935185
1621.81	17.5878	0.712601	0.00125064	35.5731	0.698479	0.00251705				74.6621	0.652246		89.5264	0.633546	0.00241705	104.592	0.641956	0.00119887
1623.13	17.59	0.713917	0.000781109	35.5911	0.69843	0.00151802				74.7143	0.651698		89.5916	0.63501	0.00201973	104.67	0.642569	0.00144716
1624.61	17.5923	0.713431	0.000472635	35.6091	0.698023	0.00204024				74.7665	0.652562		89.6568	0.634672	0.00274444	104.748	0.642791	0.000335382
1625.66	17.5946	0.712673	0.000353494	35.6271	0.698127	0.00186895				74.8187	0.653404		89.722	0.634499	0.00132803	104.827	0.641859	0.00179123
1626.58	17.5968	0.712619	0.000555078	35.6451	0.698671	0.00256361				74.8709	0.652881		89.7872	0.633002	0.00133378	104.905	0.640919	0.000768039
1628.01	17.5991	0.714909	0.000869032	35.6631	0.698608	0.00320448				74.9231	0.652066		89.8524	0.633442	0.00251709	104.983	0.642387	0.000272639
1629.36	17.6013	0.713696	0.000978261	35.6811	0.697818	0.00254926				74.9753	0.651796		89.9176	0.634353	0.00301625	105.062	0.641028	0.00143164
1630.7	17.6036	0.713427	0.000444734	35.6991	0.699108	0.00186046				75.0275	0.65204		89.9828	0.633861	0.00270409	105.14	0.643236	0.00154273
1632.45	17.6059	0.712522	0.000629298	35.7171	0.698634	0.00129874				75.0797	0.651378		90.048	0.633356	0.00199595	105.219	0.641197	0.00189542
1634.18	17.6081	0.713381	0.000787229	35.7351	0.699326	0.00247265				75.1319	0.651351		90.1132	0.634179	0.00236745	105.297	0.642239	0.000640549
1635.11	17.6104	0.71249	0.000601229	35.7531	0.697566	0.00218719				75.1841	0.651242		90.1784	0.635273	0.002948	105.375	0.642388	0.000769941
1636.48	17.6127	0.713504	0.000508364	35.7711	0.698183	0.00200835				75.2363	0.650493		90.2437	0.634946	0.0022739	105.454	0.641119	0.00175914
1638.06	17.6149	0.712074	0.000433988	35.7891	0.697192	0.00165224				75.2885	0.651796		90.3089	0.633198	0.00297099	105.532	0.642622	5.75036e-05
1639.15	17.6172	0.712947	0.000862717	35.8071	0.698082	0.0013949				75.3407	0.651132		90.3741	0.634925	0.00318307	105.611	0.642323	0.000797899
1640.78	17.6195	0.713511	0.00137378	35.8251	0.697779	0.00133837				75.3929	0.651533		90.4393	0.63458	0.00298918	105.689	0.641139	0.00141654
1642.22	17.6217	0.712566	0.000978904	35.8431	0.697529	0.000691085				75.4451	0.652521		90.5045	0.634151	0.00213659	105.767	0.641742	0.000438947
1643.25	17.624	0.712338	0.00033651	35.8611	0.697483	0.0018557				75.4973	0.652558		90.5697	0.6342	0.00153541	105.846	0.643192	0.00216828
1644.26	17.6262	0.714093	0.00122929	35.8791	0.697243	0.000966582				75.5495	0.650996		90.6349	0.634262	0.00192619	105.924	0.641752	0.00106855
1646.15	17.6285	0.713958	0.00071315	35.8971	0.697402	0.00121732				75.6016	0.651944		90.7001	0.63422	0.00225481	106.002	0.641312	0.00109416
1647.6	17.6308	0.71343	0.00104101	35.9151	0.698231	0.00200599				75.6538	0.651074		90.7653	0.633765	0.00248015	106.081	0.641661	0.0015776
1648.69	17.633	0.713348	0.0010512	35.9331	0.697392	0.00217839				75.706	0.65074		90.8305	0.63314	0.00157283	106.159	0.641699	0.00103722
1649.89	17.6353	0.713167	0.000191969	35.9511	0.698306	0.00176335				75.7582	0.651224		90.8957	0.632948	0.00165332	106.238	0.641021	0.00130567
1650.89	17.6376	0.712733	0.000756477	35.9691	0.698175	0.00157879				75.8104	0.650793		90.9609	0.633392	0.0023411	106.316	0.641537	0.000629443
1652.41	17.6398	0.714302	0.000248115	35.9871	0.697461	0.00166954				75.8626	0.650907		91.0261	0.634031	0.00238184	106.394	0.642062	0.0013414
1653.99	17.6421	0.712666	0.000771079	36.0051	0.697812	0.00191311				75.9148	0.651265		91.0913	0.633377	0.00268903	106.473	0.641856	0.00083799
1655.06	17.6444	0.712717	0.00184745	36.0231	0.697311	0.00194505				75.967	0.651973		91.1565	0.634503	0.00199069	106.551	0.641644	0.000100161
1656.28	17.6466	0.712263	0.000568152	36.0411	0.698669	0.0013294				76.0192	0.651272		91.2217	0.634686	0.00227592	106.63	0.642734	0.000870834
1657.69	17.6489	0.712779	0.000627803	36.0591	0.696687	0.00234822				76.0714	0.650803		91.2869	0.633525	0.00252209	106.708	0.641827	0.000706676
1659.81	17.6512	0.714382	0.000757205	36.0771	0.697903	0.00315981				76.1236	0.650433		91.3521	0.634137	0.00110427	106.786	0.641683	0.00197166
1661.11	17.6534	0.714142	0.000917028	36.0951	0.697547	0.00228614				76.1758	0.650451		91.4173	0.635077	0.0024806	106.865	0.641455	0.00213461
1662.28	17.6557	0.713014	0.000397974	36.1131	0.697146	0.00208376				76.228	0.651183		91.4825	0.634135	0.00345809	106.943	0.641429	0.00107526
1663.54	17.6579	0.712963	0.000427209	36.1311	0.697247	0.00254064				76.2802	0.651165		91.5477	0.634857	0.00290209	107.021	0.639398	0.000366496
1664.91	17.6602	0.713175	0.00050266	36.1491	0.697592	0.00231858				76.3324	0.650732		91.6129	0.63424	0.00176258	107.1	0.640292	0.00132909
1666.27	17.6625	0.71489	0.00167226	36.1671	0.697497	0.00130813				76.3846	0.650724		91.6781	0.634142	0.00196285	107.178	0.641323	0.000490152
1667.67	17.6647	0.712903	0.000360753	36.1851	0.698459	0.00228794				76.4368	0.651442		91.7433	0.635127	0.00289712	107.257	0.641628	0.00175053
1668.72	17.667	0.713716	0.000859933	36.2031	0.697785	0.00236282				76.489	0.651423		91.8085	0.635403	0.00272612	107.335	0.64132	0.00152431
1669.97	17.6693	0.712926	0.000252197	36.2211	0.697664	0.00185628				76.5412	0.650096		91.8737	0.634594	0.00223347	107.413	0.641871	0.00135235
1671.59	17.6715	0.713276	0.00039757	36.2391	0.69757	0.00199604				76.5934	0.651046		91.9389	0.634619	0.00287443	107.492	0.641821	0.000437226
1673.12	17.6738	0.713777	0.00066762	36.2571	0.696824	0.00225829				76.6456	0.649933		92.0041	0.635477	0.00286321	107.57	0.640045	0.000957497
1674.3	17.6761	0.713668	0.000447358	36.2751	0.696362	0.00257812				76.6978	0.650029		92.0693	0.635694	0.00210094	107.649	0.640835	0.000829242
1675.66	17.6783	0.713227	0.000760644	36.2931	0.697609	0.00256374				76.75	0.650731		92.1345	0.635199	0.00176168	107.727	0.641373	0.000384652
1676.97	17.6806	0.712589	0.000729997	36.3111	0.697583	0.00193346				76.8022	0.651197		92.1997	0.63496	0.00230691	107.805	0.641153	0.00135217
1678.39	17.6828	0.71291	0.000570487	36.3291	0.696751	0.00166347				76.8544	0.650705		92.2649	0.634955	0.00191951	107.884	0.641415	0.000249982
1679.7	17.6851	0.713187	0.000785661	36.3471	0.696796	0.00144384				76.9066	0.650393		92.3301	0.635395	0.000660578	107.962	0.641174	0.000213733
1681.91	17.6874	0.712258	0.00116114	36.3651	0.697483	0.00190793				76.9588	0.650859		92.3953	0.634404	0.00126003	108.04	0.64099	0.00116731
1682.73	17.6896	0.713464	0.00023511	36.3831	0.697044	0.00222645				77.011	0.650477		92.4605	0.634044	0.00253427	108.119	0.64049	0.00162382
1683.55	17.6919	0.713839	0.00073992	36.4011	0.697417	0.00259125				77.0632	0.650795		92.5257	0.635058	0.00250833	108.197	0.641035	0.00253894
1684.94	17.6942	0.713285	0.000483805	36.4191	0.697546	0.00287389				77.1154	0.651461		92.5909	0.636381	0.00134776	108.276	0.641047	0.00162954
1686.32	17.6964	0.712785	0.000616331	36.4371	0.697349	0.00183739				77.1676	0.650353		92.6561	0.635165	0.0029353	108.354	0.642272	0.0016709
1687.36	17.6987	0.712617	0.000554947	36.4551	0.697549	0.00186021				77.2198	0.649912		92.7213	0.635977	0.00309294	108.432	0.640791	0.000485214
1688.31	17.701	0.71307	0.000964898	36.4731	0.698051	0.00177429				77.272	0.649973		92.7865	0.635892	0.000863325	108.511	0.640512	0.00141523
1691.02	17.7032	0.71279	0.000729835	36.4911	0.697295	0.00203181				77.3242	0.649891		92.8518	0.63594	0.00220804	108.589	0.641908	0.000945785
1692.14	17.7055	0.713318	0.000107571	36.5091	0.696877	0.00202981				77.3764	0.649237		92.917	0.636363	0.00209543	108.667	0.642322	0.00185672
1693.55	17.7078	0.712893	0.00102638	36.5271	0.696951	0.00251734				77.4286	0.650526		92.9822	0.635744	0.00094977	108.746	0.641099	0.0012307
1695.23	17.71	0.713491	0.00105315	36.5451	0.696373	0.00234018				77.4808	0.650249		93.0474	0.63533	0.00087606	108.824	0.640483	0.000362181
1696.32	17.7123	0.713407	0.000691417	36.5631	0.696457	0.00300113				77.533	0.649587		93.1126	0.63569	0.00199182	108.903	0.640429	0.00108393
1697.57	17.7145	0.713159	0.00122132	36.5811	0.696725	0.0029094				77.5852	0.650394		93.1778	0.636342	0.00206524	108.981	0.639323	0.00084314
1699.57	17.7168	0.711832	0.00120867	36.5991	0.696699	0.00132685				77.6374	0.650477		93.243	0.635434	0.002105	109.059	0.641317	0.0028846
1701.1	17.7191	0.712085	0.000764586	36.6171	0.696611	0.00153713				77.6896	0.650644		93.3082	0.637478	0.0030807	109.138	0.640862	0.00076829
1702.07	17.7213	0.712381	0.000358196	36.6351	0.696522	0.00228493				77.7418	0.650232		93.3734	0.63594	0.00239463	109.216	0.641132	0.000799073
1703.01	17.7236	0.71232	0.000344905	36.6531	0.696837	0.00199623				77.794	0.650368		93.4386	0.635659	0.0023825	109.295	0.642311	0.00171545
1704.06	17.7259	0.712288	0.000280146	36.6711	0.697065	0.0023047				77.8462	0.650223		93.5038	0.636818	0.00251524	109.373	0.638923	0.00123929
1705.25	17.7281	0.713064	0.000766831	36.6891	0.696711	0.00217354				77.8984	0.650098		93.569	0.637404	0.00285353	109.451	0.641037	0.00168509
1706.55	17.7304	0.71323	0.000422668	36.7071	0.697559	0.0024226				77.9505	0.649768		93.6342	0.637169	0.00310871	109.53	0.641955	0.0017625
1708.52	17.7327	0.712159	0.000154755	36.7251	0.697664	0.00166929				78.0027	0.649687		93.6994	0.637075	0.00264526	109.608	0.641788	0.00100372
1709.43	17.7349	0.711457	0.00089307	36.7431	0.697492	0.0022667				78.0549	0.649875		93.7646	0.636873	0.00162521	109.686	0.640539	0.000849307
1710.47	17.7372	0.713437	0.000629202	36.7611	0.697508	0.00287656				78.1071	0.649596		93.8298	0.636296	0.0015067	109.765	0.64187	0.00208666
1712.99	17.7394	0.713433	0.000449275	36.7791	0.697593	0.00241606				78.1593	0.649249		93.895	0.636328	0.00204686	109.843	0.640052	0.00117983
1714.3	17.7417	0.711772	0.000714404	36.7971	0.697275	0.0021878				78.2115	0.649865		93.9602	0.638057	0.0013629	109.922	0.640311	0.00146645
1715.89	17.744	0.712103	0.000366714	36.8151	0.696354	0.00133866				78.2637	0.649938		94.0254	0.637441	0.00214966	110	0.64144	0.0005345
1717.36	17.7462	0.712664	0.00075365	36.8331	0.696629	0.00150157				78.3159	0.648995		94.0906	0.637034	0.00272967
1718.38	17.7485	0.712947	0.000237568	36.8511	0.696901	0.00107232				78.3681	0.647874		94.1558	0.637397	0.00345504
1719.78	17.7508	0.712992	0.000789534	36.8691	0.697219	0.0014807				78.4203	0.648307		94.221	0.638015	0.0019699
1720.8	17.753	0.712481	0.00054377	36.8871	0.697654	0.00189558				78.4725	0.648884		94.2862	0.637401	0.00175817
1721.78	17.7553	0.712296	0.0004247	36.9051	0.696179	0.00194089				78.5247	0.64874		94.3514	0.636223	0.00314562
1722.75	17.7576	0.712357	0.000969239	36.9231	0.696855	0.00269619				78.5769	0.648644		94.4166	0.637824	0.000971505
1724.21	17.7598	0.712443	0.000660713	36.9411	0.697098	0.00241183				78.6291	0.649972		94.4818	0.638982	0.00190526
1726.29	17.7621	0.713192	0.000196568	36.9591	0.69672	0.00297564				78.6813	0.650594		94.547	0.638911	0.00185029
1727.16	17.7644	0.713012	0.000568063	36.9771	0.696753	0.00245622				78.7335	0.648859		94.6122	0.638456	0.00125694
1728.34	17.7666	0.71279	0.000426741	36.9951	0.697105	0.00169417				78.7857	0.649328		94.6774	0.63894	0.00138281
1729.92	17.7689	0.712052	0.000426714	37.0131	0.697053	0.00174794				78.8379	0.649517		94.7426	0.638176	0.00244881
1731.91	17.7711	0.71241	0.000242277	37.0311	0.696374	0.00286033				78.8901	0.649445		94.8078	0.637756	0.00250472
1733.22	17.7734	0.712467	0.000924351	37.0491	0.697207	0.0028093				78.9423	0.648979		94.873	0.638725	0.00216985
1734.58	17.7757	0.713346	0.00117656	37.0671	0.696749	0.00241784				78.9945	0.648028		94.9382	0.638669	0.00158645
1735.55	17.7779	0.713206	0.000168498	37.0851	0.697011	0.00241716				79.0467	0.648378		95.0034	0.637649	0.00145469
1736.51	17.7802	0.712887	0.000534852	37.1031	0.696857	0.00208555				79.0989	0.648463		95.0686	0.638601	0.00229124
1738.75	17.7825	0.713489	0.00101927	37.1211	0.696976	0.0009411				79.1511	0.647998		95.1338	0.639983	0.00232958
1740.05	17.7847	0.713476	0.000438788	37.1391	0.696796	0.00213575				79.2033	0.648488		95.199	0.639956	0.00131693
1741.42	17.787	0.713226	0.000880797	37.1571	0.696828	0.00176118				79.2555	0.648607		95.2642	0.6387	0.00194466
1742.4	17.7893	0.712176	0.000692345	37.1751	0.696497	0.00258322				79.3077	0.648239		95.3294	0.638424	0.00126856
1743.45	17.7915	0.712585	0.00053088	37.1931	0.696852	0.00190803				79.3599	0.648004		95.3946	0.638404	0.00258278
1744.9	17.7938	0.712644	0.0001612	37.2111	0.696497	0.00243384				79.4121	0.648209		95.4598	0.639574	0.00308724
1746.43	17.796	0.712968	0.000543348	37.2291	0.696157	0.00162937				79.4643	0.648978		95.5251	0.63954	0.00304755
1748.21	17.7983	0.712496	0.000989029	37.2471	0.697155	0.00147324				79.5165	0.649002		95.5903	0.638728	0.00265007
1749.57	17.8006	0.712404	0.00076506	37.2651	0.695958	0.00178576				79.5687	0.649017		95.6555	0.638565	0.00269522
1750.68	17.8028	0.712888	0.00125075	37.2831	0.695676	0.000748897				79.6209	0.648635		95.7207	0.638966	0.00102048
1751.69	17.8051	0.713208	0.000496578	37.3011	0.697419	0.00201281				79.6731	0.648727		95.7859	0.639854	0.00293772
1754.16	17.8074	0.712138	0.000789985	37.3191	0.696398	0.00145083				79.7253	0.648034		95.8511	0.640394	0.00199911
1754.96	17.8096	0.713073	0.000314478	37.3371	0.697033	0.00186538				79.7775	0.649058		95.9163	0.638789	0.00179632
1755.71	17.8119	0.713233	0.000569805	37.3551	0.696117	0.00296722				79.8297	0.646929		95.9815	0.639525	0.000509241
1756.73	17.8142	0.71354	0.000319437	37.3731	0.696401	0.00197128				79.8819	0.647319		96.0467	0.639918	0.00242246
1758.14	17.8164	0.713976	0.000997009	37.3911	0.69609	0.00210263				79.9341	0.648078		96.1119	0.639846	0.00234203
1759.55	17.8187	0.714058	0.000786422	37.4091	0.696343	0.001572				79.9863	0.647891		96.1771	0.63972	0.00143199
1760.82	17.821	0.711399	0.000960615	37.4271	0.695883	0.00218991				80.0385	0.64802		96.2423	0.639831	0.00189283
1762.16	17.8232	0.712685	0.00051668	37.4451	0.696929	0.00179591				80.0907	0.647519		96.3075	0.640624	0.00147884
1764.45	17.8255	0.711444	0.00101373	37.4631	0.695294	0.00191064				80.1429	0.649147		96.3727	0.641473	0.00212158
1765.74	17.8277	0.712429	0.00069713	37.4811	0.696056	0.00189897				80.1951	0.649373		96.4379	0.63973	0.00237731
1766.68	17.83	0.715095	0.00188643	37.4991	0.696798	0.00123261				80.2473	0.647653		96.5031	0.640221	0.00244112
1768.18	17.8323	0.711051	0.00125994	37.5171	0.696172	0.00101526				80.2995	0.647427		96.5683	0.640948	0.00185145
1769.52	17.8345	0.713334	0.000343307	37.5351	0.696343	0.0021798				80.3516	0.64715		96.6335	0.641054	0.00161979
1771.01	17.8368	0.712806	0.000717509	37.5531	0.6963	0.0019647				80.4038	0.646703		96.6987	0.640445	0.00272407
1772.25	17.8391	0.71354	0.000732044	37.571	0.697207	0.00148721				80.456	0.647431		96.7639	0.640337	0.00264837
1773.52	17.8413	0.713205	0.000929883	37.589	0.697032	0.00189542				80.5082	0.647935		96.8291	0.640391	0.00210079
1775.01	17.8436	0.713073	0.000590239	37.607	0.696731	0.00146649				80.5604	0.647792		96.8943	0.640466	0.00190359
1776.16	17.8459	0.71294	0.00018517	37.625	0.696604	0.00231966				80.6126	0.647895		96.9595	0.640924	0.00062525
1777.63	17.8481	0.712857	0.000855429	37.643	0.69578	0.00171199				80.6648	0.647465		97.0247	0.641055	0.00255021
1779.06	17.8504	0.713098	0.000327124	37.661	0.696145	0.00153509				80.717	0.648457		97.0899	0.640748	0.00185825
1780.34	17.8526	0.712498	0.000368333	37.679	0.695708	0.00189004				80.7692	0.648448		97.1551	0.640344	0.00277928
1782.12	17.8549	0.712903	0.000699649	37.697	0.696012	0.00159121				80.8214	0.646884		97.2203	0.640705	0.00269004
1783.52	17.8572	0.71298	0.00107243	37.715	0.696482	0.00169994				80.8736	0.647971		97.2855	0.641374	0.00158636
1784.79	17.8594	0.713044	0.000530874	37.733	0.696209	0.00191741				80.9258	0.646797		97.3507	0.641599	0.00203281
1785.87	17.8617	0.713207	0.000254757	37.751	0.695807	0.00139813				80.978	0.647593		97.4159	0.641355	0.00276832
1787.18	17.864	0.712731	0.000536987	37.769	0.695486	0.00255672				81.0302	0.647051		97.4811	0.641307	0.00204492
1788.94	17.8662	0.712876	0.000607662	37.787	0.696394	0.00294362				81.0824	0.648296		97.5463	0.641505	0.000277951
1790.04	17.8685	0.7123	0.000647114	37.805	0.696879	0.00199327				81.1346	0.64948		97.6115	0.640342	0.00390215
1791.63	17.8708	0.713064	0.000999921	37.823	0.695309	0.00154638				81.1868	0.648693		97.6767	0.640462	0.00175582
1792.58	17.873	0.712375	0.00051411	37.841	0.695844	0.00149681				81.239	0.647867		97.7419	0.641465	0.000230472
1793.56	17.8753	0.711996	0.000356851	37.859	0.696435	0.0017177				81.2912	0.648234		97.8071	0.641074	0.00155396
1794.9	17.8776	0.711813	0.00103508	37.877	0.695876	0.00214849				81.3434	0.647323		97.8723	0.641797	0.00178203
1796.51	17.8798	0.712803	0.000377098	37.895	0.696682	0.00137561				81.3956	0.646175		97.9375	0.642146	0.00212618
1797.89	17.8821	0.712135	0.000583929	37.913	0.696256	0.00165551				81.4478	0.646337		98.0027	0.641312	0.0021713
1799.65	17.8843	0.714504	0.00127315	37.931	0.696301	0.00207369				81.5	0.646497		98.0679	0.641275	0.00193247
1800.7	17.8866	0.714144	0.00158726	37.949	0.696175	0.00251456				81.5522	0.646437		98.1332	0.642654	0.00115331
1801.58	17.8889	0.711236	0.00120267	37.967	0.695469	0.00193346				81.6044	0.647062		98.1984	0.640131	0.00187111
1802.77	17.8911	0.712393	0.00110523	37.985	0.696156	0.00178112				81.6566	0.646869		98.2636	0.638987	0.00286936
1804.06	17.8934	0.71277	0.000468323	38.003	0.696414	0.00249559				81.7088	0.646372		98.3288	0.641036	0.00228569
1806.92	17.8957	0.711078	0.00136223	38.021	0.696082	0.00266069				81.761	0.645662		98.394	0.640858	0.00244071
1807.96	17.8979	0.712338	0.000574951	38.039	0.696012	0.00185167				81.8132	0.645592		98.4592	0.641171	0.00309382
1809.15	17.9002	0.712588	0.000891558	38.057	0.695996	0.00159443				81.8654	0.646056		98.5244	0.641173	0.00241484
1810.25	17.9025	0.713043	0.000565391	38.075	0.696149	0.00152434				81.9176	0.64603		98.5896	0.641005	0.0011262
1811.42	17.9047	0.713006	0.00109852	38.093	0.696535	0.00123023				81.9698	0.646965		98.6548	0.641075	0.00109471
1812.85	17.907	0.712752	0.000213003	38.111	0.696339	0.00211249				82.022	0.646444		98.72	0.641198	0.00173635
1814.63	17.9092	0.712293	0.00191657	38.129	0.695524	0.00199655				82.0742	0.646323		98.7852	0.640688	0.00154897
1816.09	17.9115	0.712838	0.00080858	38.147	0.69508	0.000949745				82.1264	0.646986		98.8504	0.642332	0.00163711
1817.37	17.9138	0.71301	0.000629973	38.165	0.696024	0.00142828				82.1786	0.646222		98.9156	0.640796	0.0026033
1818.84	17.916	0.712786	0.000385894	38.183	0.696838	0.00208686				82.2308	0.644853		98.9808	0.641228	0.00287164
1820.04	17.9183	0.71226	0.00122674	38.201	0.696267	0.00203704				82.283	0.646267		99.046	0.641156	0.00228135
1821.61	17.9206	0.712953	0.000421474	38.219	0.695886	0.00235703				82.3352	0.647229		99.1112	0.641254	0.00219279
1822.67	17.9228	0.71302	0.000528841	38.237	0.696115	0.00270231				82.3874	0.645369		99.1764	0.641727	0.00121878
1823.74	17.9251	0.713314	0.000368211	38.255	0.696302	0.0023871				82.4396	0.645917		99.2416	0.641749	0.0012604
1824.91	17.9274	0.714331	0.00132554	38.273	0.695714	0.00183609				82.4918	0.64619		99.3068	0.641583	0.00218721
1826.09	17.9296	0.712846	0.000608463	38.291	0.696212	0.00241899				82.544	0.646684		99.372	0.641751	0.00353182
1827.76	17.9319	0.711641	0.000194666	38.309	0.696186	0.00146573				82.5962	0.64746		99.4372	0.642189	0.0031502
1829.2	17.9342	0.712783	0.0012128	38.327	0.695976	0.00167249				82.6484	0.64682		99.5024	0.641535	0.0019564
1830.58	17.9364	0.713041	0.000215367	38.345	0.695117	0.00143533				82.7005	0.646267		99.5676	0.640778	0.00185541
1831.8	17.9387	0.713205	0.000538153	38.363	0.695003	0.00129009				82.7527	0.64625		99.6328	0.641632	0.00147595
1832.94	17.9409	0.712625	0.000344783	38.381	0.695679	0.000609996				82.8049	0.645884		99.698	0.641431	0.00213175
1834.83	17.9432	0.713427	0.000699534	38.399	0.695479	0.00218715				82.8571	0.646002		99.7632	0.640754	0.00214171
1836.26	17.9455	0.71277	0.000104309	38.417	0.69643	0.00218026				82.9093	0.646545		99.8284	0.640457	0.00166696
1837.41	17.9477	0.712811	0.000442879	38.435	0.695926	0.00252557				82.9615	0.645979		99.8936	0.640767	0.00207703
1838.39	17.95	0.712864	0.000740693	38.453	0.695447	0.00253258				83.0137	0.645108		99.9588	0.640992	0.0032278
1839.4	17.9523	0.713269	0.000786165	38.471	0.695698	0.00195391				83.0659	0.645449		100.024	0.641378	0.00419059
1841.85	17.9545	0.712056	0.000541513	38.489	0.695626	0.00248367				83.1181	0.645792		100.089	0.640664	0.00152275
1842.96	17.9568	0.712293	0.000710366	38.507	0.695476	0.00195617				83.1703	0.645906		100.154	0.641958	0.00254094
1844.26	17.9591	0.713522	0.000733046	38.525	0.695675	0.00198217				83.2225	0.645729		100.22	0.641804	0.0023881
1845.39	17.9613	0.713735	0.000881687	38.543	0.695321	0.00266866				83.2747	0.645659		100.285	0.642996	0.00372053
1846.41	17.9636	0.712783	0.00080468	38.561	0.695696	0.00213758				83.3269	0.645523		100.35	0.641969	0.00204626
1847.69	17.9658	0.711976	0.000772495	38.579	0.696413	0.00276759				83.3791	0.646148		100.415	0.640872	0.0015459
1849.62	17.9681	0.712856	0.000206789	38.597	0.696407	0.00206264				83.4313	0.645377		100.48	0.640896	0.00176671
1850.84	17.9704	0.712647	0.000348775	38.615	0.695986	0.00283054				83.4835	0.645333		100.546	0.641481	0.00136297
1852.23	17.9726	0.713035	0.000567962	38.633	0.695327	0.00203765				83.5357	0.64502		100.611	0.641181	0.000515697
1853.63	17.9749	0.711302	0.00140854	38.651	0.69562	0.0027139				83.5879	0.644967		100.676	0.640345	0.00333168
1854.78	17.9772	0.711901	0.000483532	38.669	0.695082	0.00163534				83.6401	0.6456		100.741	0.64172	0.00353697
1856.35	17.9794	0.712128	0.000806632	38.687	0.696403	0.00185466				83.6923	0.646248		100.806	0.641611	0.00245545
1857.76	17.9817	0.712253	0.000578168	38.705	0.695417	0.00174533				83.7445	0.645565		100.872	0.639786	0.00228827
1859.23	17.984	0.712749	0.00100871	38.723	0.695263	0.00225233				83.7967	0.645131		100.937	0.640555	0.00119269
1860.46	17.9862	0.713422	0.000569115	38.741	0.694608	0.00195286				83.8489	0.645455		101.002	0.641175	0.00157832
1861.85	17.9885	0.711854	0.000215201	38.759	0.695307	0.0022785				83.9011	0.644669		101.067	0.641637	0.00235569
1863.51	17.9908	0.712494	0.000518818	38.777	0.695359	0.00256412				83.9533	0.644428		101.132	0.641568	0.00305314
1864.83	17.993	0.712714	0.000563746	38.795	0.695305	0.00139453				84.0055	0.645362		101.198	0.640195	0.00240601
1866.15	17.9953	0.7135	0.000523506	38.813	0.694873	0.00233833				84.0577	0.645163		101.263	0.64016	0.00200308
1867.2	17.9975	0.712623	0.000665527	38.831	0.696288	0.00221585				84.1099	0.64494		101.328	0.641536	0.00303017
1868.44	17.9998	0.711859	0.000910488	38.849	0.69421	0.00270117				84.1621	0.645961		101.393	0.639999	0.00238467
1869.67	18.0021	0.7127	0.00207005	38.867	0.695041	0.00104335				84.2143	0.644658		101.458	0.640834	0.00251631
1870.76	18.0043	0.713123	0.000762713	38.885	0.696254	0.00284366				84.2665	0.646511		101.524	0.641071	0.00239005
1872.01	18.0066	0.713593	0.000807394	38.903	0.694981	0.00228157				84.3187	0.646192		101.589	0.640078	0.00215733
1874.71	18.0089	0.713979	0.000816349	38.921	0.695099	0.00286214				84.3709	0.645243		101.654	0.641564	0.00190669
1875.95	18.0111	0.713094	0.00104065	38.939	0.695986	0.0027688				84.4231	0.645955		101.719	0.641504	0.00142339
1877.26	18.0134	0.713394	0.000863955	38.957	0.695315	0.00125834				84.4753	0.644525		101.784	0.640592	0.00136119
1878.38	18.0157	0.713477	0.000788662	38.975	0.695027	0.00106273				84.5275	0.645541		101.85	0.641132	0.00260373
1879.77	18.0179	0.713148	0.000175169	38.993	0.694751	0.00277941				84.5797	0.645052		101.915	0.639874	0.00159198
1881.27	18.0202	0.712811	0.00131078	39.011	0.695227	0.00132794				84.6319	0.644319		101.98	0.640551	0.00230925
1882.21	18.0224	0.713208	0.000685888	39.029	0.694971	0.00139121				84.6841	0.645186		102.045	0.640251	0.00211232
1883.27	18.0247	0.71369	0.000816112	39.047	0.694918	0.00242586				84.7363	0.643611		102.111	0.640218	0.00283355
1884.62	18.027	0.71302	0.000172038	39.065	0.695174	0.00254845				84.7885	0.645159		102.176	0.640323	0.0021085
1886.02	18.0292	0.713881	0.00101144	39.083	0.694414	0.0021703				84.8407	0.64515		102.241	0.639374	0.00218106
1887.28	18.0315	0.713007	0.000582878	39.101	0.694354	0.00156997				84.8929	0.644584		102.306	0.63965	0.00173802
1888.84	18.0338	0.712699	0.000359298	39.119	0.69552	0.00139236				84.9451	0.644636		102.371	0.64072	0.00147353
1890.47	18.036	0.712387	0.000645214	39.137	0.695823	0.00179661				84.9973	0.644388		102.437	0.639676	0.00196221
1892.02	18.0383	0.71166	0.000840514	39.155	0.695148	0.00126453				85.0495	0.644434		102.502	0.640165	0.00332914
1893.11	18.0406	0.7128	0.000242603	39.173	0.695197	0.00203558				85.1016	0.644887		102.567	0.639796	0.00278317
1894.59	18.0428	0.712073	0.000563321	39.191	0.695312	0.00141028				85.1538	0.643976		102.632	0.640499	0.00255158
1895.8	18.0451	0.712974	0.00186497	39.209	0.695524	0.00150723				85.206	0.643614		102.697	0.640563	0.00322408
1897.04	18.0474	0.712124	0.000903582	39.227	0.694778	0.00195625				85.2582	0.6436		102.763	0.639952	0.00185567
1898.91	18.0496	0.712408	0.000931117	39.245	0.694411	0.0012496				85.3104	0.643309		102.828	0.640287	0.00255537
1900.39	18.0519	0.712827	0.00058249	39.263	0.694264	0.00144695				85.3626	0.644027		102.893	0.640318	0.00246152
1901.44	18.0541	0.713319	0.000291299	39.281	0.694834	0.00178998				85.4148	0.644901		102.958	0.639648	0.00154966
1902.27	18.0564	0.713463	0.000195277	39.299	0.694263	0.00194879				85.467	0.644334		103.023	0.639244	0.000879916
1903.33	18.0587	0.713034	0.000242426	39.317	0.694545	0.00154154				85.5192	0.643523		103.089	0.639744	0.00110656
1905.56	18.0609	0.711423	0.00123037	39.335	0.69502	0.00101581				85.5714	0.643312		103.154	0.639823	0.00224663
1907.06	18.0632	0.711829	0.000738301	39.353	0.694461	0.00136729				85.6236	0.643635		103.219	0.638794	0.0016918
1908.41	18.0655	0.711219	0.000867971	39.371	0.69441	0.00228797				85.6758	0.644498		103.284	0.639791	0.00248168
1909.71	18.0677	0.713042	0.0010293	39.389	0.69495	0.00130138				85.728	0.643965		103.349	0.639838	0.00254214
1910.72	18.07	0.712639	0.00128739	39.407	0.694831	0.00182837				85.7802	0.643099		103.415	0.639928	0.00196266
1911.79	18.0723	0.712419	0.00061345	39.425	0.694161	0.00233004				85.8324	0.644011		103.48	0.640855	0.00139432
1913.1	18.0745	0.713248	0.000885124	39.443	0.695186	0.00214428				85.8846	0.644393		103.545	0.640193	0.00111458
1915.22	18.0768	0.712584	0.00028004	39.461	0.695988	0.00278488				85.9368	0.644361		103.61	0.638898	0.00128074
1916.64	18.079	0.712286	0.000248318	39.479	0.695355	0.00319288				85.989	0.644752		103.675	0.639769	0.00241309
1917.8	18.0813	0.712403	0.000219546	39.497	0.695419	0.00187691				86.0412	0.644889		103.741	0.6404	0.00320572
1919.15	18.0836	0.712825	0.000936605	39.515	0.695443	0.00155942				86.0934	0.644098		103.806	0.640097	0.00202059
1920.45	18.0858	0.711231	0.000938705	39.533	0.695438	0.00225746				86.1456	0.643785		103.871	0.639815	0.00282711
1921.79	18.0881	0.711162	0.001219	39.551	0.694315	0.00206454				86.1978	0.644083		103.936	0.639184	0.0014881
1923.25	18.0904	0.712667	0.000361362	39.569	0.694134	0.00198394				86.25	0.644723		104.001	0.639069	0.00132922
1924.4	18.0926	0.713578	0.00131534	39.587	0.694792	0.00168053				86.3022	0.643723		104.067	0.640328	0.00230658
1926.22	18.0949	0.713299	0.000651359	39.605	0.694965	0.00194035				86.3544	0.643473		104.132	0.639679	0.00174671
1927.25	18.0972	0.712325	0.000561292	39.623	0.694914	0.00090395				86.4066	0.643374		104.197	0.63867	0.00199753
1928.28	18.0994	0.711629	0.000324152	39.641	0.69506	0.00101111				86.4588	0.644426		104.262	0.638081	0.00271568
1929.4	18.1017	0.712333	0.00108984	39.659	0.694796	0.00166441				86.511	0.64447		104.327	0.638837	0.00221382
1931.3	18.104	0.711165	0.000422903	39.677	0.694557	0.00176582				86.5632	0.644799		104.393	0.638846	0.00195758
1932.95	18.1062	0.711236	0.000779132	39.695	0.695095	0.00131753				86.6154	0.642875		104.458	0.638679	0.00139081
1934.15	18.1085	0.711173	0.00118791	39.713	0.695353	0.00157279				86.6676	0.644338		104.523	0.639972	0.00177062
1935.22	18.1107	0.712225	0.000587795	39.731	0.695194	0.00241166				86.7198	0.642629		104.588	0.639822	0.00303737
1936.44	18.113	0.712846	0.00054505	39.749	0.695071	0.00244997				86.772	0.643511		104.653	0.638427	0.0026604
1937.94	18.1153	0.7122	0.00057021	39.767	0.694592	0.00244615				86.8242	0.643012		104.719	0.638773	0.00121403
1939.6	18.1175	0.712536	0.000171988	39.785	0.694193	0.00228003				86.8764	0.64355		104.784	0.638883	0.000716553
1940.7	18.1198	0.712147	0.000976683	39.803	0.694645	0.00207506				86.9286	0.643035		104.849	0.638614	0.00127639
1941.61	18.1221	0.712879	0.000547242	39.821	0.694277	0.00163649				86.9808	0.6431		104.914	0.639556	0.00261446
1942.72	18.1243	0.712311	0.000758026	39.839	0.694128	0.0018479				87.033	0.642705		104.979	0.639269	0.00298508
1944.17	18.1266	0.711072	0.000833724	39.857	0.694168	0.00235133				87.0852	0.642746		105.045	0.638499	0.00177092
1946.66	18.1289	0.712157	0.000675702	39.875	0.694184	0.00221403				87.1374	0.643111		105.11	0.638047	0.00150712
1947.8	18.1311	0.711894	0.000598801	39.893	0.694374	0.0021637				87.1896	0.643665		105.175	0.638378	0.00241538
1948.93	18.1334	0.711689	0.000451942	39.911	0.694368	0.00138017				87.2418	0.643857		105.24	0.639606	0.00258709
1950.14	18.1356	0.71261	0.00152915	39.929	0.694287	0.00164772				87.294	0.644065		105.305	0.639204	0.00261727
1951.44	18.1379	0.713483	0.00133512	39.9469	0.694454	0.00236193				87.3462	0.644199		105.371	0.63961	0.00233092
1952.48	18.1402	0.710228	0.00198557	39.9649	0.694374	0.00174298				87.3984	0.643913		105.436	0.637882	0.00227641
1954.32	18.1424	0.713127	0.000560375	39.9829	0.694604	0.00128261				87.4505	0.644825		105.501	0.638871	0.00202577
1956.15	18.1447	0.713378	0.00109007	40.0009	0.69456	0.00151174				87.5027	0.644543		105.566	0.639363	0.00279143
1957.49	18.147	0.713028	0.000874442	40.0189	0.694104	0.00193027				87.5549	0.643175		105.631	0.639701	0.00301635
1958.94	18.1492	0.713803	0.00140494	40.0369	0.69451	0.00215193				87.6071	0.64296		105.697	0.637386	0.000698026
1960.3	18.1515	0.712442	0.00035096	40.0549	0.694371	0.00103579				87.6593	0.643059		105.762	0.637147	0.00354023
1961.48	18.1538	0.7125	0.000570802	40.0729	0.694991	0.00185148				87.7115	0.642302		105.827	0.639183	0.00404594
1962.5	18.156	0.712807	0.000343986	40.0909	0.694511	0.00269806				87.7637	0.644019		105.892	0.638522	0.00201391
1963.71	18.1583	0.713158	0.000269936	40.1089	0.694907	0.00127762				87.8159	0.64232		105.957	0.639158	0.00186953
1965.25	18.1606	0.713172	0.000380422	40.1269	0.694959	0.00236134				87.8681	0.642601		106.023	0.638164	0.00172567
1966.53	18.1628	0.713272	0.000631158	40.1449	0.694478	0.00143362				87.9203	0.643494		106.088	0.638551	0.00322828
1967.56	18.1651	0.71321	0.000730583	40.1629	0.694645	0.00226695				87.9725	0.643648		106.153	0.638134	0.00299581
1968.71	18.1673	0.712994	0.000680553	40.1809	0.693887	0.00278292				88.0247	0.64294		106.218	0.638369	0.00298826
1970.77	18.1696	0.712304	0.000393292	40.1989	0.694806	0.00264221				88.0769	0.643306		106.283	0.63903	0.00361441
1972.5	18.1719	0.711014	0.000445149	40.2169	0.694488	0.00265573				88.1291	0.643084		106.349	0.637849	0.00246732
1973.61	18.1741	0.711682	0.000715859	40.2349	0.694776	0.00281297				88.1813	0.643025		106.414	0.638592	0.00197473
1974.95	18.1764	0.711771	0.000651811	40.2529	0.694631	0.00182036				88.2335	0.643004		106.479	0.637312	0.00281579
1976.06	18.1787	0.711921	0.000716551	40.2709	0.694674	0.00168414				88.2857	0.64317		106.544	0.639052	0.0023466
1977.03	18.1809	0.711204	0.000782861	40.2889	0.69515	0.00157531				88.3379	0.643398		106.609	0.638799	0.00119507
1978.34	18.1832	0.713123	0.000627742	40.3069	0.694655	0.00221001				88.3901	0.643054		106.675	0.638213	0.00279236
1979.66	18.1855	0.712701	0.00035169	40.3249	0.694951	0.00240142				88.4423	0.642959		106.74	0.639402	0.0023043
1981.9	18.1877	0.712509	0.000429372	40.3429	0.694593	0.00202749				88.4945	0.643873		106.805	0.637816	0.00122583
1982.74	18.19	0.711965	0.000445247	40.3609	0.694411	0.00237425				88.5467	0.644271		106.87	0.638361	0.00346465
1983.55	18.1922	0.711558	0.000401244	40.3789	0.69388	0.00237594				88.5989	0.64274		106.935	0.638857	0.00308857
1986.21	18.1945	0.712401	0.000282851	40.3969	0.694407	0.00214198				88.6511	0.642906		107.001	0.6388	0.00152232
1987.16	18.1968	0.713106	0.000526174	40.4149	0.694298	0.000947461				88.7033	0.642302		107.066	0.638266	0.0027827
1988.03	18.199	0.712685	0.00115249	40.4329	0.694031	0.00195155				88.7555	0.643139		107.131	0.638122	0.00112901
1989.52	18.2013	0.714077	0.00123362	40.4509	0.694229	0.00237247				88.8077	0.642513		107.196	0.637105	0.00254191
1991.01	18.2036	0.712243	0.000142674	40.4689	0.692207	0.00227393				88.8599	0.643391		107.261	0.638522	0.00117544
1992.29	18.2058	0.712481	0.000330763	40.4869	0.69417	0.000992426				88.9121	0.64238		107.327	0.638405	0.00368568
1993.69	18.2081	0.713489	0.0012888	40.5049	0.69371	0.00227756				88.9643	0.643299		107.392	0.639698	0.00186195
1995.4	18.2104	0.7115	0.00119585	40.5229	0.694785	0.00174076				89.0165	0.64287		107.457	0.638181	0.00213527
1996.66	18.2126	0.712548	0.000641403	40.5409	0.69437	0.00224601				89.0687	0.642753		107.522	0.636567	0.00183445
1998.19	18.2149	0.713328	0.000500792	40.5589	0.693725	0.00235196				89.1209	0.642613		107.588	0.638052	0.00175446
1999.59	18.2172	0.713089	0.000764317	40.5769	0.694062	0.00198712				89.1731	0.642457		107.653	0.638634	0.00210824
2000.61	18.2194	0.712225	0.000355656	40.5949	0.693587	0.00216166				89.2253	0.642854		107.718	0.638783	0.00177575
2001.82	18.2217	0.711759	0.000598161	40.6129	0.694268	0.00119741				89.2775	0.64247		107.783	0.63789	0.00203385
2003.13	18.2239	0.7123	0.000637798	40.6309	0.694409	0.00144156				89.3297	0.642639		107.848	0.638208	0.00161705
2004.82	18.2262	0.7119	0.000779975	40.6489	0.69353	0.00194346				89.3819	0.643302		107.914	0.638771	0.00232662
2006.03	18.2285	0.713047	0.000636443	40.6669	0.69399	0.00149869				89.4341	0.642875		107.979	0.638188	0.00276992
2007.11	18.2307	0.714225	0.00133217	40.6849	0.693558	0.00134772				89.4863	0.642456		108.044	0.638456	0.00180465
2008.73	18.233	0.711463	0.00044549	40.7029	0.693271	0.00176441				89.5385	0.64343		108.109	0.638341	0.00152631
2010.13	18.2353	0.711345	0.000942703	40.7209	0.693546	0.00180789				89.5907	0.643479		108.174	0.637737	0.00162387
2011.25	18.2375	0.71105	0.00144509	40.7389	0.694445	0.00186656				89.6429	0.642463		108.24	0.636917	0.00210269
2012.55	18.2398	0.71216	0.000371926	40.7569	0.694163	0.00270936				89.6951	0.642923		108.305	0.637358	0.00126337
2013.95	18.2421	0.711416	0.000838082	40.7749	0.693808	0.00159022				89.7473	0.642326		108.37	0.636485	0.00206238
2015.04	18.2443	0.711999	3.74552e-05	40.7929	0.694599	0.00267097				89.7995	0.64314		108.435	0.638927	0.00155341
2016.06	18.2466	0.712473	0.000206617	40.8109	0.694448	0.00286809				89.8516	0.643748		108.5	0.637	0.00283343
2017.94	18.2489	0.712987	0.00067667	40.8289	0.69409	0.00229633				89.9038	0.642896		108.566	0.637714	0.00240001
2019.7	18.2511	0.711101	0.00070728	40.8469	0.694091	0.00197164				89.956	0.64281		108.631	0.638099	0.00205439
2020.79	18.2534	0.712196	0.000542778	40.8649	0.6938	0.00186946				90.0082	0.64371		108.696	0.636982	0.00246154
2021.99	18.2556	0.712727	0.000467007	40.8829	0.693651	0.00124338				90.0604	0.642393		108.761	0.637215	0.00187728
2023.06	18.2579	0.711543	0.00094537	40.9009	0.693566	0.00192068				90.1126	0.642224		108.826	0.637335	0.00124107
2025.02	18.2602	0.712052	0.000395707	40.9189	0.693306	0.00217024				90.1648	0.643236		108.892	0.637868	0.00234738
2026.46	18.2624	0.713118	0.000665455	40.9369	0.693068	0.00186919				90.217	0.644213		108.957	0.63813	0.00272548
2027.7	18.2647	0.712842	0.000377501	40.9549	0.693181	0.00243108				90.2692	0.643835		109.022	0.638348	0.0019292
2029.13	18.267	0.713274	0.000966356	40.9729	0.693188	0.00200399				90.3214	0.643019		109.087	0.638177	0.00326644
2030.46	18.2692	0.713699	0.000486413	40.9909	0.693521	0.0021906				90.3736	0.643077		109.152	0.638259	0.00198357
2031.93	18.2715	0.712932	0.000836725	41.0089	0.693668	0.00176317				90.4258	0.64292		109.218	0.638454	0.00224631
2033.16	18.2738	0.711173	0.000555754	41.0269	0.694272	0.00182098				90.478	0.64258		109.283	0.638918	0.0016242
2034.55	18.276	0.712458	0.000261304	41.0449	0.694228	0.00240528				90.5302	0.642667		109.348	0.638794	0.00331921
2035.7	18.2783	0.711477	0.000528777	41.0629	0.694301	0.00237086				90.5824	0.642601		109.413	0.638738	0.00137638
2037.11	18.2805	0.711463	0.00053346	41.0809	0.693909	0.00135563				90.6346	0.642558		109.478	0.636995	0.00197166
2038.9	18.2828	0.712219	0.00109127	41.0989	0.693719	0.0028774				90.6868	0.641541		109.544	0.637711	0.00217804
2040.27	18.2851	0.711724	0.000482839	41.1169	0.693355	0.00232422				90.739	0.642772		109.609	0.638049	0.00227602
2041.93	18.2873	0.712612	0.000786674	41.1349	0.69332	0.00273276				90.7912	0.643494		109.674	0.637647	0.00438292
2043.44	18.2896	0.712736	0.00049681	41.1529	0.69346	0.00272384				90.8434	0.641489		109.739	0.637989	0.00246682
2044.7	18.2919	0.710932	0.00105995	41.1709	0.694566	0.00273355				90.8956	0.642742		109.804	0.637432	0.00114174
2045.74	18.2941	0.713223	0.000612199	41.1889	0.69393	0.0019481				90.9478	0.642792		109.87	0.638016	0.00283856
2046.51	18.2964	0.712181	0.000542733	41.2069	0.692846	0.00154573				91	0.642738		109.935	0.639184	0.0032469
2047.37	18.2987	0.712138	0.000473232	41.2249	0.69319	0.00217839				91.0522	0.643623		110	0.638134	0.0026953
2048.51	18.3009	0.712947	0.000704498	41.2429	0.693734	0.00267523				91.1044	0.643708
2049.83	18.3032	0.712814	0.000690504	41.2609	0.693669	0.00187591				91.1566	0.643312
2051.21	18.3055	0.712861	0.0013782	41.2789	0.694234	0.00170582				91.2088	0.643379
2053.01	18.3077	0.713008	0.000828789	41.2969	0.694423	0.00220722				91.261	0.642625
2054.49	18.31	0.713059	0.000452482	41.3149	0.693826	0.00162883				91.3132	0.642896
2055.57	18.3122	0.712228	0.000156998	41.3329	0.693992	0.00186787				91.3654	0.642532
2057.39	18.3145	0.713439	0.00109595	41.3509	0.693672	0.00195117				91.4176	0.642945
2058.85	18.3168	0.711983	0.00141185	41.3689	0.693364	0.00185807				91.4698	0.642473
2060	18.319	0.712433	0.000250966	41.3869	0.693773	0.00226814				91.522	0.642458
2061.38	18.3213	0.711833	0.00104221	41.4049	0.69386	0.00250917				91.5742	0.642756
2062.63	18.3236	0.712144	0.000520082	41.4229	0.69304	0.00147288				91.6264	0.643014
2063.7	18.3258	0.711943	0.000114308	41.4409	0.692592	0.000617757				91.6786	0.643988
2064.87	18.3281	0.711533	0.000230999	41.4589	0.692821	0.00206398				91.7308	0.64368
2066.9	18.3304	0.714076	0.000989059	41.4769	0.693235	0.00166854				91.783	0.642966
2068.02	18.3326	0.714106	0.00100851	41.4949	0.692925	0.00146063				91.8352	0.642971
2068.97	18.3349	0.7114	0.000722462	41.5129	0.693166	0.00190007				91.8874	0.643358
2071.22	18.3371	0.711681	0.000568055	41.5309	0.693724	0.00201936				91.9396	0.643604
2072.63	18.3394	0.7112	0.000671625	41.5489	0.694085	0.00266173				91.9918	0.642774
2074.04	18.3417	0.711558	0.00133713	41.5669	0.693886	0.00187673				92.044	0.643259
2075.39	18.3439	0.711938	0.000329263	41.5849	0.693487	0.00240567				92.0962	0.643113
2076.54	18.3462	0.712728	0.000138649	41.6029	0.693133	0.0024046				92.1484	0.642896
2077.67	18.3485	0.711074	0.00100406	41.6209	0.693901	0.00173196				92.2005	0.642974
2079.11	18.3507	0.711309	0.000514067	41.6389	0.693969	0.00207634				92.2527	0.644076
2080.32	18.353	0.712553	0.00115895	41.6569	0.693562	0.00241809				92.3049	0.643624
2081.57	18.3553	0.713821	0.000621201	41.6749	0.693348	0.00220425				92.3571	0.64259
2083.11	18.3575	0.710902	0.00127812	41.6929	0.692817	0.00194189				92.4093	0.643589
2084.8	18.3598	0.712756	0.000899919	41.7109	0.693369	0.000731749				92.4615	0.644004
2085.96	18.3621	0.712594	0.00131445	41.7289	0.692694	0.00066794				92.5137	0.643614
2087.15	18.3643	0.713945	0.00148841	41.7469	0.69363	0.00165852				92.5659	0.643864
2089.13	18.3666	0.711807	0.000314489	41.7649	0.693068	0.00192923				92.6181	0.643777
2090.24	18.3688	0.711482	0.000547182	41.7829	0.692841	0.0020779				92.6703	0.643642
2091.74	18.3711	0.709636	0.00151914	41.8009	0.69341	0.00116637				92.7225	0.643658
2093.37	18.3734	0.711227	0.000543258	41.8189	0.694564	0.00114961				92.7747	0.643627
2094.68	18.3756	0.712039	0.000414962	41.8369	0.693392	0.00151764				92.8269	0.6434
2095.99	18.3779	0.713389	0.000201551	41.8549	0.691341	0.00210759				92.8791	0.642926
2097.11	18.3802	0.713008	0.000662599	41.8729	0.693512	0.00135851				92.9313	0.643185
2098.5	18.3824	0.711513	0.000872061	41.8909	0.692704	0.000312658				92.9835	0.643557
2100	18.3847	0.711365	0.00122084	41.9089	0.692986	0.00122499				93.0357	0.644373
2100.94	18.387	0.71114	0.00137002	41.9269	0.693545	0.00213691				93.0879	0.643275
2101.94	18.3892	0.711219	0.000914638	41.9449	0.694066	0.00241736				93.1401	0.643372
2103.45	18.3915	0.712674	0.000546237	41.9629	0.693226	0.00235492				93.1923	0.643946
2105.47	18.3937	0.71185	0.00076321	41.9809	0.692835	0.00201054				93.2445	0.644475
2106.71	18.396	0.711655	0.000584019	41.9989	0.693126	0.00209475				93.2967	0.644688
2107.54	18.3983	0.711459	0.00075621	42.0169	0.693096	0.00191422				93.3489	0.644838
2108.47	18.4005	0.711553	0.000387787	42.0349	0.69292	0.00232232				93.4011	0.644721
2110.6	18.4028	0.712056	0.000411415	42.0529	0.693005	0.00199369				93.4533	0.645578
2112.28	18.4051	0.711584	0.000512686	42.0709	0.693098	0.00177631				93.5055	0.644054
2113.96	18.4073	0.712411	0.0005845	42.0889	0.693931	0.00120486				93.5577	0.644951
2115.18	18.4096	0.712243	0.000638791	42.1069	0.693061	0.001993				93.6099	0.645033
2116.19	18.4119	0.71231	0.000157513	42.1249	0.693265	0.00263974				93.6621	0.643347
2117.2	18.4141	0.712438	0.000904452	42.1429	0.692613	0.00238771				93.7143	0.644128
2118.96	18.4164	0.711954	0.000714054	42.1609	0.693507	0.00226436				93.7665	0.645152
2120.27	18.4187	0.712252	0.000337424	42.1789	0.693328	0.0021159				93.8187	0.644366
2121.37	18.4209	0.711594	0.000522694	42.1969	0.692539	0.00174222				93.8709	0.644965
2122.36	18.4232	0.71184	6.97662e-05	42.2149	0.692929	0.00266054				93.9231	0.645581
2123.42	18.4254	0.713658	0.000949748	42.2329	0.692602	0.00106488				93.9753	0.645073
2125.28	18.4277	0.71251	0.000461718	42.2509	0.692655	0.00165293				94.0275	0.645727
2126.73	18.43	0.712548	0.000688771	42.2689	0.69219	0.00187896				94.0797	0.646026
2127.84	18.4322	0.712017	0.000874121	42.2869	0.69376	0.00236106				94.1319	0.645501
2129.34	18.4345	0.710153	0.00132515	42.3049	0.692307	0.0032849				94.1841	0.644254
2130.99	18.4368	0.712767	0.000336808	42.3228	0.691868	0.00192901				94.2363	0.64499
2132.03	18.439	0.711766	0.000431884	42.3408	0.692113	0.00235548				94.2885	0.645541
2133.99	18.4413	0.712888	7.79916e-05	42.3588	0.693003	0.00269315				94.3407	0.646257
2135.22	18.4436	0.712514	0.000310415	42.3768	0.69337	0.00143276				94.3929	0.646729
2136.5	18.4458	0.712139	0.000434817	42.3948	0.692235	0.00125825				94.4451	0.646204
2137.75	18.4481	0.713485	0.000388899	42.4128	0.692069	0.00150747				94.4973	0.646374
2139.08	18.4503	0.713636	0.000816507	42.4308	0.692693	0.00197551				94.5495	0.646138
2140.26	18.4526	0.712653	0.000707861	42.4488	0.692604	0.00375184				94.6016	0.645754
2141.39	18.4549	0.71285	0.000562382	42.4668	0.693185	0.00223618				94.6538	0.645117
2142.94	18.4571	0.712782	0.000342787	42.4848	0.693368	0.00179115				94.706	0.646
2144.11	18.4594	0.71299	0.000717683	42.5028	0.69277	0.00271709				94.7582	0.645684
2145.25	18.4617	0.712285	0.000577689	42.5208	0.693215	0.00167767				94.8104	0.646496
2147.78	18.4639	0.712452	0.000723185	42.5388	0.692597	0.0025078				94.8626	0.645864
2148.88	18.4662	0.712375	0.000399617	42.5568	0.691499	0.00331672				94.9148	0.646106
2149.97	18.4685	0.712857	0.000528154	42.5748	0.692898	0.00215223				94.967	0.645915
2151.47	18.4707	0.711573	0.000209104	42.5928	0.69278	0.00220853				95.0192	0.645506
2152.82	18.473	0.712394	0.000826556	42.6108	0.692519	0.00244303				95.0714	0.646952
2153.96	18.4753	0.712188	0.00142578	42.6288	0.692991	0.00220387				95.1236	0.647638
2155.25	18.4775	0.712507	0.000887503	42.6468	0.693094	0.00182655				95.1758	0.645924
2156.31	18.4798	0.712288	0.000577043	42.6648	0.692443	0.00194608				95.228	0.646404
2158.72	18.482	0.711198	0.000411179	42.6828	0.692646	0.00230101				95.2802	0.646241
2159.51	18.4843	0.711858	0.000425273	42.7008	0.693134	0.00215207				95.3324	0.645821
2160.4	18.4866	0.712499	0.000513257	42.7188	0.692727	0.00211547				95.3846	0.646473
2161.69	18.4888	0.712464	6.60261e-05	42.7368	0.692736	0.00229507				95.4368	0.646397
2163.47	18.4911	0.712459	0.000531798	42.7548	0.69301	0.00216159				95.489	0.646155
2164.48	18.4934	0.711951	0.000511708	42.7728	0.69264	0.00216256				95.5412	0.646328
2165.53	18.4956	0.711974	0.00119672	42.7908	0.692121	0.00190367				95.5934	0.646724
2167.63	18.4979	0.712445	5.55044e-05	42.8088	0.692449	0.0012402				95.6456	0.646524
2168.91	18.5002	0.713282	0.000933966	42.8268	0.692527	0.00149349				95.6978	0.648703
2170.15	18.5024	0.712613	0.000397208	42.8448	0.692275	0.00231847				95.75	0.648189
2171.16	18.5047	0.71205	0.000530578	42.8628	0.692194	0.00239169				95.8022	0.647387
2172.35	18.5069	0.713742	0.00125571	42.8808	0.691736	0.00195508				95.8544	0.647336
2174.81	18.5092	0.712625	0.00107577	42.8988	0.692231	0.00235491				95.9066	0.646833
2175.96	18.5115	0.711886	5.43595e-05	42.9168	0.693121	0.00177673				95.9588	0.647487
2177.13	18.5137	0.710796	0.0012222	42.9348	0.691995	0.000764871				96.011	0.647976
2178.3	18.516	0.712134	0.00184126	42.9528	0.691966	0.00188251				96.0632	0.647351
2179.35	18.5183	0.71146	0.000637839	42.9708	0.692201	0.00118423				96.1154	0.647129
2180.42	18.5205	0.711966	0.00150691	42.9888	0.692036	0.00130613				96.1676	0.64677
2181.63	18.5228	0.712699	0.000567054	43.0068	0.692262	0.000724387				96.2198	0.646567
2182.99	18.5251	0.712079	0.000314175	43.0248	0.692213	0.00129815				96.272	0.647249
2185.22	18.5273	0.711218	0.000635279	43.0428	0.692666	0.00225239				96.3242	0.647314
2186.64	18.5296	0.71128	0.00120099	43.0608	0.692841	0.00178341				96.3764	0.647613
2187.97	18.5319	0.712111	0.00164468	43.0788	0.692518	0.00172167				96.4286	0.647441
2189.11	18.5341	0.711833	0.000982269	43.0968	0.6921	0.00161853				96.4808	0.648094
2190.77	18.5364	0.712165	0.000316004	43.1148	0.692273	0.00229486				96.533	0.648376
2192.51	18.5386	0.712077	0.000104897	43.1328	0.692833	0.00135975				96.5852	0.648572
2193.57	18.5409	0.711931	0.000763974	43.1508	0.692246	0.000864032				96.6374	0.648005
2194.66	18.5432	0.711792	0.000272064	43.1688	0.692157	0.00128739				96.6896	0.648873
2196.07	18.5454	0.712338	0.00051915	43.1868	0.692112	0.00206514				96.7418	0.648468
2197.24	18.5477	0.712957	0.000794612	43.2048	0.69237	0.00260668				96.794	0.647735
2198.46	18.55	0.711825	0.000238535	43.2228	0.692004	0.00240142				96.8462	0.648217
2199.82	18.5522	0.710951	0.000693848	43.2408	0.692243	0.00202187				96.8984	0.647435
2201.43	18.5545	0.711505	0.00105722	43.2588	0.69202	0.00309848				96.9505	0.648917
2203.01	18.5568	0.712637	0.001316	43.2768	0.692247	0.00140015				97.0027	0.648173
2204.65	18.559	0.710961	0.00106545	43.2948	0.691917	0.00150668				97.0549	0.649221
2205.69	18.5613	0.710556	0.000731117	43.3128	0.691772	0.001363				97.1071	0.647926
2206.75	18.5635	0.713076	0.00134201	43.3308	0.691322	0.00107386				97.1593	0.647847
2207.91	18.5658	0.713354	0.000545934	43.3488	0.692171	0.00158713				97.2115	0.648109
2209.41	18.5681	0.712444	0.000452375	43.3668	0.691561	0.00160596				97.2637	0.64836
2210.75	18.5703	0.711861	0.000845674	43.3848	0.691588	0.00244939				97.3159	0.648454
2212.01	18.5726	0.712215	0.000866982	43.4028	0.692297	0.00163091				97.3681	0.64857
2213.55	18.5749	0.712657	0.000332828	43.4208	0.69278	0.00280215				97.4203	0.648389
2214.68	18.5771	0.712091	0.000534487	43.4388	0.692714	0.00232122				97.4725	0.648112
2215.97	18.5794	0.711738	0.00081027	43.4568	0.691004	0.00208				97.5247	0.648627
2218.14	18.5817	0.712345	4.19373e-05	43.4748	0.692041	0.00187275				97.5769	0.647733
2219.41	18.5839	0.713544	0.00102987	43.4928	0.690911	0.00182064				97.6291	0.647565
2220.55	18.5862	0.71248	0.000713953	43.5108	0.691145	0.0015823				97.6813	0.648694
2221.9	18.5885	0.712594	0.000780226	43.5288	0.69154	0.00231203				97.7335	0.648539
2223.29	18.5907	0.711984	0.000768998	43.5468	0.69201	0.00210614				97.7857	0.648179
2224.78	18.593	0.712631	0.00031273	43.5648	0.691998	0.00205484				97.8379	0.647223
2226.02	18.5952	0.711293	0.000830068	43.5828	0.691831	0.00141538				97.8901	0.646854
2227.07	18.5975	0.712155	0.000156941	43.6008	0.691746	0.00149378				97.9423	0.647155
2228.2	18.5998	0.711841	0.000293192	43.6188	0.691783	0.00188445				97.9945	0.647003
2229.41	18.602	0.712502	0.000960607	43.6368	0.691586	0.00358007				98.0467	0.648512
2230.5	18.6043	0.711462	0.00148356	43.6548	0.692501	0.0014859				98.0989	0.648841
2232.33	18.6066	0.710612	0.000937126	43.6728	0.692309	0.00168821				98.1511	0.648321
2233.75	18.6088	0.711275	0.0002116	43.6908	0.691849	0.00262208				98.2033	0.646906
2235.73	18.6111	0.712212	0.000979968	43.7088	0.6915	0.0021058				98.2555	0.647163
2236.81	18.6134	0.712265	0.000643809	43.7268	0.692033	0.00195628				98.3077	0.646829
2238.06	18.6156	0.712926	0.000804608	43.7448	0.691671	0.00212698				98.3599	0.647533
2239.79	18.6179	0.710721	0.00151498	43.7628	0.691511	0.00219176				98.4121	0.648324
2241.38	18.6201	0.710677	0.00141626	43.7808	0.691053	0.00136422				98.4643	0.648697
2242.59	18.6224	0.711743	0.001003	43.7988	0.691159	0.00096035				98.5165	0.64867
2243.45	18.6247	0.711928	0.000578826	43.8168	0.691804	0.00199418				98.5687	0.648608
2244.48	18.6269	0.712268	0.000969623	43.8348	0.691766	0.00251567				98.6209	0.648617
2246.1	18.6292	0.711159	0.000652777	43.8528	0.691966	0.0014344				98.6731	0.649007
2247.51	18.6315	0.712539	0.000553268	43.8708	0.691255	0.00161373				98.7253	0.648384
2248.78	18.6337	0.712863	0.00038985	43.8888	0.6912	0.00276712				98.7775	0.648432
2250.04	18.636	0.711712	0.000162693	43.9068	0.691632	0.00211517				98.8297	0.649193
2251.29	18.6383	0.711386	0.000697646	43.9248	0.691405	0.00190194				98.8819	0.648055
2253.04	18.6405	0.711063	0.000524438	43.9428	0.691214	0.00297897				98.9341	0.648681
2255.2	18.6428	0.711772	0.000631081	43.9608	0.690992	0.00260153				98.9863	0.648676
2256.21	18.6451	0.711531	0.000286513	43.9788	0.691534	0.00154065				99.0385	0.648424
2257.13	18.6473	0.71173	0.000301063	43.9968	0.691001	0.00245133				99.0907	0.647339
2257.89	18.6496	0.711877	0.000728471	44.0148	0.690769	0.00239524				99.1429	0.648142
2259.49	18.6518	0.713631	0.000622196	44.0328	0.69151	0.00199968				99.1951	0.648101
2260.72	18.6541	0.711704	0.00105005	44.0508	0.691424	0.00146331				99.2473	0.647955
2262.27	18.6564	0.713126	0.0013304	44.0688	0.691727	0.00181371				99.2995	0.647551
2264.11	18.6586	0.712587	0.00102426	44.0868	0.692106	0.00214081				99.3516	0.648107
2265.39	18.6609	0.711954	0.000367977	44.1048	0.691252	0.00200415				99.4038	0.647974
2266.77	18.6632	0.71311	0.000419681	44.1228	0.690929	0.00236963				99.456	0.648063
2268.06	18.6654	0.711033	0.000968254	44.1408	0.691395	0.00188144				99.5082	0.648212
2269.46	18.6677	0.71145	0.000664325	44.1588	0.690901	0.00121569				99.5604	0.648046
2270.69	18.67	0.711288	0.000183398	44.1768	0.690796	0.00141095				99.6126	0.648291
2272	18.6722	0.711566	0.000341762	44.1948	0.691638	0.00180918				99.6648	0.64859
2273.14	18.6745	0.712125	0.000441447	44.2128	0.691287	0.00196907				99.717	0.64804
2274.15	18.6767	0.712364	0.000349693	44.2308	0.690586	0.00226592				99.7692	0.647387
2275.74	18.679	0.711487	0.000732128	44.2488	0.690588	0.0019161				99.8214	0.64913
2277.39	18.6813	0.711645	0.000504108	44.2668	0.691179	0.00160064				99.8736	0.64882
2279.07	18.6835	0.712716	0.000650481	44.2848	0.691658	0.00200921				99.9258	0.648466
2280.1	18.6858	0.711996	0.000169074	44.3028	0.691799	0.0022372				99.978	0.647432
2281.02	18.6881	0.711416	9.28879e-05	44.3208	0.691266	0.00237878				100.03	0.648962
2282.12	18.6903	0.710945	0.000908805	44.3388	0.690682	0.00256693				100.082	0.64716
2283.18	18.6926	0.712864	0.000976488	44.3568	0.690651	0.00229574				100.135	0.648138
2285.16	18.6949	0.710851	0.00105153	44.3748	0.690377	0.00218737				100.187	0.6462
2286.91	18.6971	0.712413	0.00027214	44.3928	0.691366	0.00118136				100.239	0.64713
2288.16	18.6994	0.712442	0.000617349	44.4108	0.691246	0.0010567				100.291	0.647546
2289.14	18.7017	0.712114	0.000912872	44.4288	0.69133	0.000728281				100.343	0.649138
2290.46	18.7039	0.710387	0.00145249	44.4468	0.691161	0.00130898				100.396	0.647257
2291.82	18.7062	0.711391	0.000642803	44.4648	0.692016	0.000856259				100.448	0.647703
2293.18	18.7084	0.711634	0.000770358	44.4828	0.691882	0.00121219				100.5	0.647288
2294.73	18.7107	0.712041	0.000306634	44.5008	0.691275	0.00169632				100.552	0.648475
2296.38	18.713	0.712644	0.000870214	44.5188	0.692041	0.00189766				100.604	0.648335
2297.66	18.7152	0.71196	0.000208457	44.5368	0.691137	0.00240637				100.657	0.6475
2298.92	18.7175	0.712023	0.000120545	44.5548	0.691325	0.00238975				100.709	0.647898
2301.04	18.7198	0.712091	0.000796738	44.5728	0.690812	0.00150761				100.761	0.647796
2302.42	18.722	0.712208	0.000861789	44.5908	0.691274	0.00188815				100.813	0.647603
2303.71	18.7243	0.710842	0.00147151	44.6088	0.690665	0.00141493				100.865	0.647381
2304.9	18.7266	0.711044	0.000878436	44.6268	0.690341	0.001029				100.918	0.647124
2306.21	18.7288	0.71116	0.000505843	44.6448	0.690529	0.00181712				100.97	0.648447
2307.29	18.7311	0.711079	0.000548967	44.6628	0.689784	0.00149668				101.022	0.647894
2308.69	18.7333	0.71133	0.000555046	44.6808	0.690387	0.00208111				101.074	0.64739
2310.11	18.7356	0.710189	0.000775206	44.6987	0.690266	0.00311938				101.126	0.647063
2311.41	18.7379	0.713613	0.0014559	44.7167	0.69148	0.00233493				101.179	0.647323
2312.85	18.7401	0.710879	0.00061548	44.7347	0.690009	0.00221319				101.231	0.648986
2314.23	18.7424	0.712627	0.000710612	44.7527	0.690738	0.000784746				101.283	0.647442
2315.6	18.7447	0.710018	0.00139087	44.7707	0.690655	0.00143761				101.335	0.647419
2316.83	18.7469	0.710181	0.000901491	44.7887	0.690942	0.00210903				101.387	0.646523
2318.35	18.7492	0.711117	0.00144415	44.8067	0.691146	0.00216132				101.44	0.64794
2319.48	18.7515	0.712759	0.000263703	44.8247	0.690788	0.0015171				101.492	0.647108
2320.44	18.7537	0.713067	0.00111016	44.8427	0.691071	0.00106114				101.544	0.64626
2321.98	18.756	0.712104	0.000553157	44.8607	0.691247	0.00141877				101.596	0.647226
2323.42	18.7583	0.712464	0.000421907	44.8787	0.69155	0.00144981				101.648	0.64716
2325.15	18.7605	0.711668	5.38618e-05	44.8967	0.689974	0.00299831				101.701	0.646815
2326.4	18.7628	0.71268	0.00037892	44.9147	0.689946	0.00183369				101.753	0.646109
2327.44	18.765	0.711995	0.000581401	44.9327	0.691051	0.00213258				101.805	0.647331
2328.78	18.7673	0.713015	0.00103538	44.9507	0.690447	0.00166421				101.857	0.648428
2330.02	18.7696	0.712888	0.00126924	44.9687	0.689756	0.00244633				101.909	0.648096
2331.34	18.7718	0.712024	0.00141754	44.9867	0.690411	0.0019454				101.962	0.648092
2333.11	18.7741	0.710859	0.000727015	45.0047	0.690661	0.00146272				102.014	0.648598
2334.36	18.7764	0.71048	0.00125124	45.0227	0.690978	0.00137838				102.066	0.647667
2335.5	18.7786	0.711794	0.000255829	45.0407	0.691963	0.0020668				102.118	0.64696
2336.91	18.7809	0.712613	0.00116811	45.0587	0.690212	0.0016262				102.17	0.646055
2338.35	18.7832	0.711741	0.000172125	45.0767	0.689314	0.00276908				102.223	0.647827
2339.85	18.7854	0.712172	0.00103165	45.0947	0.689561	0.00285416				102.275	0.646802
2341.34	18.7877	0.711084	0.000696676	45.1127	0.690063	0.00369252				102.327	0.646149
2342.64	18.7899	0.712279	0.000242092	45.1307	0.690543	0.00251021				102.379	0.647486
2344.31	18.7922	0.71074	0.000572038	45.1487	0.690529	0.00178717				102.431	0.648705
2345.5	18.7945	0.711368	0.000171328	45.1667	0.689562	0.00190468				102.484	0.647687
2346.43	18.7967	0.710008	0.000591048	45.1847	0.691079	0.00157975				102.536	0.646504
2348.96	18.799	0.710698	0.000808336	45.2027	0.690332	0.000951132				102.588	0.64695
2350.09	18.8013	0.711096	0.00035606	45.2207	0.690367	0.00224694				102.64	0.647912
2350.97	18.8035	0.712146	0.0011357	45.2387	0.689919	0.00124466				102.692	0.647297
2352.22	18.8058	0.711424	0.000843134	45.2567	0.690494	0.00131417				102.745	0.647802
2353.89	18.8081	0.711641	0.000382137	45.2747	0.690609	0.00202296				102.797	0.646761
2355.41	18.8103	0.711096	0.000465424	45.2927	0.690709	0.00154929				102.849	0.646969
2356.44	18.8126	0.711618	0.00138096	45.3107	0.690012	0.00193935				102.901	0.646902
2357.29	18.8149	0.711268	0.000213987	45.3287	0.690325	0.001824				102.953	0.646642
2358.83	18.8171	0.711162	0.000292296	45.3467	0.691136	0.00251989				103.005	0.646782
2360.35	18.8194	0.711151	0.000463011	45.3647	0.691447	0.0017331				103.058	0.64696
2361.46	18.8216	0.712206	0.000862188	45.3827	0.69121	0.00235601				103.11	0.646901
2362.76	18.8239	0.711369	0.000602391	45.4007	0.691826	0.00212855				103.162	0.647263
2364	18.8262	0.711997	0.000497461	45.4187	0.69098	0.00154495				103.214	0.647143
2365.51	18.8284	0.711094	0.000330979	45.4367	0.690164	0.0019335				103.266	0.645753
2366.8	18.8307	0.711375	0.000274502	45.4547	0.690337	0.00202173				103.319	0.646466
2368.11	18.833	0.711468	0.000366106	45.4727	0.690131	0.00149363				103.371	0.646755
2369.4	18.8352	0.711438	0.000245611	45.4907	0.689651	0.00106905				103.423	0.647108
2370.43	18.8375	0.711984	0.00124434	45.5087	0.69039	0.00094596				103.475	0.646574
2371.92	18.8398	0.712402	0.000769573	45.5267	0.690879	0.00157109				103.527	0.646517
2373.38	18.842	0.711653	0.000420772	45.5447	0.689586	0.00193925				103.58	0.645932
2375.33	18.8443	0.711695	0.000186159	45.5627	0.689	0.00117793				103.632	0.646311
2376.76	18.8465	0.710717	0.000411506	45.5807	0.689758	0.00147453				103.684	0.646876
2378.49	18.8488	0.712099	0.000704859	45.5987	0.690229	0.00206375				103.736	0.646272
2380.1	18.8511	0.711787	0.000323181	45.6167	0.69044	0.00202888				103.788	0.646822
2381.17	18.8533	0.711398	0.000565686	45.6347	0.690595	0.00166551				103.841	0.645803
2382.48	18.8556	0.711479	0.000193173	45.6527	0.689858	0.00175288				103.893	0.645737
2383.99	18.8579	0.712703	0.000691046	45.6707	0.689934	0.00182796				103.945	0.64638
2384.87	18.8601	0.711685	0.000776641	45.6887	0.689957	0.00225227				103.997	0.646639
2385.8	18.8624	0.712039	0.000333104	45.7067	0.689797	0.00290784				104.049	0.64642
2386.99	18.8647	0.711431	0.000979733	45.7247	0.690186	0.0016811				104.102	0.645707
2388.88	18.8669	0.711558	0.000325341	45.7427	0.68988	0.0013418				104.154	0.646078
2389.71	18.8692	0.712557	0.000237125	45.7607	0.690009	0.00233478				104.206	0.645788
2390.54	18.8715	0.712903	0.000667592	45.7787	0.690502	0.00249589				104.258	0.645271
2392.01	18.8737	0.712513	0.000394999	45.7967	0.689802	0.00145718				104.31	0.645294
2393.65	18.876	0.711515	0.000351973	45.8147	0.689857	0.00116264				104.363	0.645606
2395.13	18.8782	0.712138	0.000723195	45.8327	0.690209	0.00206522				104.415	0.645323
2396.29	18.8805	0.711468	0.000131694	45.8507	0.689637	0.00218761				104.467	0.644676
2397.81	18.8828	0.71227	0.000688941	45.8687	0.689693	0.00275041				104.519	0.645178
2399.48	18.885	0.711313	0.000684224	45.8867	0.69016	0.00267502				104.571	0.646455
2400.66	18.8873	0.7097	0.00106184	45.9047	0.690368	0.00154825				104.624	0.646851
2401.82	18.8896	0.711611	0.000232278	45.9227	0.690102	0.00285005				104.676	0.646094
2403.95	18.8918	0.711316	0.000422142	45.9407	0.68892	0.00220767				104.728	0.646062
2405.35	18.8941	0.711731	0.000544448	45.9587	0.689355	0.00124306				104.78	0.64655
2406.7	18.8964	0.711479	0.000895781	45.9767	0.689336	0.00194891				104.832	0.64677
2407.93	18.8986	0.710032	0.00119375	45.9947	0.690349	0.00138344				104.885	0.644543
2409.32	18.9009	0.711574	0.000422755	46.0127	0.690254	0.00208992				104.937	0.646173
2410.57	18.9031	0.711335	0.000195171	46.0307	0.690044	0.00116562				104.989	0.646411
2411.74	18.9054	0.711695	0.000711686	46.0487	0.689301	0.00168701				105.041	0.644737
2412.97	18.9077	0.711898	0.000142085	46.0667	0.68825	0.000737866				105.093	0.644933
2414.37	18.9099	0.713498	0.00156084	46.0847	0.689826	0.000813232				105.146	0.645126
2415.7	18.9122	0.711211	0.000225879	46.1027	0.688837	0.00160259				105.198	0.646149
2417.03	18.9145	0.712558	0.000833127	46.1207	0.688897	0.00210773				105.25	0.646422
2418.33	18.9167	0.712762	0.000477337	46.1387	0.689317	0.00160325				105.302	0.647186
2420.04	18.919	0.71303	0.000955729	46.1567	0.68886	0.00221782				105.354	0.646697
2421.28	18.9213	0.712384	0.00080008	46.1747	0.690332	0.00200553				105.407	0.6454
2422.68	18.9235	0.711385	0.00011607	46.1927	0.689837	0.000828666				105.459	0.645402
2424.28	18.9258	0.71271	0.000737043	46.2107	0.689598	0.00134106				105.511	0.645734
2425.74	18.9281	0.713654	0.00179152	46.2287	0.690172	0.00181838				105.563	0.645502
2427.25	18.9303	0.713419	0.000933052	46.2467	0.68982	0.00179607				105.615	0.644907
2428.53	18.9326	0.712303	0.000355177	46.2647	0.689844	0.00240568				105.668	0.645083
2429.42	18.9348	0.711465	0.000485979	46.2827	0.689286	0.00273187				105.72	0.645439
2430.51	18.9371	0.711586	0.00091039	46.3007	0.689177	0.00251853				105.772	0.646487
2431.61	18.9394	0.712144	0.000390678	46.3187	0.689333	0.00161898				105.824	0.645845
2432.89	18.9416	0.712475	0.000294948	46.3367	0.689234	0.00236996				105.876	0.644957
2434.57	18.9439	0.711138	0.000467825	46.3547	0.688971	0.00137125				105.929	0.645567
2435.87	18.9462	0.711607	0.000545825	46.3727	0.68971	0.00175677				105.981	0.64584
2437.23	18.9484	0.712108	0.000631897	46.3907	0.689466	0.0018242				106.033	0.645047
2438.54	18.9507	0.710415	0.000617337	46.4087	0.688983	0.0013208				106.085	0.64591
2440.37	18.953	0.711877	0.000825313	46.4267	0.688668	0.000653816				106.137	0.64468
2441.9	18.9552	0.712623	0.00109579	46.4447	0.690173	0.000854234				106.19	0.645484
2443.07	18.9575	0.711559	0.000195326	46.4627	0.689515	0.00195692				106.242	0.64448
2444.63	18.9597	0.711431	0.000529065	46.4807	0.689419	0.00178441				106.294	0.643817
2446.01	18.962	0.712098	0.00147853	46.4987	0.689538	0.00168331				106.346	0.644695
2447.03	18.9643	0.710369	0.00164053	46.5167	0.689689	0.00124289				106.398	0.645224
2448.18	18.9665	0.710714	0.00109383	46.5347	0.68917	0.00248172				106.451	0.64525
2449.7	18.9688	0.711254	0.000501295	46.5527	0.688872	0.00150602				106.503	0.645105
2450.93	18.9711	0.711165	0.000634479	46.5707	0.688654	0.00197049				106.555	0.644777
2452.52	18.9733	0.712778	0.000719453	46.5887	0.689089	0.00238639				106.607	0.643996
2453.57	18.9756	0.712613	0.0008989	46.6067	0.689561	0.00168606				106.659	0.643828
2454.93	18.9779	0.712882	0.00078001	46.6247	0.689941	0.00198399				106.712	0.644716
2456.49	18.9801	0.711279	0.000401839	46.6427	0.689961	0.0020198				106.764	0.643902
2458.08	18.9824	0.710771	9.17787e-05	46.6607	0.689285	0.00173872				106.816	0.644053
2459.2	18.9847	0.711718	0.00106018	46.6787	0.689129	0.00284632				106.868	0.644374
2460.25	18.9869	0.712375	0.000218796	46.6967	0.689309	0.00214613				106.92	0.644999
2462.32	18.9892	0.713055	0.00116901	46.7147	0.688788	0.00202901				106.973	0.644325
2463.56	18.9914	0.710329	0.00124945	46.7327	0.689301	0.0035586				107.025	0.645454
2464.51	18.9937	0.710736	0.00120911	46.7507	0.689414	0.00230785				107.077	0.645727
2465.95	18.996	0.710022	0.000957839	46.7687	0.689226	0.00160754				107.129	0.645124
2467.35	18.9982	0.711454	0.000722119	46.7867	0.689316	0.00184749				107.181	0.644437
2468.54	19.0005	0.711967	0.000493705	46.8047	0.688927	0.00149752				107.234	0.645151
2470.01	19.0028	0.711512	0.000265523	46.8227	0.689224	0.00158975				107.286	0.644695
2471.68	19.005	0.711801	0.000625273	46.8407	0.68975	0.00191845				107.338	0.644624
2472.82	19.0073	0.711762	0.000993119	46.8587	0.689243	0.00197108				107.39	0.644763
2474.49	19.0096	0.711541	0.00042599	46.8767	0.688497	0.00164666				107.442	0.643575
2475.96	19.0118	0.712838	0.00125145	46.8947	0.689361	0.00230454				107.495	0.644196
2477.02	19.0141	0.711376	0.000812144	46.9127	0.68852	0.00175298				107.547	0.643872
2478	19.0163	0.710603	0.000849798	46.9307	0.688586	0.00117018				107.599	0.644647
2480.4	19.0186	0.711713	0.000699442	46.9487	0.688539	0.00111151				107.651	0.64406
2481.58	19.0209	0.71256	0.00131145	46.9667	0.688296	0.00170151				107.703	0.645051
2482.72	19.0231	0.711098	0.000750631	46.9847	0.688088	0.00166921				107.755	0.644165
2483.89	19.0254	0.712849	0.000938064	47.0027	0.688475	0.00132981				107.808	0.643633
2485.26	19.0277	0.713987	0.00174736	47.0207	0.688878	0.00122465				107.86	0.643088
2486.68	19.0299	0.711971	0.000505355	47.0387	0.6888	0.0019067				107.912	0.643598
2487.62	19.0322	0.710958	0.000739032	47.0567	0.688505	0.00144911				107.964	0.645089
2488.62	19.0345	0.710576	0.000469464	47.0746	0.688699	0.00119219				108.016	0.643655
2490.11	19.0367	0.710959	0.000632308	47.0926	0.688854	0.0014701				108.069	0.645463
2491.56	19.039	0.710037	0.00116778	47.1106	0.688823	0.00207065				108.121	0.645021
2492.98	19.0413	0.711179	0.000411562	47.1286	0.689044	0.00241729				108.173	0.644772
2494.47	19.0435	0.711288	7.97145e-05	47.1466	0.689007	0.00268203				108.225	0.644153
2495.96	19.0458	0.711963	6.63752e-05	47.1646	0.688873	0.00259712				108.277	0.644368
2497.12	19.048	0.711927	0.000246358	47.1826	0.688945	0.0021963				108.33	0.644348
2498.33	19.0503	0.712289	0.000634357	47.2006	0.688696	0.00250121				108.382	0.644288
2499.35	19.0526	0.711485	0.00104696	47.2186	0.68824	0.00257581				108.434	0.644529
2500.66	19.0548	0.710266	0.00190991	47.2366	0.689477	0.00250108				108.486	0.644253
2502.04	19.0571	0.711706	0.00157597	47.2546	0.688979	0.00167303				108.538	0.644689
2503.74	19.0594	0.711734	0.000131889	47.2726	0.687887	0.00117361				108.591	0.644732
2505.09	19.0616	0.711266	0.00061233	47.2906	0.688749	0.00129494				108.643	0.643649
2506.3	19.0639	0.709776	0.000895976	47.3086	0.6882	0.00213959				108.695	0.64374
2508.93	19.0662	0.712775	0.00111757	47.3266	0.688266	0.00141149				108.747	0.644271
2510.25	19.0684	0.710781	0.000609266	47.3446	0.688406	0.00122088				108.799	0.643783
2511.33	19.0707	0.711036	0.000666512	47.3626	0.689211	0.00176546				108.852	0.643352
2512.29	19.0729	0.711472	0.000402261	47.3806	0.689268	0.00291537				108.904	0.644212
2513.28	19.0752	0.711872	0.000141135	47.3986	0.68867	0.00230854				108.956	0.643905
2514.65	19.0775	0.711581	0.000609905	47.4166	0.688291	0.002279				109.008	0.643912
2516.06	19.0797	0.710609	0.000949336	47.4346	0.68845	0.00222307				109.06	0.643353
2516.98	19.082	0.711317	0.000413567	47.4526	0.68898	0.00288674				109.113	0.644016
2517.93	19.0843	0.711961	0.000418309	47.4706	0.6879	0.00143266				109.165	0.644884
2520.43	19.0865	0.711292	0.00111622	47.4886	0.688925	0.00175227				109.217	0.643901
2521.91	19.0888	0.711631	0.000422362	47.5066	0.688811	0.00090496				109.269	0.645742
2523.15	19.0911	0.711769	0.000511077	47.5246	0.688473	0.00241769				109.321	0.643451
2524.32	19.0933	0.711196	0.00017454	47.5426	0.687385	0.00221365				109.374	0.643642
2525.57	19.0956	0.710837	0.000441499	47.5606	0.688962	0.00229963				109.426	0.644772
2527.05	19.0979	0.709804	0.0012515	47.5786	0.688277	0.00236409				109.478	0.64351
2528.31	19.1001	0.711009	0.00108341	47.5966	0.688772	0.000819656				109.53	0.643905
2529.65	19.1024	0.711611	0.000472117	47.6146	0.688931	0.00189188				109.582	0.644116
2531.65	19.1046	0.712422	0.00054727	47.6326	0.68936	0.00134591				109.635	0.645198
2533.45	19.1069	0.711773	0.00123511	47.6506	0.688872	0.000520266				109.687	0.642598
2534.38	19.1092	0.71155	0.000932075	47.6686	0.687683	0.00107227				109.739	0.643527
2535.39	19.1114	0.710941	0.000847711	47.6866	0.68747	0.00233772				109.791	0.644378
2536.35	19.1137	0.712243	0.000292724	47.7046	0.688459	0.00254524				109.843	0.643536
2537.54	19.116	0.711944	0.000381362	47.7226	0.687605	0.00257084				109.896	0.643057
2539.24	19.1182	0.71055	0.000681112	47.7406	0.688016	0.00179751				109.948	0.642349
2540.63	19.1205	0.711016	0.00100056	47.7586	0.688272	0.00224146				110	0.643987
2542.18	19.1228	0.711214	0.000779977	47.7766	0.68714	0.00162913					#REF!
2543.87	19.125	0.712774	0.00152954	47.7946	0.686654	0.00284518					#REF!
2544.99	19.1273	0.712557	0.00062336	47.8126	0.687874	0.00160875					#REF!
2546.14	19.1295	0.711458	0.000214826	47.8306	0.688093	0.00133878					#REF!
2547.21	19.1318	0.710666	0.000217542	47.8486	0.688378	0.00165032					#REF!
2548.18	19.1341	0.71046	0.000683259	47.8666	0.687918	0.00166653					#REF!
2549.53	19.1363	0.712458	0.000598126	47.8846	0.688648	0.00119948					#REF!
2550.91	19.1386	0.712495	0.00118868	47.9026	0.689186	0.00251526					#REF!
2552.25	19.1409	0.711936	0.000997436	47.9206	0.688461	0.00138877					#REF!
2554.3	19.1431	0.711868	0.000733642	47.9386	0.688467	0.00150499					#REF!
2555.54	19.1454	0.712178	0.000459163	47.9566	0.688499	0.00173349					#REF!
2556.57	19.1477	0.710517	0.00103467	47.9746	0.688522	0.00225261					#REF!
2558.25	19.1499	0.711464	0.000240822	47.9926	0.688477	0.00156255					#REF!
2559.73	19.1522	0.712034	0.00137015	48.0106	0.688182	0.000993385					#REF!
2560.94	19.1545	0.712024	0.00100306	48.0286	0.687821	0.00151826					#REF!
2562.61	19.1567	0.709794	0.000476746	48.0466	0.688509	0.00203522					#REF!
2564.15	19.159	0.712148	0.000414804	48.0646	0.687754	0.00161353					#REF!
2565.07	19.1612	0.713186	0.00124435	48.0826	0.687683	0.00176751					#REF!
2566.03	19.1635	0.711931	0.000638339	48.1006	0.687575	0.00226226					#REF!
2567.82	19.1658	0.712292	0.000999572	48.1186	0.688232	0.0029591					#REF!
2569.18	19.168	0.713435	0.00131225	48.1366	0.687733	0.00236476					#REF!
2570.65	19.1703	0.71113	0.000586698	48.1546	0.68799	0.00188259					#REF!
2571.73	19.1726	0.711323	0.000366822	48.1726	0.687163	0.00151569					#REF!
2573.04	19.1748	0.711147	0.000324106	48.1906	0.687183	0.00189464					#REF!
2574.94	19.1771	0.710719	0.000376331	48.2086	0.687246	0.00251334					#REF!
2576.3	19.1794	0.710955	0.000608147	48.2266	0.687142	0.00151798					#REF!
2577.37	19.1816	0.710981	0.000403424	48.2446	0.687076	0.00302038					#REF!
2578.37	19.1839	0.710155	0.00114665	48.2626	0.686987	0.00180974					#REF!
2579.52	19.1861	0.710766	0.0008361	48.2806	0.687877	0.00183865					#REF!
2580.68	19.1884	0.712343	0.000508703	48.2986	0.687761	0.00233682					#REF!
2582.84	19.1907	0.710542	0.000953671	48.3166	0.686801	0.00278382					#REF!
2584.3	19.1929	0.712203	0.000862998	48.3346	0.687128	0.00252118					#REF!
2585.49	19.1952	0.711875	0.000634522	48.3526	0.687791	0.0020147					#REF!
2586.77	19.1975	0.711289	0.000385765	48.3706	0.687679	0.00170397					#REF!
2588.19	19.1997	0.711314	0.000200567	48.3886	0.688134	0.00179979					#REF!
2589.83	19.202	0.711462	8.47149e-05	48.4066	0.688552	0.0013661					#REF!
2591.17	19.2043	0.709533	0.00122873	48.4246	0.688325	0.0014711					#REF!
2592.43	19.2065	0.712251	0.000152199	48.4426	0.687824	0.00200427					#REF!
2593.59	19.2088	0.70996	0.00124751	48.4606	0.687616	0.00159144					#REF!
2595.06	19.2111	0.711384	0.00053725	48.4786	0.68841	0.00172825					#REF!
2596.28	19.2133	0.712306	0.000572219	48.4966	0.688625	0.00159778					#REF!
2597.76	19.2156	0.712337	0.000783477	48.5146	0.687809	0.00146913					#REF!
2599.32	19.2178	0.712078	0.000439118	48.5326	0.687997	0.0019582					#REF!
2600.48	19.2201	0.710539	0.000901987	48.5506	0.68796	0.00197092					#REF!
2601.59	19.2224	0.710009	0.00102725	48.5686	0.686921	0.00221529					#REF!
2602.84	19.2246	0.71151	0.00157122	48.5866	0.686758	0.00282046					#REF!
2604.16	19.2269	0.712225	0.000818145	48.6046	0.687718	0.00296616					#REF!
2605.39	19.2292	0.712427	0.000963469	48.6226	0.687556	0.00260365					#REF!
2606.54	19.2314	0.711861	0.000430712	48.6406	0.687861	0.00203225					#REF!
2608.54	19.2337	0.710403	0.0012129	48.6586	0.688375	0.00132557					#REF!
2610.25	19.236	0.70968	0.00105626	48.6766	0.687852	0.00174471					#REF!
2611.4	19.2382	0.711911	0.000837234	48.6946	0.688006	0.00171008					#REF!
2612.83	19.2405	0.712272	0.000373179	48.7126	0.687538	0.000583789					#REF!
2613.87	19.2427	0.71103	0.000274265	48.7306	0.687999	0.00120208					#REF!
2615.26	19.245	0.709789	0.0005999	48.7486	0.687473	0.000935577					#REF!
2616.59	19.2473	0.711542	0.00102568	48.7666	0.686929	9.48576e-05					#REF!
2617.5	19.2495	0.710519	0.000522985	48.7846	0.688298	0.00177765					#REF!
2619.27	19.2518	0.712245	0.000758085	48.8026	0.687563	0.00305282					#REF!
2620.8	19.2541	0.711921	0.000195965	48.8206	0.686481	0.000754049					#REF!
2621.82	19.2563	0.711815	0.000293144	48.8386	0.68697	0.00085897					#REF!
2623.06	19.2586	0.71121	0.000309865	48.8566	0.687194	0.00145182					#REF!
2624.27	19.2609	0.710225	0.000609466	48.8746	0.687081	0.00184338					#REF!
2625.72	19.2631	0.711656	0.000353599	48.8926	0.687263	0.00168799					#REF!
2627.31	19.2654	0.712749	0.0011212	48.9106	0.687236	0.00196754					#REF!
2628.92	19.2677	0.710415	0.00107224	48.9286	0.686681	0.00153495					#REF!
2630.98	19.2699	0.713502	0.00191925	48.9466	0.687074	0.00229428					#REF!
2632.07	19.2722	0.712346	0.00140541	48.9646	0.686556	0.00147333					#REF!
2633.01	19.2744	0.71049	0.000505774	48.9826	0.687317	0.00125158					#REF!
2634.12	19.2767	0.711006	0.00109314	49.0006	0.687597	0.0014024					#REF!
2635.15	19.279	0.711238	0.000196964	49.0186	0.686302	0.0017526					#REF!
2637.04	19.2812	0.711291	0.000470779	49.0366	0.686563	0.00195167					#REF!
2638.47	19.2835	0.711986	0.000687084	49.0546	0.686292	0.00200669					#REF!
2639.7	19.2858	0.712246	0.000455922	49.0726	0.687071	0.00137253					#REF!
2641.05	19.288	0.710227	0.00112133	49.0906	0.688145	0.00210476					#REF!
2642.09	19.2903	0.710192	0.00129568	49.1086	0.687398	0.000773827					#REF!
2643.6	19.2926	0.709621	0.00123632	49.1266	0.686702	0.00209347					#REF!
2645.19	19.2948	0.711255	0.000359585	49.1446	0.686446	0.00194072					#REF!
2646.28	19.2971	0.711575	0.000447618	49.1626	0.685767	0.00260812					#REF!
2647.8	19.2993	0.710187	0.00118661	49.1806	0.685745	0.0024358					#REF!
2649.31	19.3016	0.712476	0.0015022	49.1986	0.686841	0.00136453					#REF!
2650.58	19.3039	0.711042	0.000492707	49.2166	0.687347	0.00237737					#REF!
2651.94	19.3061	0.711208	0.000748635	49.2346	0.685894	0.00149992					#REF!
2653.16	19.3084	0.710076	0.00110645	49.2526	0.686628	0.00193908					#REF!
2654.56	19.3107	0.710453	0.000326265	49.2706	0.686285	0.000878281					#REF!
2656.14	19.3129	0.711915	0.000468843	49.2886	0.686453	0.00139315					#REF!
2657.39	19.3152	0.710024	0.00100302	49.3066	0.686152	0.00120453					#REF!
2658.97	19.3175	0.710749	0.000638548	49.3246	0.686852	0.0022169					#REF!
2660.38	19.3197	0.710416	0.000392593	49.3426	0.6866	0.00177813					#REF!
2661.4	19.322	0.710628	0.00045854	49.3606	0.687529	0.00208941					#REF!
2662.82	19.3243	0.710632	0.000349255	49.3786	0.686614	0.00201438					#REF!
2664.13	19.3265	0.711111	0.000411451	49.3966	0.685571	0.00156583					#REF!
2665.74	19.3288	0.710557	0.000625038	49.4146	0.686102	0.001981					#REF!
2667.01	19.331	0.71057	0.00028267	49.4326	0.686395	0.00138509					#REF!
2668.11	19.3333	0.712879	0.00125069	49.4505	0.685751	0.00234731					#REF!
2669.62	19.3356	0.711687	0.00131063	49.4685	0.686028	0.0020104					#REF!
2671.05	19.3378	0.710802	0.000736302	49.4865	0.68623	0.00144113					#REF!
2672.35	19.3401	0.711107	0.000247063	49.5045	0.686194	0.00259793					#REF!
2673.86	19.3424	0.712642	0.000942867	49.5225	0.6867	0.00117963					#REF!
2675.19	19.3446	0.711164	0.000266774	49.5405	0.685279	0.000747495					#REF!
2676.68	19.3469	0.713179	0.00139689	49.5585	0.686659	0.0022101					#REF!
2677.82	19.3492	0.712323	0.0013453	49.5765	0.685698	0.00128836					#REF!
2679.13	19.3514	0.711676	0.0014073	49.5945	0.685914	0.00240083					#REF!
2680.48	19.3537	0.711574	0.000120832	49.6125	0.686666	0.00190823					#REF!
2681.67	19.3559	0.710697	0.000285323	49.6305	0.686848	0.00148751					#REF!
2682.91	19.3582	0.711303	0.000772557	49.6485	0.68663	0.00179632					#REF!
2683.89	19.3605	0.711111	0.000803994	49.6665	0.687482	0.00133081					#REF!
2686	19.3627	0.710574	0.000498106	49.6845	0.686632	0.00103323					#REF!
2687.24	19.365	0.710088	0.000942246	49.7025	0.685879	0.00184328					#REF!
2688.52	19.3673	0.712744	0.00103383	49.7205	0.686031	0.000741931					#REF!
2690.01	19.3695	0.713412	0.000971297	49.7385	0.686397	0.00182514					#REF!
2690.98	19.3718	0.713331	0.00197874	49.7565	0.686726	0.00206102					#REF!
2692.18	19.3741	0.71325	0.00139106	49.7745	0.686425	0.00116741					#REF!
2693.88	19.3763	0.710759	0.000764816	49.7925	0.686535	0.00191676					#REF!
2695.44	19.3786	0.710655	7.25877e-05	49.8105	0.686386	0.0012971					#REF!
2696.84	19.3809	0.711694	0.000333666	49.8285	0.685639	0.00104139					#REF!
2698.06	19.3831	0.711685	0.00026513	49.8465	0.685561	0.0017503					#REF!
2698.95	19.3854	0.709821	0.00102308	49.8645	0.686481	0.00206288					#REF!
2700.2	19.3876	0.709929	0.00113269	49.8825	0.685833	0.00202215					#REF!
2701.76	19.3899	0.710567	0.0004793	49.9005	0.685107	0.00231238					#REF!
2702.89	19.3922	0.71155	0.000723134	49.9185	0.686022	0.00257937					#REF!
2704.41	19.3944	0.711419	0.000623576	49.9365	0.685686	0.00238384					#REF!
2706.01	19.3967	0.711058	0.000576773	49.9545	0.685312	0.00249664					#REF!
2707.23	19.399	0.710715	8.34171e-05	49.9725	0.685979	0.00288515					#REF!
2708.71	19.4012	0.71196	0.000641807	49.9905	0.686343	0.00247155					#REF!
2709.96	19.4035	0.710885	0.00038774	50.0085	0.686258	0.00169616					#REF!
2711.81	19.4058	0.711678	0.00104838	50.0265	0.686566	0.00143113					#REF!
2713.32	19.408	0.710765	0.00138475	50.0445	0.685304	0.00155623					#REF!
2714.45	19.4103	0.712275	0.000389251	50.0625	0.686414	0.00156607					#REF!
2716.06	19.4125	0.710625	0.000136379	50.0805	0.685408	0.00141932					#REF!
2717.41	19.4148	0.711125	0.000552692	50.0985	0.685911	0.00130945					#REF!
2718.41	19.4171	0.712368	0.000778093	50.1165	0.68557	0.00129356					#REF!
2719.73	19.4193	0.71201	0.00051592	50.1345	0.684844	0.0030928					#REF!
2721.22	19.4216	0.710788	0.000610075	50.1525	0.685524	0.00124853					#REF!
2722.44	19.4239	0.711672	0.000198426	50.1705	0.685818	0.0015463					#REF!
2723.55	19.4261	0.711615	0.000360684	50.1885	0.685589	0.00268012					#REF!
2724.8	19.4284	0.711192	0.000511923	50.2065	0.685559	0.00274904					#REF!
2726.4	19.4307	0.711027	0.0014671	50.2245	0.684982	0.00208302					#REF!
2727.83	19.4329	0.710906	0.000740848	50.2425	0.686907	0.0025176					#REF!
2729.62	19.4352	0.71117	0.000876661	50.2605	0.68646	0.00189941					#REF!
2730.81	19.4375	0.711321	0.000860286	50.2785	0.685549	0.00165203					#REF!
2731.73	19.4397	0.711745	0.00115332	50.2965	0.68583	0.00190074					#REF!
2733.16	19.442	0.712955	0.000766801	50.3145	0.686136	0.00228978					#REF!
2734.86	19.4442	0.712788	0.000932576	50.3325	0.685903	0.00261967					#REF!
2736.02	19.4465	0.710823	0.000970243	50.3505	0.68534	0.00275933					#REF!
2737.65	19.4488	0.711256	0.000534823	50.3685	0.685844	0.00162246					#REF!
2738.87	19.451	0.711277	0.00152716	50.3865	0.684603	0.00245334					#REF!
2739.82	19.4533	0.711298	0.000893639	50.4045	0.685792	0.00205216					#REF!
2741.07	19.4556	0.711244	0.000319053	50.4225	0.68511	0.00171382					#REF!
2742.57	19.4578	0.710812	0.000459938	50.4405	0.686219	0.000943872					#REF!
2744.45	19.4601	0.711036	0.000522301	50.4585	0.685459	0.00237117					#REF!
2745.8	19.4624	0.711858	0.000349583	50.4765	0.68553	0.00117828					#REF!
2746.98	19.4646	0.71097	0.00011721	50.4945	0.685484	0.00222285					#REF!
2748.4	19.4669	0.712669	0.000762999	50.5125	0.685279	0.00221995					#REF!
2749.85	19.4691	0.710029	0.000409051	50.5305	0.684623	0.00120007					#REF!
2750.82	19.4714	0.710018	0.000619821	50.5485	0.68606	0.00194132					#REF!
2751.91	19.4737	0.711781	0.000829684	50.5665	0.686265	0.00175887					#REF!
2753.91	19.4759	0.711096	0.00108511	50.5845	0.68555	0.00272662					#REF!
2755.28	19.4782	0.711634	0.000148004	50.6025	0.685337	0.00246352					#REF!
2756.63	19.4805	0.71109	0.000142402	50.6205	0.68483	0.00301106					#REF!
2757.4	19.4827	0.711336	0.000372956	50.6385	0.684828	0.00146044					#REF!
2758.93	19.485	0.711758	0.000122265	50.6565	0.684075	0.00166746					#REF!
2760.14	19.4873	0.710801	0.000731475	50.6745	0.684436	0.00189562					#REF!
2761.57	19.4895	0.711457	9.73756e-05	50.6925	0.684911	0.00205059					#REF!
2763.04	19.4918	0.711664	0.000614624	50.7105	0.684745	0.00168437					#REF!
2764.93	19.4941	0.710919	0.000384984	50.7285	0.684694	0.000997263					#REF!
2766.02	19.4963	0.711899	0.0004825	50.7465	0.684267	0.0017339					#REF!
2767.35	19.4986	0.711849	0.00107833	50.7645	0.683927	0.00148437					#REF!
2768.5	19.5008	0.710541	0.000800943	50.7825	0.684268	0.000535946					#REF!
2769.64	19.5031	0.710426	0.000859181	50.8005	0.684812	0.00143864					#REF!
2770.9	19.5054	0.709569	0.000554866	50.8185	0.684189	0.00178225					#REF!
2772.55	19.5076	0.710323	0.000506299	50.8365	0.684616	0.00124845					#REF!
2774.04	19.5099	0.711329	0.000311168	50.8545	0.684897	0.00227632					#REF!
2775.35	19.5122	0.710949	0.000905692	50.8725	0.685218	0.00242994					#REF!
2776.67	19.5144	0.711673	0.00024853	50.8905	0.684533	0.00135766					#REF!
2777.94	19.5167	0.71032	0.0017866	50.9085	0.685431	0.000767722					#REF!
2779.51	19.519	0.712158	0.000639567	50.9265	0.68414	0.00135468					#REF!
2780.87	19.5212	0.711374	0.000290312	50.9445	0.684658	0.00115802					#REF!
[truncated: 39,964 more rows]

## Sheet: Figure 5b
No.	Sample	Mean	SD			Temp.	No.	Abs 405	%	#
1	70ºC, t0	100	6.40466			70	1	0.698	101.599	0.875
2	70ºC, t30	142.067	8.00582			70	1	0.724	105.384	0.875
3	70ºC, t60	150.655	0.582242			70	1	0.639	93.0114	0.875
1	70ºC, t0	100	6.40466			70	2	1.017	148.032	1.875
2	99ºC, t30	101.892	1.60116			70	2	0.998	145.267	1.875
3	99ºC, t60	81.0771	0.14556			70	2	0.914	133.04	1.875
						70	3	1.037	150.943	2.875
						70	3	1.037	150.943	2.875
						70	3	1.03	149.924	2.875
						99	1	0.698	101.599	1.125
						99	1	0.724	105.384	1.125
						99	1	0.639	93.0114	1.125
						99	2	0.705	102.618	2.125
						99	2	0.708	103.055	2.125
						99	2	0.687	99.9982	2.125
						99	3	0.559	81.3668	3.125
						99	3	0.561	81.6579	3.125
						99	3	0.55	80.0568	3.125
